# Supplementary material for: Comparison of journal and top publisher self-citation rates in COVID-19 research
Source: PLoS One. 2024 Dec 5;19(12):e0314976. doi: 10.1371/journal.pone.0314976 (PMC11620575; doi:10.1371/journal.pone.0314976)
Supplement: S2 File — (XLSX) [file pone.0314976.s002.xlsx]

## Sheet: Dataset1 Journal
Rank	Name	Documents	Times Cited	Times Cited without Self-Citations	SC	SC%	SC/Document	% Docs Cited	Journal Impact Factor	Impact Factor w/o Self Cites	JSC rate	Category Normalized Citation Impact	Journal Normalized Citation Impact	% International Collaborations	% Documents in Top 1%	% Documents in Top 10%
1	INTERNATIONAL JOURNAL OF ENVIRONMENTAL RESEARCH AND PUBLIC HEALTH	5823	88511	78485	10026	11.3274	1.72179	89.52				1.70402	1.97856	29.73	2.9	27.2
2	PLOS ONE	5033	75717	71764	3953	5.22076	0.785416	79.48	3.7	3.5	5.40541	1.91449	2.37119	28.91	3.14	25.07
3	FRONTIERS IN PUBLIC HEALTH	3607	26269	24127	2142	8.1541	0.593845	68.87	5.2	4.8	7.69231	1.34401	1.32234	33.35	1.33	16.16
4	CUREUS JOURNAL OF MEDICAL SCIENCE	3518	17123	15885	1238	7.23004	0.351904	59.41	1.2	1.1	8.33333	0.597411	2.45944	16.49	0.34	5.51
5	VACCINES	2919	32266	25384	6882	21.329	2.35766	80.06	7.8	6.5	16.6667	1.72322	1.33278	27.24	2.16	23.74
6	SCIENTIFIC REPORTS	2874	38037	36255	1782	4.68491	0.620042	82.22	4.6	4.4	4.34783	1.84877	1.96085	32.43	2.57	25.19
7	SUSTAINABILITY	2643	27283	21450	5833	21.3796	2.20696	82.52	3.9	3.1	20.5128	1.20813	1.65624	34.2	1.85	16.27
8	FRONTIERS IN PSYCHOLOGY	2478	31190	27688	3502	11.228	1.41324	80.35	3.8	3.3	13.1579	2.08963	2.10489	33.29	3.55	26.43
9	FRONTIERS IN IMMUNOLOGY	2290	35587	32130	3457	9.71422	1.50961	80.92	7.3	6.5	10.9589	1.57555	1.73547	30.48	1.22	20.79
10	JOURNAL OF MEDICAL VIROLOGY	2161	60060	57698	2362	3.93273	1.09301	86.95	12.7	12.4	2.3622	2.04815	1.24953	21.56	3.24	25.31
11	JOURNAL OF CLINICAL MEDICINE	2024	24210	22757	1453	6.00165	0.717885	78.61	3.9	3.6	7.69231	1.60884	1.92014	24.46	1.88	19.47
12	VIRUSES-BASEL	1908	22169	20463	1706	7.69543	0.89413	80.71	4.7	4.1	12.766	1.49369	1.78788	27.15	1.57	18.19
13	BMJ OPEN	1844	17844	17177	667	3.73795	0.361714	76.3	2.9	2.8	3.44828	1.36552	2.1751	33.03	1.79	17.95
14	FRONTIERS IN MEDICINE	1645	14973	14450	523	3.49295	0.317933	80.61	3.9	3.7	5.12821	1.26309	1.71583	28.15	1.52	15.62
15	CLINICAL INFECTIOUS DISEASES	1388	54589	53178	1411	2.58477	1.01657	85.3	11.8	11.5	2.54237	4.07269	2.07331	20.89	13.9	44.67
16	INTERNATIONAL JOURNAL OF INFECTIOUS DISEASES	1386	41609	40797	812	1.9515	0.585859	90.76	8.4	8.2	2.38095	2.50533	1.63349	28.43	3.03	32.4
17	HEALTHCARE	1332	7652	6994	658	8.59906	0.493994	69.59	2.8	2.6	7.14286	1.61366	1.60974	28.6	2.25	18.77
18	BMC PUBLIC HEALTH	1316	13955	13359	596	4.27087	0.452888	73.48	4.5	4.3	4.44444	2.07561	1.95242	30.55	3.57	26.67
19	FRONTIERS IN PSYCHIATRY	1304	17613	16338	1275	7.23897	0.977761	80.67	4.7	4.3	8.51064	1.79686	2.03348	32.36	2.3	22.39
20	BMJ-BRITISH MEDICAL JOURNAL	1265	49353	47753	1600	3.24195	1.26482	82.61	107.7	105.8	1.76416	4.51896	2.1383	15.02	8.3	37.71
21	INTERNATIONAL JOURNAL OF MOLECULAR SCIENCES	1199	13680	12361	1319	9.64181	1.10008	80.48	5.6	5.0	10.7143	1.16467	1.55158	28.86	1.33	15.35
22	HELIYON	1123	8119	7657	462	5.69036	0.411398	60.91	4.0	3.9	2.5	1.27438	1.36461	27.07	1.25	13.8
23	JAMA NETWORK OPEN	1116	38232	37224	1008	2.63653	0.903226	86.83	13.8	13.4	2.89855	5.03492	2.15428	16.76	11.65	56.36
24	VACCINE	1055	13834	12986	848	6.12983	0.803791	76.11	5.5	5.2	5.45455	2.13926	1.94982	29.86	3.6	29.19
25	JOURNAL OF INFECTION	991	29374	28359	1015	3.45544	1.02422	87.59	28.2	27.3	3.19149	2.55121	1.3258	19.78	3.63	31.08
26	SCIENCE OF THE TOTAL ENVIRONMENT	972	52992	46971	6021	11.3621	6.19444	90.23	9.8	8.8	10.2041	4.07047	2.49628	36.73	13.99	47.33
27	LANCET	939	124859	123750	1109	0.888202	1.18104	90.42	168.9	167.8	0.651273	12.482	2.57759	33.01	18.21	56.34
28	NATURE COMMUNICATIONS	887	48132	47030	1102	2.28954	1.24239	94.14	16.6	16.2	2.40964	6.01644	1.902	48.82	17.81	71.59
29	BMC INFECTIOUS DISEASES	863	9047	8836	211	2.33226	0.244496	81.46	3.7	3.7	0	1.33162	1.86771	22.83	0.93	19.47
30	MEDICINE	813	4248	4101	147	3.46045	0.180812	68.63	1.6	1.6	0	0.661286	2.23272	12.55	0.25	6.27
31	JOURNAL OF MEDICAL INTERNET RESEARCH	809	22738	21346	1392	6.12191	1.72064	90.36	7.4	7.0	5.40541	3.25687	1.86947	28.68	10.75	50.31
32	NEW ENGLAND JOURNAL OF MEDICINE	791	178317	177243	1074	0.602298	1.35777	76.49	158.5	157.6	0.567823	19.9132	3.10728	14.92	27.18	52.47
33	DIAGNOSTICS	757	5984	5429	555	9.27473	0.733157	76.88	3.6	3.3	8.33333	1.36723	1.7168	28.8	1.06	17.17
34	HUMAN VACCINES & IMMUNOTHERAPEUTICS	738	8442	7761	681	8.06681	0.922764	76.69	4.8	4.4	8.33333	1.44797	1.73623	29	2.57	16.53
35	DISASTER MEDICINE AND PUBLIC HEALTH PREPAREDNESS	724	4196	3929	267	6.3632	0.368785	71.41	2.7	2.5	7.40741	1.13437	1.36101	20.17	1.52	14.92
36	JOURNAL OF FAMILY MEDICINE AND PRIMARY CARE	722	1773	1411	362	20.4174	0.501385	60.39	1.4	1.3	7.14286	0.998591	1.25916	8.17	0.55	7.48
37	NUTRIENTS	693	17304	14802	2502	14.4591	3.61039	83.69	5.9	5.0	15.2542	2.51862	2.4218	26.84	6.49	28.86
38	JOURNAL OF BIOMOLECULAR STRUCTURE & DYNAMICS	692	14239	11871	2368	16.6304	3.42197	84.1	4.4	4.0	9.09091	1.82005	1.75123	34.68	5.06	24.13
39	INFECTION CONTROL AND HOSPITAL EPIDEMIOLOGY	680	6848	6375	473	6.90713	0.695588	79.41	4.5	4.2	6.66667	1.4322	1.54601	12.21	2.35	21.03
40	OPEN FORUM INFECTIOUS DISEASES	675	6151	5998	153	2.4874	0.226667	77.19	4.2	4.0	4.7619	1.14933	1.61276	17.78	1.19	16.3
41	ANNALS OF MEDICINE AND SURGERY	673	3581	3311	270	7.53979	0.401189	66.57	1.7	1.6	5.88235	0.958334	2.16119	30.76	0.89	12.93
42	EUROPEAN REVIEW FOR MEDICAL AND PHARMACOLOGICAL SCIENCES	672	7142	6563	579	8.10697	0.861607	76.19	3.3	3.1	6.06061	1.4508	1.85083	23.96	2.53	13.1
43	JAMA-JOURNAL OF THE AMERICAN MEDICAL ASSOCIATION	650	105538	104752	786	0.744755	1.20923	91.38	120.7	119.6	0.91135	14.1513	2.93968	12.77	24.15	72
44	JOURNAL OF INFECTIOUS DISEASES	646	13794	13438	356	2.58083	0.551084	82.51	6.4	6.2	3.125	2.43634	1.92971	19.81	7.74	32.97
45	FRONTIERS IN PHARMACOLOGY	632	7989	7559	430	5.3824	0.68038	87.5	5.6	5.1	8.92857	1.60185	1.46899	31.65	2.69	20.73
46	EMERGING INFECTIOUS DISEASES	596	18237	17864	373	2.04529	0.625839	90.44	11.8	11.6	1.69492	3.05967	1.64515	28.36	6.21	40.27
47	PAN AFRICAN MEDICAL JOURNAL	583	2403	2266	137	5.70121	0.234991	69.3	1.2	1.2	0	0.479879	2.05729	31.56	0.17	2.74
48	CRITICAL CARE	565	17872	17238	634	3.54745	1.12212	92.57	15.1	14.6	3.31126	2.87151	1.59812	27.96	3.54	43.01
49	CLINICAL MICROBIOLOGY AND INFECTION	562	18182	17771	411	2.26048	0.731317	88.79	14.2	13.9	2.11268	3.87654	1.83744	26.87	11.74	45.37
50	BMJ CASE REPORTS	552	4734	4616	118	2.49261	0.213768	83.33	0.9	0.9	0	1.08561	5.45036	4.53	1.09	15.94
51	MMWR-MORBIDITY AND MORTALITY WEEKLY REPORT	551	47704	46512	1192	2.49874	2.16334	90.02	33.9	33.6	0.884956	12.4572	1.75706	7.26	39.38	74.59
52	INDIAN JOURNAL OF OPHTHALMOLOGY	549	4451	3289	1162	26.1065	2.11658	69.03	3.1	2.5	19.3548	2.57603	2.50581	6.19	5.1	24.59
53	FRONTIERS IN PEDIATRICS	547	4006	3737	269	6.71493	0.491773	72.58	2.6	2.4	7.69231	1.78588	2.03143	18.65	2.74	21.94
54	PROCEEDINGS OF THE NATIONAL ACADEMY OF SCIENCES OF THE UNITED STATES OF AMERICA	545	35579	34992	587	1.64985	1.07706	92.29	11.1	11.0	0.900901	6.52685	2.89446	36.7	17.43	64.22
55	LANCET INFECTIOUS DISEASES	544	52121	51600	521	0.999597	0.957721	92.1	56.3	55.9	0.71048	9.15501	1.9748	33.27	22.98	57.17
56	AMERICAN JOURNAL OF EMERGENCY MEDICINE	531	8328	8044	284	3.41018	0.53484	81.92	3.6	3.4	5.55556	4.20136	2.76915	10.92	11.11	41.43
57	PUBLIC HEALTH	527	5960	5834	126	2.11409	0.239089	76.28	5.2	5.2	0	1.64272	1.59702	23.34	1.52	19.92
58	ENVIRONMENTAL SCIENCE AND POLLUTION RESEARCH	526	6269	5365	904	14.4202	1.71863	85.36	5.8	4.8	17.2414	1.32457	1.39515	40.87	2.28	13.69
59	JOURNAL OF THE EUROPEAN ACADEMY OF DERMATOLOGY AND VENEREOLOGY	525	8183	7236	947	11.5728	1.80381	81.33	9.2	8.4	8.69565	4.47865	2.11257	15.24	8.38	47.81
60	CURRENT PSYCHOLOGY	514	3996	3681	315	7.88288	0.61284	75.88	2.8	2.5	10.7143	2.2959	2.18973	30.74	3.11	28.99
61	ANNALS OF INTERNAL MEDICINE	512	25895	25429	466	1.79958	0.910156	79.1	39.2	38.5	1.78571	4.27894	2.04438	15.23	8.2	43.16
62	MEDICINA-LITHUANIA	508	2913	2774	139	4.77171	0.273622	70.28	2.6	2.5	3.84615	0.948528	1.66165	17.72	0.59	11.22
63	ECLINICALMEDICINE	506	19200	18987	213	1.10938	0.420949	90.51	15.1	14.9	1.3245	4.24469	2.00411	37.15	11.07	54.35
64	FRONTIERS IN MICROBIOLOGY	502	5701	5498	203	3.56078	0.404382	77.69	5.2	4.7	9.61538	1.29031	1.47711	22.11	0.8	15.14
65	MEDICAL HYPOTHESES	494	8038	7895	143	1.77905	0.289474	92.71	4.7	4.6	2.12766	1.61614	1.76148	21.26	2.02	23.08
66	BIOMEDICINES	483	2978	2763	215	7.21961	0.445135	71.84	4.7	4.3	8.51064	1.19543	1.31801	28.36	1.45	15.73
67	CLINICAL CASE REPORTS	479	1226	1146	80	6.52529	0.167015	62	0.7	0.6	14.2857	0.503762	3.0047	12.94	0.21	2.92
68	JOURNAL OF INFECTION AND PUBLIC HEALTH	479	8330	8182	148	1.77671	0.308977	82.05	6.7	6.6	1.49254	1.83064	1.33353	36.53	4.59	28.18
69	PSYCHIATRY RESEARCH	476	30756	30106	650	2.11341	1.36555	88.87	11.3	11.1	1.76991	5.26611	2.79685	21.43	12.39	44.12
70	MICROBIOLOGY SPECTRUM	472	2610	2450	160	6.13027	0.338983	73.09	3.7	3.5	5.40541	1.35323	1.48	19.28	0.85	16.74
71	JOURNAL OF PUBLIC HEALTH	461	4470	3953	517	11.566	1.12148	74.84	4.7	4.6	2.12766	1.89398	1.58213	11.28	3.25	19.52
72	PATHOGENS	461	5414	5249	165	3.04765	0.357918	76.57	3.7	3.4	8.10811	1.2555	1.70165	30.8	1.74	14.1
73	JOURNAL OF AFFECTIVE DISORDERS	460	17380	16721	659	3.79171	1.43261	88.7	6.6	6.2	6.06061	4.85226	3.09178	36.3	16.96	48.7
74	AMERICAN JOURNAL OF PUBLIC HEALTH	456	4291	4087	204	4.75414	0.447368	77.19	12.7	12.2	3.93701	1.57658	1.37349	13.16	1.75	19.52
75	BMJ GLOBAL HEALTH	454	7734	7402	332	4.29273	0.731278	82.6	8.1	7.7	4.93827	2.61406	1.60811	72.91	4.19	34.58
76	DERMATOLOGIC THERAPY	451	5464	4805	659	12.0608	1.4612	92.46	3.6	3.3	8.33333	2.38762	2.34588	23.28	2	37.25
77	NATURE	444	80821	79971	850	1.05171	1.91441	86.49	64.8	64.0	1.23457	16.3844	2.99401	34.23	37.39	59.46
78	JOURNAL OF KOREAN MEDICAL SCIENCE	441	7130	6540	590	8.27489	1.33787	80.95	4.5	4.1	8.88889	1.67845	2.0188	7.26	1.13	24.26
79	BMC HEALTH SERVICES RESEARCH	439	2468	2370	98	3.97083	0.223235	63.1	2.8	2.6	7.14286	1.56417	1.7895	30.98	2.28	18.91
80	MICROORGANISMS	431	4348	4116	232	5.33579	0.538283	76.57	4.5	4.2	6.66667	1.38704	1.5465	22.97	1.39	16.47
81	EPIDEMIOLOGY AND INFECTION	427	4375	4276	99	2.26286	0.23185	80.33	4.2	4.1	2.38095	1.12597	1.40403	26.23	0.7	20.14
82	AMERICAN JOURNAL OF TROPICAL MEDICINE AND HYGIENE	421	6438	6248	190	2.95123	0.451306	88.36	3.3	3.2	3.0303	1.995	2.23544	46.32	7.13	33.25
83	ANNALS OF THE RHEUMATIC DISEASES	418	11591	10259	1332	11.4917	3.1866	85.89	27.4	24.7	9.85401	5.80293	1.89476	17.22	14.59	48.56
84	IEEE ACCESS	411	8214	7599	615	7.48722	1.49635	83.94	3.9	3.6	7.69231	1.9852	2.33623	44.04	4.38	21.41
85	LANCET RESPIRATORY MEDICINE	409	33617	33121	496	1.47544	1.21271	90.71	76.2	75.7	0.656168	10.3576	1.54357	38.88	28.12	69.68
86	JOURNAL OF CLINICAL AND DIAGNOSTIC RESEARCH	405	200	191	9	4.5	0.0222222	19.51	0.2	0.2	0	0.0684607	2.01193	3.21	0	0.25
87	FRONTIERS IN CELLULAR AND INFECTION MICROBIOLOGY	404	4816	4721	95	1.97259	0.235149	74.75	5.7	5.3	7.01754	1.27555	1.60327	23.51	2.23	18.07
88	JOURNAL OF GENERAL INTERNAL MEDICINE	403	6177	6051	126	2.03983	0.312655	78.16	5.7	5.4	5.26316	3.58288	2.59816	7.69	8.19	35.98
89	COMPUTERS IN BIOLOGY AND MEDICINE	400	9501	8604	897	9.44111	2.2425	91.25	7.7	6.9	10.3896	3.24448	1.86045	47	11.75	41.75
90	EMERGING MICROBES & INFECTIONS	398	17721	17407	314	1.77191	0.788945	90.7	13.2	12.9	2.27273	4.44749	1.57148	22.86	14.82	50.5
91	ENVIRONMENTAL RESEARCH	396	11894	10549	1345	11.3082	3.39646	91.92	8.3	7.6	8.43373	3.3168	1.73361	37.88	11.62	57.83
92	JOURNAL OF GLOBAL HEALTH	392	3749	3668	81	2.16058	0.206633	80.36	7.2	7.0	2.77778	1.2264	1.3825	50.77	0.77	17.86
93	INTERNATIONAL JOURNAL OF CLINICAL PRACTICE	387	4492	4396	96	2.13713	0.248062	87.86	2.6	2.6	0	1.55035	2.20804	16.8	3.1	15.76
94	JOURNAL OF CLINICAL VIROLOGY	384	12121	11832	289	2.38429	0.752604	91.15	8.8	8.7	1.13636	1.90718	1.47971	12.5	2.08	30.47
95	EUROSURVEILLANCE	381	23450	23047	403	1.71855	1.05774	88.71	19.0	18.6	2.10526	4.70774	1.19714	34.12	8.14	44.88
96	ASIAN JOURNAL OF PSYCHIATRY	380	11342	10475	867	7.64415	2.28158	88.95	9.5	9.0	5.26316	2.51543	1.96632	20.26	3.16	23.68
97	FRONTIERS IN NEUROLOGY	380	4363	4099	264	6.05088	0.694737	82.63	3.4	3.1	8.82353	1.54326	2.1685	25.26	0.79	20.26
98	EDUCATION SCIENCES	379	3561	2976	585	16.428	1.54354	77.84	3.0	2.5	16.6667	3.20196	2.05892	24.54	7.92	34.04
99	DIABETES & METABOLIC SYNDROME-CLINICAL RESEARCH & REVIEWS	379	16701	15985	716	4.28717	1.88918	92.35	10.0	9.8	2	3.64217	1.81177	19.26	8.44	45.38
100	MOLECULES	377	5308	4876	432	8.13866	1.14589	90.72	4.6	4.2	8.69565	1.35825	1.8487	51.72	0.8	23.08
101	ISCIENCE	377	4643	4542	101	2.17532	0.267905	78.78	5.8	5.7	1.72414	1.72521	1.86721	42.18	2.12	23.61
102	JMIR PUBLIC HEALTH AND SURVEILLANCE	373	6151	5959	192	3.12144	0.514745	81.5	8.5	8.3	2.35294	2.30364	1.36164	28.42	4.56	28.95
103	CHILDREN-BASEL	368	2452	2234	218	8.8907	0.592391	67.93	2.4	2.0	16.6667	2.04874	2.10027	18.48	3.8	22.01
104	AMERICAN JOURNAL OF INFECTION CONTROL	364	6055	5875	180	2.97275	0.494505	83.24	4.9	4.7	4.08163	2.12084	1.92701	12.36	5.49	28.57
105	LIFE-BASEL	360	2022	1857	165	8.16024	0.458333	77.5	3.2	3.0	6.25	1.19841	1.48336	27.22	1.39	10
106	JMIR FORMATIVE RESEARCH	358	1085	1031	54	4.97696	0.150838	64.25	2.2	2.0	9.09091	0.804526	1.2781	18.44	0.28	7.26
107	HEALTH SCIENCE REPORTS	355	920	831	89	9.67391	0.250704	54.93	2.0	2.0	0	1.04326	1.48507	31.27	0.85	10.42
108	TRAVEL MEDICINE AND INFECTIOUS DISEASE	354	9430	9091	339	3.59491	0.957627	89.83	12.0	11.8	1.66667	2.37797	1.55966	43.22	7.34	32.77
109	TRIALS	353	3029	2932	97	3.20238	0.274788	90.08	2.5	2.4	4	1.20637	1.44731	30.31	0.28	16.71
110	JOURNAL OF PERSONALIZED MEDICINE	352	1913	1775	138	7.2138	0.392045	76.99	3.4	3.0	11.7647	1.71304	1.59301	25.28	0.85	19.89
111	SOCIAL SCIENCE & MEDICINE	351	7427	7076	351	4.726	1	83.48	5.4	5.1	5.55556	4.12222	2.41336	31.91	13.68	44.73
112	PEDIATRIC INFECTIOUS DISEASE JOURNAL	349	4839	4656	183	3.78177	0.524355	80.52	3.6	3.5	2.77778	2.33684	2.41206	15.47	8.31	42.12
113	EUROPEAN RESPIRATORY JOURNAL	347	20552	20067	485	2.35987	1.39769	88.76	24.9	24.1	3.21285	9.16101	2.71784	34.87	18.73	66.28
114	INTERNAL AND EMERGENCY MEDICINE	346	3685	3404	281	7.62551	0.812139	80.35	4.6	4.4	4.34783	1.23019	1.89636	13.87	0.29	19.36
115	SIGNAL TRANSDUCTION AND TARGETED THERAPY	346	12129	11869	260	2.14362	0.751445	88.73	39.3	38.7	1.52672	3.21402	1.49916	16.47	10.69	45.09
116	APPLIED SCIENCES-BASEL	343	2639	2395	244	9.24593	0.71137	81.63	2.7	2.4	11.1111	0.905066	1.603	36.44	1.75	13.41
117	EBIOMEDICINE	341	9200	9010	190	2.06522	0.557185	89.15	11.1	11.0	0.900901	4.23432	2.22123	35.19	10.56	50.15
118	FINANCE RESEARCH LETTERS	336	13358	11962	1396	10.4507	4.15476	88.69	10.4	8.9	14.4231	6.92072	2.40625	44.35	17.26	56.55
119	NEUROLOGICAL SCIENCES	336	4728	4370	358	7.57191	1.06548	88.39	3.3	3.2	3.0303	1.9927	2.60533	11.9	3.87	28.87
120	AMERICAN JOURNAL OF RESPIRATORY AND CRITICAL CARE MEDICINE	335	11838	11296	542	4.57848	1.61791	80.9	24.7	23.6	4.45344	4.9119	2.45687	25.07	12.24	51.64
121	JOURNAL OF HOSPITAL INFECTION	335	6989	6711	278	3.97768	0.829851	85.67	6.9	6.5	5.7971	2.21222	1.90648	14.93	3.88	35.52
122	FRONTIERS IN CARDIOVASCULAR MEDICINE	333	2585	2450	135	5.22244	0.405405	78.38	3.6	3.2	11.1111	1.23591	1.72333	31.53	0.3	15.92
123	RISK MANAGEMENT AND HEALTHCARE POLICY	331	3264	3143	121	3.70711	0.365559	83.69	3.5	3.4	2.85714	1.63848	1.60631	26.28	3.32	20.85
124	PEERJ	330	2955	2885	70	2.36887	0.212121	79.39	2.7	2.6	3.7037	0.957386	1.70776	26.36	0.3	10.3
125	CHAOS SOLITONS & FRACTALS	329	14989	13906	1083	7.2253	3.29179	93.92	7.8	7.0	10.2564	5.29772	1.92778	40.43	19.76	62.01
126	INDIAN JOURNAL OF CRITICAL CARE MEDICINE	327	1316	1128	188	14.2857	0.574924	66.06	2.0	1.8	10	0.497771	1.82459	7.03	0	1.83
127	JOURNAL OF INFECTION IN DEVELOPING COUNTRIES	322	2100	1968	132	6.28571	0.409938	71.43	1.9	1.8	5.26316	0.602285	1.57882	21.74	0.31	4.66
128	CRITICAL CARE MEDICINE	319	5650	5269	381	6.74336	1.19436	74.61	8.8	8.3	5.68182	1.96863	1.68652	23.82	1.88	25.08
129	WORLD NEUROSURGERY	318	2352	1558	794	33.7585	2.49686	73.27	2.0	1.7	15	1.44335	2.67336	20.75	2.2	23.27
130	MATHEMATICS	318	1766	1458	308	17.4405	0.968553	74.84	2.4	2.0	16.6667	3.47203	1.57198	44.65	4.72	36.48
131	JOURNAL OF THE AMERICAN ACADEMY OF DERMATOLOGY	316	6382	6011	371	5.81322	1.17405	84.49	13.8	13.0	5.7971	5.1419	2.44497	14.56	11.39	43.67
132	CELLS	314	6115	5907	208	3.40147	0.66242	90.45	6.0	5.7	5	1.37331	2.05341	28.66	1.59	16.24
133	TELEMEDICINE AND E-HEALTH	313	4005	3713	292	7.29089	0.932907	76.68	4.7	4.4	6.38298	1.8805	1.51527	10.22	2.24	21.09
134	CHEST	311	6811	6547	264	3.87608	0.848875	77.49	10.1	9.7	3.9604	3.23197	2.97035	18.01	8.68	39.23
135	BRITISH JOURNAL OF HAEMATOLOGY	309	6682	6412	270	4.04071	0.873786	87.38	6.5	6.2	4.61538	2.99154	2.80939	11	3.88	40.78
136	ASIA-PACIFIC JOURNAL OF PUBLIC HEALTH	307	1140	1054	86	7.54386	0.28013	63.84	2.5	2.4	4	0.578554	1.27814	25.73	0	5.21
137	SCIENCE	307	82818	82029	789	0.952691	2.57003	93.49	56.9	56.4	0.878735	22.3842	3.69264	45.28	53.42	84.04
138	FRONTIERS IN EDUCATION	304	1592	1455	137	8.60553	0.450658	70.39	2.3	2.1	8.69565	2.05511	1.88668	22.04	3.29	19.08
139	MEDICINA CLINICA	302	1589	1536	53	3.33543	0.175497	66.56	3.9	3.7	5.12821	0.800299	2.76983	4.97	0.33	10.6
140	QJM-AN INTERNATIONAL JOURNAL OF MEDICINE	301	4235	3957	278	6.56434	0.923588	67.44	13.3	12.6	5.26316	1.993	2.40844	13.95	3.32	23.59
141	NATURE MEDICINE	299	60002	59654	348	0.579981	1.16388	93.98	82.9	82.3	0.723764	19.4682	2.15237	41.81	51.84	80.6
142	INTERNATIONAL IMMUNOPHARMACOLOGY	296	5910	5703	207	3.50254	0.699324	88.51	5.6	5.4	3.57143	2.23233	1.85014	20.27	8.78	34.8
143	INFECTION	295	5375	5196	179	3.33023	0.60678	87.12	7.5	7.4	1.33333	1.68409	1.60451	17.97	0.68	26.1
144	INFECTION AND DRUG RESISTANCE	294	2477	2395	82	3.31046	0.278912	75.17	3.9	3.6	7.69231	1.16432	1.49194	18.71	1.36	13.61
145	JOURNAL OF THE AMERICAN GERIATRICS SOCIETY	292	6214	5780	434	6.98423	1.4863	86.99	6.3	5.9	6.34921	2.78059	2.13729	6.85	7.19	34.59
146	JOURNAL OF PHARMACEUTICAL RESEARCH INTERNATIONAL	290	291	264	27	9.27835	0.0931034	38.97				0.105464	1.33324	16.55	0	0.34
147	WORLD JOURNAL OF CLINICAL CASES	290	1741	1679	62	3.56117	0.213793	73.1	1.1	1.1	0	0.646534	2.52721	16.9	0.34	5.17
148	JOURNAL OF THE AMERICAN MEDICAL DIRECTORS ASSOCIATION	288	4804	4317	487	10.1374	1.69097	82.99	7.6	7.1	6.57895	2.33001	1.6642	14.93	4.86	30.21
149	BRITISH JOURNAL OF SURGERY	286	3445	2692	753	21.8578	2.63287	80.77	9.6	8.9	7.29167	4.1005	1.94423	14.69	5.59	38.11
150	JOURNAL OF TRAVEL MEDICINE	285	9143	8722	421	4.60462	1.47719	92.63	25.7	24.4	5.05837	3.34825	1.60807	41.05	5.26	32.63
151	MULTIPLE SCLEROSIS AND RELATED DISORDERS	284	3974	3186	788	19.8289	2.77465	91.9	4.0	3.2	20	3.69136	2.55458	18.66	6.69	48.24
152	BMC MEDICAL EDUCATION	282	3314	2992	322	9.71635	1.14184	73.4	3.6	3.2	11.1111	3.5494	2.4528	16.67	9.57	35.46
153	REVISTA DA ASSOCIACAO MEDICA BRASILEIRA	282	954	885	69	7.2327	0.244681	64.89	1.4	1.4	0	0.362654	1.56071	7.09	0	2.48
154	INTERNATIONAL JOURNAL OF PUBLIC HEALTH	279	1833	1754	79	4.30987	0.283154	64.16	4.6	4.5	2.17391	1.05927	1.28215	43.37	1.08	12.9
155	AMERICAN JOURNAL OF TRANSPLANTATION	276	10345	9603	742	7.17255	2.68841	91.67	8.7	8.2	5.74713	8.44653	2.51091	13.77	39.49	73.55
156	INTENSIVE CARE MEDICINE	272	18230	17773	457	2.50686	1.68015	93.01	38.9	37.8	2.82776	6.393	2.01813	44.12	6.25	54.41
157	MEDICAL JOURNAL OF AUSTRALIA	265	3588	3353	235	6.54961	0.886792	76.23	11.4	10.8	5.26316	1.62924	1.78442	10.19	1.89	21.89
158	JOURNAL OF CLINICAL MICROBIOLOGY	265	12236	11832	404	3.30173	1.52453	94.34	9.4	9.0	4.25532	4.50076	2.5317	10.94	13.58	52.08
159	CANADIAN MEDICAL ASSOCIATION JOURNAL	264	4941	4738	203	4.10848	0.768939	72.35	17.4	16.7	4.02299	2.47448	2.35765	20.08	3.41	33.71
160	JOURNAL OF RACIAL AND ETHNIC HEALTH DISPARITIES	263	3222	2990	232	7.2005	0.882129	70.72	3.9	3.7	5.12821	1.87597	2.1011	9.13	3.8	19.01
161	INTERNATIONAL JOURNAL OF SURGERY	263	8644	8428	216	2.49884	0.821293	63.88	15.3	14.8	3.26797	6.6701	2.26639	34.22	11.03	33.84
162	BRITISH JOURNAL OF ANAESTHESIA	261	3692	3342	350	9.47996	1.341	83.91	9.8	9.1	7.14286	5.00444	1.91701	26.44	14.56	45.98
163	PERSONALITY AND INDIVIDUAL DIFFERENCES	261	6950	6617	333	4.79137	1.27586	95.4	4.3	4.1	4.65116	3.88687	2.88755	28.35	12.64	48.66
164	ANTIBIOTICS-BASEL	260	2151	1709	442	20.5486	1.7	78.85	4.8	4.1	14.5833	1.90926	1.72577	33.46	6.15	26.54
165	JOURNAL OF AMERICAN COLLEGE HEALTH	260	1113	942	171	15.3639	0.657692	63.08	2.4	2.1	12.5	1.38083	1.71612	8.08	2.31	16.92
166	SENSORS	258	3321	2941	380	11.4423	1.47287	87.21	3.9	3.4	12.8205	1.83142	2.10081	39.53	5.43	22.87
167	PEDIATRICS	258	10076	9778	298	2.95752	1.15504	85.66	8.0	7.6	5	8.5865	2.92283	6.2	22.48	58.14
168	JOURNAL OF EDUCATION AND HEALTH PROMOTION	254	917	701	216	23.5551	0.850394	66.54	1.4	1.1	21.4286	0.85588	1.76102	11.02	0.79	9.06
169	JOURNAL OF INFECTION AND CHEMOTHERAPY	254	1541	1438	103	6.68397	0.405512	82.28	2.2	2.1	4.54545	1.14722	1.73449	9.45	1.97	14.57
170	JOURNAL OF NEUROLOGY	252	6185	5959	226	3.654	0.896825	87.7	6.0	5.7	5	4.26395	2.24401	20.63	10.32	53.17
171	JOURNAL OF ALLERGY AND CLINICAL IMMUNOLOGY-IN PRACTICE	251	4851	4307	544	11.2142	2.16733	82.47	9.4	8.5	9.57447	3.00538	2.40972	25.5	9.16	38.25
172	JOURNAL OF OCCUPATIONAL AND ENVIRONMENTAL MEDICINE	248	2170	2007	163	7.51152	0.657258	74.19	3.2	2.9	9.375	1.55583	2.12431	13.71	1.61	16.53
173	INTERNATIONAL JOURNAL OF GYNECOLOGY & OBSTETRICS	245	4002	3798	204	5.09745	0.832653	83.67	3.8	3.7	2.63158	3.25967	2.3478	25.31	4.9	38.37
174	IRISH JOURNAL OF MEDICAL SCIENCE	245	1712	1670	42	2.45327	0.171429	74.69	2.1	2.0	4.7619	0.946718	1.99833	13.06	0.41	13.06
175	WORK-A JOURNAL OF PREVENTION ASSESSMENT & REHABILITATION	244	1613	1177	436	27.0304	1.78689	71.72	2.3	1.6	30.4348	1.26609	2.4866	26.64	0.82	15.57
176	FRONTIERS IN ENDOCRINOLOGY	244	2719	2549	170	6.2523	0.696721	78.69	5.2	4.7	9.61538	1.50277	1.84742	25.41	1.23	20.49
177	EUROPEAN JOURNAL OF INTERNAL MEDICINE	242	3796	3555	241	6.34879	0.995868	80.99	8.0	7.5	6.25	1.99981	2.57124	23.14	1.24	29.75
178	ACTA PAEDIATRICA	242	3966	3778	188	4.74029	0.77686	76.45	3.8	3.6	5.26316	3.32189	2.62975	16.12	5.79	34.71
179	BMC PSYCHIATRY	242	3027	2944	83	2.74199	0.342975	79.34	4.4	4.2	4.54545	2.16591	2.18884	33.47	2.48	28.51
180	JAMA INTERNAL MEDICINE	241	20086	19886	200	0.995718	0.829876	84.65	39.0	38.5	1.28205	6.29705	2.91946	16.6	11.62	51.87
181	PAKISTAN JOURNAL OF MEDICAL & HEALTH SCIENCES	240	153	124	29	18.9542	0.120833	27.92				0.0677658	3.06513	12.08	0	0.42
182	MBIO	240	5499	5389	110	2.00036	0.458333	84.17	6.4	6.2	3.125	2.98558	2.31467	30.83	5.42	43.33
183	CLINICAL CHEMISTRY AND LABORATORY MEDICINE	238	6639	6179	460	6.92875	1.93277	88.66	6.8	5.7	16.1765	4.36032	2.3937	30.67	7.98	44.96
184	FRONTIERS IN NUTRITION	237	2402	2252	150	6.2448	0.632911	76.79	5.0	4.6	8	1.4127	1.60928	38.4	2.11	15.19
185	ELIFE	237	8279	8159	120	1.44945	0.506329	89.03	7.7	7.4	3.8961	4.86516	2.70992	43.46	19.83	55.27
186	LANCET REGIONAL HEALTH-EUROPE	236	5603	5486	117	2.08817	0.495763	87.71	20.9	20.6	1.43541	6.02624	1.43636	34.32	23.31	61.02
187	GASTROENTEROLOGY	235	10862	10479	383	3.52605	1.62979	83.4	29.4	28.7	2.38095	9.65827	2.87591	14.89	19.15	58.72
188	CHINA CDC WEEKLY	234	3547	3344	203	5.72315	0.867521	72.65	4.7	4.4	6.38298	2.29327	1.76979	11.54	3.42	16.67
189	INTERNATIONAL JOURNAL OF DISASTER RISK REDUCTION	233	2033	1828	205	10.0836	0.879828	75.54	5.0	4.1	18	1.40978	1.30429	36.05	1.72	17.6
190	THROMBOSIS RESEARCH	232	10751	10316	435	4.04614	1.875	88.36	7.5	7.2	4	4.0965	2.89603	23.71	6.9	41.38
191	PREVENTIVE MEDICINE REPORTS	232	1360	1322	38	2.79412	0.163793	68.97	2.8	2.8	0	1.22258	1.82164	18.1	0.43	16.81
192	PSYCHOLOGICAL TRAUMA-THEORY RESEARCH PRACTICE AND POLICY	232	6923	6777	146	2.10891	0.62931	90.09	6.3	6.1	3.1746	2.8316	1.56129	18.53	5.6	41.81
193	INDIAN JOURNAL OF OTOLARYNGOLOGY AND HEAD & NECK SURGERY	230	1032	960	72	6.97674	0.313043	66.96	0.6	0.6	0	0.988043	4.16243	4.78	0.87	10.43
194	SOCIAL SCIENCES-BASEL	229	989	914	75	7.58342	0.327511	65.94	1.7	1.6	5.88235	1.85477	1.61629	27.07	1.75	15.72
195	MAYO CLINIC PROCEEDINGS	229	5018	4839	179	3.56716	0.781659	85.59	8.9	8.8	1.1236	2.04237	2.43048	17.47	3.06	27.95
196	BMC MEDICINE	229	6776	6682	94	1.38725	0.41048	90.83	9.3	9.2	1.07527	2.98206	1.81838	42.36	3.49	47.6
197	LANCET RHEUMATOLOGY	228	7559	7246	313	4.14076	1.37281	83.77	25.4	24.6	3.14961	7.04897	2.0786	23.68	18.86	56.58
198	CIENCIA & SAUDE COLETIVA	227	1584	1461	123	7.76515	0.54185	53.74	1.7	1.5	11.7647	0.806141	2.06863	12.78	0.44	11.01
199	INTERNATIONAL JOURNAL OF GENERAL MEDICINE	225	1570	1538	32	2.03822	0.142222	72.89	2.3	2.2	4.34783	0.940028	1.96898	18.67	0.44	12
200	JAMA PEDIATRICS	224	9992	9751	241	2.41193	1.07589	77.23	26.1	25.6	1.91571	12.9308	2.92746	16.07	26.34	54.46
201	CLINICAL MEDICINE	223	2949	2827	122	4.137	0.547085	76.68	4.4	4.4	0	1.11904	1.54982	8.07	1.35	14.8
202	VIROLOGY JOURNAL	223	3151	3110	41	1.30117	0.183857	73.09	4.8	4.7	2.08333	1.58657	1.9643	15.7	2.69	20.18
203	BIOSENSORS & BIOELECTRONICS	220	9554	8911	643	6.73017	2.92273	93.64	12.6	11.7	7.14286	4.51373	1.87686	19.09	27.27	64.09
204	PLOS PATHOGENS	220	6442	6323	119	1.84725	0.540909	92.27	6.7	6.5	2.98507	3.659	2.45282	34.09	17.73	58.64
205	TRANSPLANT INFECTIOUS DISEASE	219	2090	1916	174	8.32536	0.794521	79.91	2.6	2.4	7.69231	1.31374	2.1021	9.13	1.37	26.03
206	JOURNAL OF VIROLOGY	219	7335	7197	138	1.88139	0.630137	84.47	5.4	5.0	7.40741	3.46498	3.09653	26.03	7.31	45.21
207	SAMJ SOUTH AFRICAN MEDICAL JOURNAL	217	1226	1095	131	10.6852	0.603687	76.04	2.2	2.1	4.54545	0.521001	1.67548	17.97	0	6.45
208	AMERICAN JOURNAL OF OBSTETRICS AND GYNECOLOGY	217	7859	7510	349	4.44077	1.60829	82.95	9.8	9.1	7.14286	9.65998	3.45078	20.28	27.19	58.99
209	PUBLIC HEALTH REPORTS	216	1309	1215	94	7.18105	0.435185	69.44	3.3	3.1	6.06061	1.20951	1.37324	2.78	1.39	14.35
210	BEHAVIORAL SCIENCES	215	821	726	95	11.5713	0.44186	61.86	2.6	2.4	7.69231	1.72355	1.50823	30.23	2.79	21.4
211	PEDIATRIC PULMONOLOGY	215	2932	2682	250	8.5266	1.16279	75.81	3.1	2.7	12.9032	2.41577	2.37037	15.81	5.58	32.09
212	FRONTIERS IN PHYSIOLOGY	215	2618	2533	85	3.24675	0.395349	86.51	4.0	3.8	5	1.80005	1.84949	33.02	5.12	24.65
213	INTERNAL MEDICINE JOURNAL	215	887	816	71	8.00451	0.330233	71.16	2.1	2.0	4.7619	0.684581	1.85642	9.3	0	8.37
214	CELL REPORTS	214	8491	8310	181	2.13167	0.845794	90.65	8.8	8.7	1.13636	3.57214	2.7878	39.72	10.28	49.07
215	JOURNAL OF COSMETIC DERMATOLOGY	214	1473	1225	248	16.8364	1.15888	77.57	2.3	2.0	13.0435	2.50078	2.25374	18.22	6.07	24.77
216	LANCET GLOBAL HEALTH	214	10804	10594	210	1.94372	0.981308	85.98	34.3	33.9	1.16618	6.72101	2.34467	60.75	16.36	46.73
217	REVIEWS IN MEDICAL VIROLOGY	213	5511	5391	120	2.17746	0.56338	86.85	11.1	11.0	0.900901	1.3666	1.36798	36.15	1.41	19.72
218	OTOLARYNGOLOGY-HEAD AND NECK SURGERY	213	4281	4013	268	6.26022	1.25822	88.26	3.4	3.3	2.94118	4.98971	1.99934	13.62	15.96	50.23
219	BIOMEDICINE & PHARMACOTHERAPY	211	4621	4521	100	2.16403	0.473934	92.42	7.5	7.3	2.66667	2.26072	1.47701	37.91	7.58	34.12
220	ALLERGY	210	8816	8174	642	7.28221	3.05714	90.95	12.4	11.2	9.67742	3.91708	2.20633	52.86	10	50.48
221	EUROPEAN ARCHIVES OF OTO-RHINO-LARYNGOLOGY	210	4403	4196	207	4.70134	0.985714	84.29	2.6	2.4	7.69231	4.05434	3.33962	26.67	8.57	38.57
222	INDIAN JOURNAL OF MEDICAL RESEARCH	210	2458	2275	183	7.44508	0.871429	70	4.2	4.1	2.38095	1.05517	2.40924	8.1	1.9	16.19
223	INFECTIOUS DISEASES	209	2321	2230	91	3.92072	0.435407	84.21	5.8	5.7	1.72414	1.02118	1.49115	11.96	0.48	11.96
224	TRANSPLANTATION	209	3357	2922	435	12.958	2.08134	89.47	6.2	5.5	11.2903	5.69418	2.55847	11.48	27.27	66.03
225	JOURNAL OF MULTIDISCIPLINARY HEALTHCARE	209	1976	1896	80	4.04858	0.382775	72.73	3.3	3.2	3.0303	1.74074	1.88699	33.49	2.87	19.14
226	JOURNAL OF PSYCHIATRIC RESEARCH	209	3899	3821	78	2.00051	0.373206	86.6	4.8	4.7	2.08333	2.84096	2.58273	40.67	7.18	35.89
227	INTERNAL MEDICINE	208	662	634	28	4.22961	0.134615	65.87	1.2	1.1	8.33333	0.859449	2.30168	2.88	0.48	9.62
228	FRONTIERS IN MOLECULAR BIOSCIENCES	207	2809	2748	61	2.17159	0.294686	82.61	5.0	4.8	4	1.13286	1.6101	43.48	1.45	14.01
229	MATHEMATICAL BIOSCIENCES AND ENGINEERING	206	1852	1691	161	8.6933	0.781553	70.39	2.6	2.4	7.69231	1.52895	1.81141	34.95	2.43	16.02
230	RADIOLOGY	206	24429	23827	602	2.46428	2.92233	86.89	19.7	19.1	3.04569	16.9168	3.68238	17.48	42.23	67.48
231	INFECTIOUS DISEASE MODELLING	205	3997	3838	159	3.97798	0.77561	83.41	8.8	8.5	3.40909	1.93719	1.22771	35.12	4.88	19.02
232	CURRENT ISSUES IN TOURISM	205	4926	4406	520	10.5562	2.53659	83.41	8.0	7.2	10	2.8614	1.67995	34.15	7.8	31.22
233	JOURNAL OF VIROLOGICAL METHODS	205	1937	1896	41	2.11668	0.2	85.37	3.1	3.1	0	1.21973	1.66098	13.17	2.44	19.02
234	EUROPEAN JOURNAL OF NEUROLOGY	203	4410	4159	251	5.69161	1.23645	84.24	5.1	5.0	1.96078	3.0656	2.46167	33.5	9.85	45.81
235	POSTGRADUATE MEDICAL JOURNAL	203	3455	3391	64	1.85239	0.315271	83.25	5.1	5.0	1.96078	2.23839	2.77626	17.73	3.45	30.54
236	PHARMACEUTICALS	203	2082	1990	92	4.41883	0.453202	87.19	4.6	4.4	4.34783	1.68583	1.40039	40.39	3.94	22.17
237	TROPICAL MEDICINE AND INFECTIOUS DISEASE	203	1020	879	141	13.8235	0.694581	68.47	2.9	2.6	10.3448	1.28043	1.43862	43.35	3.94	19.21
238	INFLUENZA AND OTHER RESPIRATORY VIRUSES	202	1893	1839	54	2.85261	0.267327	72.77	4.4	4.2	4.54545	1.23049	1.41564	31.19	0.99	15.84
239	SUSTAINABLE CITIES AND SOCIETY	202	6298	5146	1152	18.2915	5.70297	94.55	11.7	10.1	13.6752	2.78686	1.43688	42.08	11.88	45.54
240	CANCERS	201	1602	1441	161	10.0499	0.800995	83.08	5.2	4.7	9.61538	1.04357	1.22905	27.86	1	10.95
241	AMERICAN JOURNAL OF OTOLARYNGOLOGY	199	2686	2498	188	6.99926	0.944724	79.4	2.5	2.4	4	3.3181	2.71528	14.07	10.55	39.7
242	JOURNAL OF RISK AND FINANCIAL MANAGEMENT	199	2222	2045	177	7.9658	0.889447	91.46				2.61834	2.10367	46.23	2.51	16.58
243	ANNALS OF SURGERY	198	3258	3117	141	4.32781	0.712121	82.83	10.1	9.7	3.9604	7.12974	1.67217	17.17	16.67	48.99
244	ACADEMIC MEDICINE	197	2048	1913	135	6.5918	0.685279	75.63	7.4	6.7	9.45946	2.88987	2.42274	5.08	8.63	37.06
245	NEW MICROBES AND NEW INFECTIONS	196	2381	2322	59	2.47795	0.30102	81.63	4.0	3.9	2.5	1.03596	1.45194	25.51	1.02	15.31
246	ACTA MEDICA PORTUGUESA	196	414	345	69	16.6667	0.352041	45.92	1.2	1.0	16.6667	0.234367	1.38908	3.57	0	2.04
247	DIABETES RESEARCH AND CLINICAL PRACTICE	196	4794	4564	230	4.79766	1.17347	92.35	5.1	4.9	3.92157	2.31821	1.78536	18.37	3.06	34.18
248	CELL	196	72168	71373	795	1.1016	4.05612	97.96	64.5	64.0	0.775194	27.9274	2.94464	55.61	76.02	89.29
249	CMC-COMPUTERS MATERIALS & CONTINUA	195	1818	1580	238	13.0913	1.22051	82.05	3.1	2.5	19.3548	1.2906	1.87031	81.54	2.56	13.85
250	LANCET REGIONAL HEALTH-WESTERN PACIFIC	194	2163	2065	98	4.53074	0.505155	85.57	7.1	6.9	2.8169	3.4646	1.74299	41.24	8.76	39.18
251	JOURNAL OF PRIMARY CARE AND COMMUNITY HEALTH	193	1930	1881	49	2.53886	0.253886	74.61	3.6	3.5	2.77778	2.91272	1.93513	15.03	8.29	30.57
252	JOURNAL OF ADOLESCENT HEALTH	193	5436	5066	370	6.80648	1.9171	87.56	7.6	7.3	3.94737	5.071	2.4813	16.58	21.76	66.84
253	EUROPEAN HEART JOURNAL	192	7720	7361	359	4.65026	1.86979	90.62	39.3	36.6	6.87023	8.82927	3.08651	26.04	18.23	56.25
254	HEALTH COMMUNICATION	191	2374	2149	225	9.47767	1.17801	79.58	3.9	3.5	10.2564	3.23516	2.04288	19.37	10.99	37.17
255	PSYCHOLOGY HEALTH & MEDICINE	191	2284	2229	55	2.40806	0.287958	72.77	3.8	3.8	0	1.65285	1.96712	23.04	1.57	19.9
256	BRAIN BEHAVIOR AND IMMUNITY	190	21147	20825	322	1.52267	1.69474	89.47	15.1	14.8	1.98675	8.35115	2.79137	31.05	26.32	64.74
257	ENERGIES	188	1907	1345	562	29.4704	2.98936	89.36	3.2	2.5	21.875	0.852994	1.80176	30.32	0	4.79
258	SCIENCE ADVANCES	187	9177	9084	93	1.0134	0.497326	91.98	13.6	13.4	1.47059	5.62352	1.87941	41.18	16.04	60.43
259	JOURNAL OF THROMBOSIS AND THROMBOLYSIS	186	4677	4537	140	2.99337	0.752688	88.71	4.0	4.0	0	2.49409	2.34984	18.82	6.45	31.18
260	RESULTS IN PHYSICS	186	3399	3046	353	10.3854	1.89785	95.16	5.3	4.8	9.43396	2.2402	1.82516	70.43	3.76	34.41
261	FUTURE VIROLOGY	186	1142	1078	64	5.6042	0.344086	73.66	3.1	3.0	3.22581	0.829903	1.62108	25.81	0.54	8.06
262	JOURNAL OF THROMBOSIS AND HAEMOSTASIS	186	13796	13425	371	2.68919	1.99462	91.94	10.4	10.0	3.84615	6.78318	2.74285	32.8	15.59	55.38
263	HUMANITIES & SOCIAL SCIENCES COMMUNICATIONS	185	1736	1612	124	7.14286	0.67027	72.43	3.5	3.3	5.71429	9.69729	1.88195	35.14	26.49	63.24
264	JOURNAL OF PUBLIC HEALTH-HEIDELBERG	185	1599	1574	25	1.56348	0.135135	62.7	1.8	1.8	0	1.20748	2.42	17.84	0.54	14.59
265	NEUROLOGY	184	5412	5265	147	2.71619	0.798913	60.87	10.1	9.7	3.9604	5.6825	3.53815	14.13	20.11	41.85
266	INDIAN JOURNAL OF PEDIATRICS	183	2862	2748	114	3.98323	0.622951	69.95	4.3	4.0	6.97674	2.29241	2.82617	6.56	2.73	21.86
267	DIAGNOSTIC MICROBIOLOGY AND INFECTIOUS DISEASE	183	1540	1487	53	3.44156	0.289617	81.97	2.9	2.8	3.44828	1.09249	1.70393	11.48	0	13.11
268	BRAIN SCIENCES	182	2198	2081	117	5.32302	0.642857	80.77	3.3	3.0	9.09091	1.95007	2.64621	28.57	3.85	20.88
269	FRONTIERS IN ONCOLOGY	181	1300	1256	44	3.38462	0.243094	75.14	4.7	4.2	10.6383	0.740652	1.02254	24.86	0	9.94
270	CLINICAL EPIDEMIOLOGY AND GLOBAL HEALTH	181	1695	1668	27	1.59292	0.149171	76.8	2.6	2.4	7.69231	1.4818	2.02215	22.1	1.1	19.89
271	PSYCHIATRIA DANUBINA	179	1570	1329	241	15.3503	1.34637	67.6				0.552235	1.85028	15.64	0	6.15
272	PEDIATRIC BLOOD & CANCER	179	1946	1681	265	13.6177	1.48045	83.8	3.2	2.9	9.375	1.81761	2.56922	13.41	4.47	35.75
273	JOURNAL OF CLINICAL NURSING	179	4693	4501	192	4.0912	1.07263	82.12	4.2	4.1	2.38095	7.30194	2.63883	26.82	17.32	48.6
274	INTERNATIONAL JOURNAL OF DERMATOLOGY	178	1433	1357	76	5.30356	0.426966	84.83	3.6	3.5	2.77778	2.62125	3.81051	17.42	3.93	23.6
275	AMERICAN JOURNAL OF CASE REPORTS	178	1248	1231	17	1.36218	0.0955056	76.97	1.2	1.2	0	0.779143	3.28185	12.36	0	11.24
276	FRONTIERS IN SOCIOLOGY	178	1036	997	39	3.76448	0.219101	75.28	2.5	2.4	4	1.94428	1.54242	24.16	3.37	17.42
277	BIOLOGY-BASEL	177	2362	2255	107	4.53006	0.60452	88.14	4.2	4.0	4.7619	1.77088	1.93164	38.98	3.39	20.34
278	CLINICAL LABORATORY	177	175	165	10	5.71429	0.0564972	40.11	0.7	0.7	0	0.240688	1.24418	17.51	0	0
279	LANCET REGIONAL HEALTH-AMERICAS	176	1975	1912	63	3.18987	0.357955	89.2	7.4	7.1	4.05405	3.75378	1.52557	36.36	15.34	49.43
280	JOURNAL OF PAEDIATRICS AND CHILD HEALTH	176	928	866	62	6.68103	0.352273	60.23	1.7	1.6	5.88235	1.56229	3.21494	9.66	1.14	22.16
281	ARCHIVOS DE BRONCONEUMOLOGIA	176	942	818	124	13.1635	0.704545	76.7	8.0	6.6	17.5	1.77215	2.07597	17.05	1.14	19.32
282	JCPSP-JOURNAL OF THE COLLEGE OF PHYSICIANS AND SURGEONS PAKISTAN	176	312	298	14	4.48718	0.0795455	48.86	1.0	1.0	0	0.213189	1.5458	10.23	0	0
283	ERJ OPEN RESEARCH	176	2140	2071	69	3.2243	0.392045	82.95	4.6	4.4	4.34783	2.36038	2.36886	31.25	2.27	24.43
284	NURSING OPEN	176	938	892	46	4.90405	0.261364	55.11	2.3	2.2	4.34783	1.74443	1.76267	19.32	3.98	18.18
285	FRONTIERS IN GENETICS	176	1493	1450	43	2.88011	0.244318	77.84	3.7	3.4	8.10811	1.32059	1.68199	28.98	1.14	16.48
286	PSYCHOLOGY RESEARCH AND BEHAVIOR MANAGEMENT	175	1672	1579	93	5.5622	0.531429	74.29	4.3	4.1	4.65116	1.61094	1.53783	32	1.14	25.71
287	INFECTION GENETICS AND EVOLUTION	175	4409	4313	96	2.17736	0.548571	93.71	3.2	3.2	0	1.83026	2.79371	31.43	2.29	25.14
288	CADERNOS DE SAUDE PUBLICA	175	2516	2370	146	5.80286	0.834286	78.29	2.8	2.6	7.14286	1.4808	2.36451	17.14	1.71	17.14
289	CLINICAL IMAGING	173	1848	1775	73	3.95022	0.421965	80.92	2.1	2.1	0	1.55547	2.16312	15.61	3.47	16.18
290	LANCET MICROBE	173	7987	7882	105	1.31464	0.606936	89.6	38.2	37.9	0.78534	6.42212	1.89208	38.15	19.08	60.12
291	JOURNAL OF CARDIAC SURGERY	173	1345	1160	185	13.7546	1.06936	80.92	1.6	1.4	12.5	1.36688	2.5241	17.92	2.31	17.92
292	CLINICS	173	1366	1269	97	7.10102	0.560694	82.66	2.7	2.6	3.7037	1.11353	1.5448	13.29	0	13.29
293	PREVENTIVE MEDICINE	172	3038	2961	77	2.53456	0.447674	84.88	5.1	4.9	3.92157	2.72958	2.36052	22.09	7.56	41.86
294	BMC PREGNANCY AND CHILDBIRTH	171	1589	1470	119	7.48899	0.695906	77.78	3.1	2.9	6.45161	2.6881	2.4752	27.49	5.26	31.58
295	EUROPEAN JOURNAL OF PEDIATRICS	171	2910	2773	137	4.7079	0.80117	79.53	3.6	3.5	2.77778	3.87291	2.89608	15.79	13.45	46.2
296	INTERNATIONAL JOURNAL OF EARLY CHILDHOOD SPECIAL EDUCATION	171	32	28	4	12.5	0.0233918	8.19				0.145694	1.42877	6.43	0	0
297	AGING-US	170	4676	4582	94	2.01027	0.552941	94.12	5.2	5.2	0	1.73178	1.78941	20	5.88	24.71
298	INTERNATIONAL JOURNAL OF HEALTH PLANNING AND MANAGEMENT	170	1467	1360	107	7.2938	0.629412	84.71	2.7	2.6	3.7037	1.63543	1.74406	41.18	3.53	24.71
299	RESOURCES POLICY	169	3177	2279	898	28.2657	5.31361	84.02	10.2	7.8	23.5294	3.64381	1.25568	55.62	8.28	45.56
300	JOURNAL OF THE PAKISTAN MEDICAL ASSOCIATION	169	395	388	7	1.77215	0.0414201	43.2	0.9	0.8	11.1111	0.362202	1.63876	8.28	0.59	1.18
301	EUROPEAN JOURNAL OF CLINICAL INVESTIGATION	168	3170	2992	178	5.61514	1.05952	89.29	5.5	5.3	3.63636	2.24779	2.12077	26.79	5.36	25.6
302	LANCET PSYCHIATRY	168	19392	19134	258	1.33045	1.53571	85.71	64.3	63.7	0.933126	11.0321	2.75613	38.69	20.83	44.05
303	BIOMOLECULES	167	1688	1635	53	3.13981	0.317365	82.63	5.5	5.3	3.63636	1.13745	1.41168	37.13	0	12.57
304	ORAL DISEASES	167	1963	1741	222	11.3092	1.32934	86.83	3.8	3.6	5.26316	3.42907	1.61934	23.35	5.99	37.72
305	JOURNAL OF CARDIOTHORACIC AND VASCULAR ANESTHESIA	166	1208	1034	174	14.404	1.04819	84.34	2.8	2.3	17.8571	1.47987	2.17036	15.66	3.01	24.7
306	JOURNAL OF STROKE & CEREBROVASCULAR DISEASES	166	2372	2208	164	6.914	0.987952	84.34	2.5	2.4	4	1.33449	2.49614	19.88	2.41	17.47
307	SAGE OPEN	165	419	400	19	4.53461	0.115152	53.33	2.0	1.9	5	1.49337	1.47145	27.88	0.61	13.94
308	JOURNAL OF RELIGION & HEALTH	165	1798	1376	422	23.4705	2.55758	80.61	2.8	2.2	21.4286	8.83557	2.15994	24.85	39.39	68.48
309	KIDNEY INTERNATIONAL	165	9699	9396	303	3.12403	1.83636	92.73	19.6	19.0	3.06122	12.8893	2.87497	18.18	25.45	75.15
310	ACADEMIC RADIOLOGY	164	2618	2220	398	15.2024	2.42683	93.29	4.8	4.3	10.4167	2.63712	1.91579	12.8	3.05	37.8
311	INTERNATIONAL JOURNAL OF MENTAL HEALTH AND ADDICTION	164	10072	9557	515	5.11319	3.14024	93.29	8.0	7.8	2.5	5.96665	2.69323	51.22	17.07	53.66
312	HEALTH SECURITY	164	820	772	48	5.85366	0.292683	68.9	3.3	3.1	6.06061	0.823168	1.32409	20.73	0	5.49
313	ANNALS OF TRANSLATIONAL MEDICINE	164	2327	2285	42	1.8049	0.256098	80.49				1.13615	1.93384	20.12	0.61	17.68
314	JOURNAL OF MICROBIOLOGY IMMUNOLOGY AND INFECTION	163	5763	5556	207	3.59188	1.26994	90.8	7.4	7.0	5.40541	2.41705	1.69601	8.59	4.91	27.61
315	JMIR RESEARCH PROTOCOLS	163	587	568	19	3.2368	0.116564	70.55	1.7	1.6	5.88235	0.66878	1.38417	33.13	0	3.07
316	BULLETIN DE L ACADEMIE NATIONALE DE MEDECINE	163	35	29	6	17.1429	0.0368098	14.72	0.3	0.2	33.3333	0.0371393	1.41374	1.84	0	0
317	COMPUTATIONAL AND STRUCTURAL BIOTECHNOLOGY JOURNAL	163	2150	2089	61	2.83721	0.374233	88.96	6.0	5.8	3.33333	1.43939	1.50086	31.29	1.23	15.34
318	CIRCULATION	163	12566	12413	153	1.21757	0.93865	88.34	37.8	37.0	2.1164	13.7498	3.46086	27.61	37.42	73.01
319	BIOMED RESEARCH INTERNATIONAL	163	1812	1794	18	0.993377	0.110429	89.57				0.934512	1.56264	30.67	2.45	6.75
320	OCULAR IMMUNOLOGY AND INFLAMMATION	162	2162	1783	379	17.5301	2.33951	89.51	3.3	2.8	15.1515	5.29691	2.86432	19.75	12.96	46.91
321	POLISH ARCHIVES OF INTERNAL MEDICINE-POLSKIE ARCHIWUM MEDYCYNY WEWNETRZNEJ	161	1338	1177	161	12.0329	1	65.84	4.8	4.1	14.5833	1.21607	1.87851	9.94	1.24	18.01
322	JOURNAL OF RESEARCH IN MEDICAL AND DENTAL SCIENCE	161	167	105	62	37.1257	0.385093	20.5				0.0818075	1.93186	6.21	0	0.62
323	JOURNAL OF COMMUNITY HEALTH	161	3871	3842	29	0.74916	0.180124	77.02	5.9	5.8	1.69492	3.44249	2.19522	11.18	8.7	35.4
324	EXPERT REVIEW OF VACCINES	161	2187	2127	60	2.74348	0.372671	83.23	6.2	6.0	3.22581	1.8058	1.64845	36.02	2.48	23.6
325	BRIEFINGS IN BIOINFORMATICS	160	2880	2684	196	6.80556	1.225	91.88	9.5	8.2	13.6842	2.69884	1.26613	40	7.5	42.5
326	JOURNAL OF NURSING MANAGEMENT	160	3915	3584	331	8.45466	2.06875	90	5.5	4.7	14.5455	4.3401	2.6905	21.88	21.25	51.25
327	CLINICAL KIDNEY JOURNAL	160	1412	1264	148	10.4816	0.925	88.12	4.6	4.1	10.8696	2.30538	1.65419	22.5	0.62	34.38
328	ANNALS OF THE AMERICAN THORACIC SOCIETY	159	2925	2827	98	3.35043	0.616352	84.28	8.3	8.0	3.61446	3.0442	2.20704	13.21	4.4	41.51
329	HUMANIDADES & INOVACAO	159	6	5	1	16.6667	0.00628931	3.14	0.0	0.0		0.0469088	1.06635	9.43	0	0
330	MEDICAL SCIENCE	159	213	114	99	46.4789	0.622642	50.94	0.5	0.4	20	0.183032	2.33937	22.01	0	0
331	MEDICAL SCIENCE MONITOR	159	4019	3948	71	1.76661	0.446541	79.87	3.1	3.0	3.22581	2.85479	2.81761	13.21	6.29	18.24
332	ANAESTHESIA CRITICAL CARE & PAIN MEDICINE	159	1282	1201	81	6.31825	0.509434	78.62	5.5	5.2	5.45455	2.23063	1.87874	30.19	1.89	29.56
333	APPLIED SOFT COMPUTING	158	4220	3877	343	8.12796	2.17089	94.3	8.7	8.1	6.89655	2.61049	1.71582	39.87	8.23	40.51
334	BMC GERIATRICS	158	1381	1309	72	5.21361	0.455696	71.52	4.1	3.8	7.31707	1.90268	1.8093	20.25	6.33	24.68
335	ANALYTICAL CHEMISTRY	158	4185	3851	334	7.98088	2.11392	86.08	7.4	6.5	12.1622	3.55054	2.08392	20.89	13.92	42.41
336	JOURNAL OF THE FORMOSAN MEDICAL ASSOCIATION	157	1499	1357	142	9.47298	0.904459	82.17	3.2	3.0	6.25	1.26094	1.93045	10.83	0.64	18.47
337	BALI MEDICAL JOURNAL	157	103	47	56	54.3689	0.356688	39.49	0.2	0.1	50	0.298974	1.55936	7.01	0	1.27
338	REVISTA ESPANOLA DE SALUD PUBLICA	157	341	322	19	5.57185	0.121019	45.86	1.1	1.1	0	0.235688	2.00172	11.46	0	1.91
339	JOURNAL OF ADVANCED NURSING	157	1741	1578	163	9.36244	1.03822	80.25	3.8	3.5	7.89474	3.8273	2.19217	23.57	8.28	37.58
340	ANNALS OF CLINICAL AND ANALYTICAL MEDICINE	157	60	55	5	8.33333	0.0318471	19.75	0.1	0.1	0	0.0625096	1.99885	3.82	0	0
341	JOURNAL OF ALLERGY AND CLINICAL IMMUNOLOGY	157	9109	8852	257	2.82139	1.63694	88.54	14.2	13.1	7.74648	5.4693	2.44083	28.66	19.11	62.42
342	HEART & LUNG	157	1302	1246	56	4.30108	0.356688	75.16	2.8	2.7	3.57143	2.08396	1.87236	8.92	5.1	36.31
343	TRANSPLANTATION PROCEEDINGS	156	568	518	50	8.80282	0.320513	65.38	0.9	0.9	0	0.703318	2.50878	7.69	0.64	8.97
344	ATMOSPHERE	156	1403	1183	220	15.6807	1.41026	78.85	2.9	2.5	13.7931	1.02337	1.71628	28.21	1.28	11.54
345	AIDS AND BEHAVIOR	156	3830	3459	371	9.68668	2.37821	82.69	4.4	3.8	13.6364	3.30075	2.44026	36.54	8.33	51.28
346	ANAESTHESIA	156	5767	5376	391	6.77995	2.50641	89.74	10.7	9.7	9.34579	6.07158	2.26609	16.67	16.67	52.56
347	AEROSOL AND AIR QUALITY RESEARCH	155	2735	2338	397	14.5155	2.56129	94.19	4.0	3.6	10	1.35039	1.95484	33.55	1.29	14.84
348	CANADIAN JOURNAL OF PUBLIC HEALTH-REVUE CANADIENNE DE SANTE PUBLIQUE	155	1316	1273	43	3.26748	0.277419	76.77	4.3	4.1	4.65116	1.26993	1.44955	18.06	0.65	16.77
349	JOURNAL OF MEDICAL CASE REPORTS	155	565	560	5	0.884956	0.0322581	65.81	1.0	1.0	0	0.584637	2.36987	11.61	0	4.52
350	CLINICAL IMMUNOLOGY	155	6344	6180	164	2.58512	1.05806	89.68	8.6	8.5	1.16279	2.56183	2.05697	25.81	4.52	28.39
351	JOURNAL OF PATIENT EXPERIENCE	155	552	515	37	6.7029	0.23871	68.39	1.5	1.4	6.66667	0.748325	1.56116	5.16	0	5.81
352	CITIES	155	1589	1387	202	12.7124	1.30323	83.23	6.7	6.1	8.95522	3.46602	1.49103	34.19	5.81	41.94
353	TRANSFUSION AND APHERESIS SCIENCE	154	1242	1138	104	8.37359	0.675325	75.97	1.9	1.8	5.26316	0.918195	2.29169	16.23	0	8.44
354	JOURNAL OF MEDICAL ETHICS	154	1961	1813	148	7.54717	0.961039	85.06	4.2	3.8	9.52381	2.82779	1.63656	22.73	7.79	37.01
355	ANESTHESIA AND ANALGESIA	154	2927	2727	200	6.83293	1.2987	86.36	5.9	5.4	8.47458	3.81155	2.37032	23.38	5.84	38.96
356	TIDSSKRIFT FOR DEN NORSKE LAEGEFORENING	154	196	155	41	20.9184	0.266234	16.23	1.1	0.9	18.1818	0.135664	5.46494	2.6	0	2.6
357	EUROPEAN HEART JOURNAL-CASE REPORTS	154	797	756	41	5.14429	0.266234	79.22	1.0	0.9	10	0.780273	3.17532	8.44	0	7.79
358	EDUCATION AND INFORMATION TECHNOLOGIES	153	2898	2593	305	10.5245	1.99346	86.93	5.5	4.8	12.7273	6.22401	2.12196	22.22	17.65	56.86
359	JOURNAL OF CHEMICAL EDUCATION	152	1926	1017	909	47.1963	5.98026	86.18	3.0	1.5	50	1.62183	1.54487	5.92	3.29	32.24
360	REVISTA DA SOCIEDADE BRASILEIRA DE MEDICINA TROPICAL	152	793	744	49	6.17907	0.322368	71.05	2.0	1.8	10	0.796859	1.62151	10.53	0.66	9.87
361	INDIAN PEDIATRICS	152	1275	1181	94	7.37255	0.618421	73.03	2.3	2.1	8.69565	1.52028	2.30618	10.53	4.61	20.39
362	CELL REPORTS MEDICINE	152	5705	5615	90	1.57756	0.592105	90.79	14.3	14.1	1.3986	4.67516	2.61875	38.16	17.76	65.13
363	JOURNAL OF INTERNAL MEDICINE	152	4103	4032	71	1.73044	0.467105	80.92	11.1	11.0	0.900901	2.7433	1.96171	26.32	4.61	36.84
364	APPLIED ECONOMICS LETTERS	151	963	902	61	6.33437	0.403974	54.97	1.6	1.5	6.25	1.01448	2.41775	23.18	0.66	12.58
365	EUROPEAN RADIOLOGY	151	7076	6848	228	3.22216	1.50993	91.39	5.9	5.4	8.47458	5.10311	2.76166	33.11	11.26	54.3
366	RESPIRATORY MEDICINE	150	3137	3089	48	1.53012	0.32	88.67	4.3	4.3	0	2.89753	2.27207	19.33	6	40
367	JAMA HEALTH FORUM	150	736	667	69	9.375	0.46	75.33	11.5	10.6	7.82609	2.36663	1.39273	3.33	6	32.67
368	RESPIROLOGY	150	898	815	83	9.24276	0.553333	65.33	6.9	6.5	5.7971	1.45283	1.66367	16.67	0.67	18
369	DIGITAL HEALTH	150	433	376	57	13.164	0.38	56.67	3.9	3.6	7.69231	1.01153	1.16167	34.67	2	8
370	TRANSFUSION	150	1665	1449	216	12.973	1.44	86	2.9	2.3	20.6897	1.30057	2.55213	18	0	16.67
371	INTERNATIONAL JOURNAL OF SOCIAL PSYCHIATRY	149	6313	6236	77	1.21971	0.516779	83.89	7.5	7.4	1.33333	2.92386	2.2898	26.85	4.03	28.19
372	JOURNAL OF PURE AND APPLIED MICROBIOLOGY	149	653	630	23	3.52221	0.154362	55.03	0.8	0.8	0	0.25645	1.45013	28.86	0.67	2.01
373	INFECTIOUS DISEASES AND THERAPY	149	1901	1863	38	1.99895	0.255034	78.52	5.4	5.3	1.85185	1.32401	1.42805	28.19	0.67	19.46
374	VIRUS RESEARCH	149	4257	4224	33	0.775194	0.221477	85.91	5.0	4.9	2	1.69327	2.41691	21.48	2.01	24.16
375	ANNALS ACADEMY OF MEDICINE SINGAPORE	149	1805	1571	234	12.964	1.57047	83.22	5.2	4.9	5.76923	1.29499	1.88859	12.75	0.67	6.71
376	JOURNAL OF CRITICAL CARE	148	2283	2249	34	1.48927	0.22973	74.32	3.7	3.6	2.7027	1.39678	2.11284	29.05	0.68	16.22
377	KIDNEY INTERNATIONAL REPORTS	148	2508	2405	103	4.10686	0.695946	87.84	6.0	5.8	3.33333	4.58385	2.33122	19.59	6.76	48.65
378	JOURNAL OF MOLECULAR STRUCTURE	148	1888	1595	293	15.5191	1.97973	90.54	3.8	3.2	15.7895	1.17944	1.82459	41.22	0	12.84
379	ARQUIVOS BRASILEIROS DE CARDIOLOGIA	148	449	292	157	34.9666	1.06081	66.89	2.6	1.8	30.7692	0.813415	1.89162	11.49	0	8.78
380	TRANSPORT POLICY	148	3969	3558	411	10.3553	2.77703	95.95	6.8	6.1	10.2941	4.14614	2.12608	31.08	12.16	59.46
381	RHEUMATOLOGY INTERNATIONAL	148	2617	2375	242	9.24723	1.63514	85.81	4.0	3.8	5	2.21117	2.45581	25	1.35	35.14
382	GACETA MEDICA DE MEXICO	148	214	191	23	10.7477	0.155405	37.16	0.8	0.8	0	0.189855	1.35818	13.51	0	2.03
383	INTERNATIONAL JOURNAL OF ANTIMICROBIAL AGENTS	148	14126	13973	153	1.08311	1.03378	90.54	10.8	10.7	0.925926	7.35558	2.51318	24.32	29.05	50.68
384	JOURNAL OF THE AMERICAN COLLEGE OF CARDIOLOGY	148	10613	10317	296	2.78903	2	82.43	24.4	23.5	3.68852	9.29968	3.64108	22.3	25.68	56.76
385	CLINICAL RHEUMATOLOGY	148	2737	2609	128	4.67665	0.864865	91.89	3.4	3.3	2.94118	2.40784	3.01622	27.03	2.03	32.43
386	JCI INSIGHT	147	5660	5590	70	1.23675	0.47619	91.84	8.0	7.9	1.25	4.60999	2.52646	29.93	12.24	57.82
387	PAKISTAN JOURNAL OF MEDICAL SCIENCES	147	2331	2210	121	5.19091	0.823129	70.07	2.2	2.0	9.09091	1.60005	2.63769	19.73	2.72	19.05
388	RHEUMATOLOGY	147	1573	1472	101	6.42085	0.687075	88.44	5.5	5.1	7.27273	2.42678	2.71408	23.13	3.4	31.97
389	REVISTA UNIVERSIDAD Y SOCIEDAD	147	37	26	11	29.7297	0.0748299	10.88	0.3	0.2	33.3333	0.124501	1.59116	7.48	0	0.68
390	PLOS COMPUTATIONAL BIOLOGY	146	2008	1941	67	3.33665	0.458904	78.77	4.3	4.1	4.65116	2.09576	1.89582	43.15	4.79	28.08
391	ARCHIVES OF DISEASE IN CHILDHOOD	146	3201	3081	120	3.74883	0.821918	82.88	5.2	5.0	3.84615	6.84454	4.2711	18.49	18.49	52.05
392	JOURNAL OF CLINICAL INVESTIGATION	146	12280	12111	169	1.37622	1.15753	94.52	15.9	15.7	1.25786	9.01363	3.0137	29.45	22.6	73.97
393	MILITARY MEDICINE	146	336	300	36	10.7143	0.246575	57.53	1.2	1.1	8.33333	0.337828	1.36466	13.7	0.68	2.05
394	AMERICAN SURGEON	146	538	505	33	6.13383	0.226027	60.96	1.0	1.0	0	1.09295	2.19719	7.53	1.37	11.64
395	ELECTRONICS	146	1082	914	168	15.5268	1.15068	81.51	2.9	2.6	10.3448	1.49076	2.08432	48.63	2.05	17.81
396	JOURNAL OF LARYNGOLOGY AND OTOLOGY	145	1214	1064	150	12.3558	1.03448	75.86	1.7	1.5	11.7647	1.84056	2.25614	12.41	3.45	17.24
397	AMERICAN JOURNAL OF PERINATOLOGY	145	2421	2312	109	4.50227	0.751724	75.17	2.0	2.0	0	3.13188	2.65779	9.66	7.59	31.72
398	INTERNATIONAL JOURNAL OF ADVANCED COMPUTER SCIENCE AND APPLICATIONS	145	319	262	57	17.8683	0.393103	54.48	0.9	0.7	22.2222	0.316661	1.82372	22.07	0	1.38
399	TURKISH JOURNAL OF MEDICAL SCIENCES	145	2546	2465	81	3.18146	0.558621	80.69	2.3	2.2	4.34783	0.900105	1.90848	7.59	0	13.1
400	ISRAEL MEDICAL ASSOCIATION JOURNAL	145	732	626	106	14.4809	0.731034	53.79	1.6	1.4	12.5	1.12581	1.83317	13.79	1.38	9.66
401	FRONTIERS IN COMMUNICATION	144	759	724	35	4.61133	0.243056	68.06	2.4	2.2	8.33333	1.62	1.49833	26.39	0.69	13.19
402	ANTIVIRAL RESEARCH	144	6242	6150	92	1.47389	0.638889	82.64	7.6	7.3	3.94737	4.54	2.55465	29.17	15.97	43.06
403	DEUTSCHE MEDIZINISCHE WOCHENSCHRIFT	143	221	198	23	10.4072	0.160839	30.77	0.6	0.6	0	0.160727	2.10566	4.2	0	2.1
404	VACCINE: X	143	473	457	16	3.38266	0.111888	55.24	3.8	3.7	2.63158	0.81585	1.38455	25.87	0	9.79
405	JOURNAL OF THE AMERICAN MEDICAL INFORMATICS ASSOCIATION	143	4676	4460	216	4.61933	1.51049	88.11	6.4	5.9	7.8125	3.39603	2.02692	18.88	9.09	39.16
406	JOURNAL OF CLINICAL LABORATORY ANALYSIS	143	1480	1401	79	5.33784	0.552448	88.11	2.7	2.5	7.40741	1.8286	1.90727	11.19	2.8	22.38
407	CLINICAL NUTRITION ESPEN	143	1385	1316	69	4.98195	0.482517	83.92	3.0	2.9	3.33333	1.36443	2.16252	22.38	1.4	11.89
408	JOURNAL OF MATERNAL-FETAL & NEONATAL MEDICINE	143	1891	1770	121	6.39873	0.846154	80.42	1.8	1.8	0	1.80957	2.54769	19.58	3.5	23.08
409	EXPERT SYSTEMS WITH APPLICATIONS	142	2267	2033	234	10.322	1.64789	80.99	8.5	7.6	10.5882	2.61327	1.7512	41.55	3.52	35.92
410	JOURNAL OF TRANSLATIONAL MEDICINE	142	5775	5720	55	0.952381	0.387324	87.32	7.4	7.3	1.35135	4.02063	2.24634	31.69	9.15	38.73
411	ANNALS OF MEDICINE	142	1884	1861	23	1.22081	0.161972	76.06	4.4	4.4	0	2.50065	2.16486	24.65	3.52	26.76
412	RELIGIONS	142	550	380	170	30.9091	1.19718	59.15	0.8	0.5	37.5	5.57673	2.39718	12.68	8.45	39.44
413	IMMUNITY INFLAMMATION AND DISEASE	142	1020	1001	19	1.86275	0.133803	71.13	3.2	3.2	0	0.996745	1.60669	28.87	0	11.97
414	JOURNAL OF PUBLIC HEALTH MANAGEMENT AND PRACTICE	142	1030	971	59	5.72816	0.415493	65.49	3.3	3.0	9.09091	1.56475	1.88056	4.23	2.11	15.49
415	SWISS MEDICAL WEEKLY	142	2303	2232	71	3.08294	0.5	84.51	2.9	2.9	0	1.2339	2.27894	29.58	1.41	19.72
416	MEDICINA-BUENOS AIRES	142	337	256	81	24.0356	0.570423	58.45	0.8	0.7	12.5	0.194183	1.99535	7.75	0	1.41
417	AMERICAN JOURNAL OF OBSTETRICS & GYNECOLOGY MFM	141	3419	3305	114	3.33431	0.808511	75.89	6.3	6.1	3.1746	5.4879	2.32752	9.93	14.89	43.26
418	NPJ VACCINES	141	3004	2907	97	3.22903	0.687943	82.27	9.2	8.8	4.34783	2.90068	1.68128	40.43	9.22	39.72
419	CLINICAL AND EXPERIMENTAL DERMATOLOGY	141	1559	1476	83	5.32393	0.588652	90.07	4.1	4.0	2.43902	3.36286	2.86546	8.51	8.51	37.59
420	WORLD JOURNAL OF GASTROENTEROLOGY	140	1346	1211	135	10.0297	0.964286	89.29	4.3	4.1	4.65116	1.06671	1.21464	22.14	0	10.71
421	INTERNATIONAL JOURNAL OF HOSPITALITY MANAGEMENT	140	6385	5807	578	9.05247	4.12857	95.71	11.7	10.6	9.40171	6.68606	2.024	50	21.43	72.14
422	IDCASES	140	1559	1551	8	0.513149	0.0571429	82.86	1.5	1.4	6.66667	0.874174	3.1035	6.43	0	11.43
423	JOURNAL OF PEDIATRICS	140	3820	3708	112	2.93194	0.8	75.71	5.1	5.0	1.96078	6.42469	4.76364	25	16.43	50
424	EPIDEMIOLOGIA & PREVENZIONE	140	474	375	99	20.8861	0.707143	67.14	1.4	1.2	14.2857	0.439659	1.64	10	0	3.57
425	BIOCHEMICAL AND BIOPHYSICAL RESEARCH COMMUNICATIONS	140	4824	4795	29	0.601161	0.207143	92.14	3.1	3.1	0	3.39276	4.86471	16.43	10.71	45
426	BIOSENSORS-BASEL	139	1006	800	206	20.4771	1.48201	78.42	5.4	4.6	14.8148	1.24477	1.30777	23.02	0.72	18.71
427	JOURNAL OF PUBLIC HEALTH RESEARCH	139	817	800	17	2.08078	0.122302	68.35	2.3	2.2	4.34783	0.798498	1.61345	21.58	0	8.63
428	SALUD PUBLICA DE MEXICO	139	313	203	110	35.1438	0.791367	42.45	2.3	1.8	21.7391	0.417856	1.17345	17.27	0	6.47
429	RESPIRATORY RESEARCH	138	3107	3063	44	1.41616	0.318841	84.78	5.8	5.7	1.72414	2.80893	1.97101	27.54	3.62	36.23
430	EUROPEAN JOURNAL OF PUBLIC HEALTH	138	1336	1292	44	3.29341	0.318841	67.39	4.4	4.3	2.27273	1.56175	1.86507	42.75	3.62	20.29
431	BMC PSYCHOLOGY	137	877	854	23	2.62258	0.167883	65.69	3.6	3.5	2.77778	1.93489	1.93219	29.2	2.92	25.55
432	JOURNAL OF NEPHROLOGY	137	1283	1204	79	6.15744	0.576642	75.18	3.4	3.2	5.88235	2.35592	2.15431	24.09	0.73	32.12
433	TRANSBOUNDARY AND EMERGING DISEASES	137	2680	2561	119	4.4403	0.868613	91.97	4.3	3.9	9.30233	2.58998	1.85358	35.04	16.06	46.72
434	INTERNATIONAL JOURNAL FOR EQUITY IN HEALTH	137	2183	2085	98	4.48923	0.715328	78.83	4.8	4.6	4.16667	2.17724	1.71285	45.26	3.65	29.93
435	STROKE	137	4625	4338	287	6.20541	2.09489	79.56	8.4	7.9	5.95238	3.82532	2.30672	29.93	16.79	43.07
436	TECHNOLOGICAL FORECASTING AND SOCIAL CHANGE	137	3743	3366	377	10.0721	2.75182	83.94	12.0	10.7	10.8333	3.58385	1.30044	58.39	9.49	44.53
437	BUILDING AND ENVIRONMENT	136	2639	2150	489	18.5297	3.59559	90.44	7.4	5.7	22.973	2.88695	1.78978	28.68	8.09	38.97
438	JOURNAL OF INTENSIVE CARE MEDICINE	136	1258	1218	40	3.17965	0.294118	75.74	3.1	3.0	3.22581	0.966643	1.745	11.03	0	10.29
439	JOURNAL OF THE AMERICAN COLLEGE OF EMERGENCY PHYSICIANS OPEN	135	898	865	33	3.67483	0.244444	81.48	2.3	2.2	4.34783	1.37015	1.84748	10.37	0.74	21.48
440	ACS OMEGA	135	1585	1541	44	2.77603	0.325926	80.74	4.1	3.9	4.87805	1.22921	1.89644	34.07	2.22	11.11
441	APPLIED ECONOMICS	135	659	587	72	10.9256	0.533333	62.22	2.2	2.1	4.54545	0.989273	1.61022	38.52	0	13.33
442	SUPPORTIVE CARE IN CANCER	135	1045	932	113	10.8134	0.837037	77.78	3.1	2.8	9.67742	1.75707	1.67815	17.78	7.41	31.85
443	CLINICA CHIMICA ACTA	135	5887	5821	66	1.12111	0.488889	89.63	5.0	4.9	2	5.47419	3.16022	15.56	12.59	51.11
444	REVISTA PANAMERICANA DE SALUD PUBLICA-PAN AMERICAN JOURNAL OF PUBLIC HEALTH	134	943	929	14	1.48462	0.104478	59.7	2.6	2.5	3.84615	0.854709	1.275	34.33	0.75	9.7
445	ANNALS OF INTENSIVE CARE	134	3809	3676	133	3.49173	0.992537	88.06	8.1	7.8	3.7037	2.44604	1.94179	30.6	2.24	39.55
446	ITALIAN JOURNAL OF PEDIATRICS	134	1578	1413	165	10.4563	1.23134	83.58	3.6	3.1	13.8889	3.7142	1.86873	2.99	8.96	47.76
447	HEALTH AFFAIRS	134	4559	4466	93	2.03992	0.69403	81.34	9.7	9.5	2.06186	5.0805	1.71381	6.72	17.16	50
448	LIFE SCIENCES	134	6442	6350	92	1.42813	0.686567	95.52	6.1	6.0	1.63934	3.54235	2.4006	29.85	9.7	47.01
449	REVISTA DEL CUERPO MEDICO DEL HOSPITAL NACIONAL ALMANZOR AGUINAGA ASENJO	134	96	79	17	17.7083	0.126866	28.36	0.5	0.4	20	0.0686701	1.09149	6.72	0	0
450	RSC ADVANCES	133	2076	1961	115	5.5395	0.864662	91.73	3.9	3.8	2.5641	1.20675	1.90647	44.36	0	12.03
451	LANCET PUBLIC HEALTH	133	13178	13095	83	0.629838	0.62406	95.49	50.0	49.6	0.8	11.1253	1.91444	31.58	33.08	71.43
452	BJPSYCH OPEN	133	2361	2274	87	3.68488	0.654135	83.46	5.4	5.2	3.7037	2.16105	2.03632	35.34	3.01	24.81
453	ROYAL SOCIETY OPEN SCIENCE	132	2390	2360	30	1.25523	0.227273	83.33	3.5	3.5	0	1.72853	2.23174	46.21	2.27	17.42
454	INTERNATIONAL JOURNAL OF BIOLOGICAL MACROMOLECULES	132	2119	2020	99	4.67202	0.75	81.82	8.2	7.4	9.7561	1.40427	0.963636	40.15	5.3	25.76
455	INQUIRY-THE JOURNAL OF HEALTH CARE ORGANIZATION PROVISION AND FINANCING	131	472	457	15	3.17797	0.114504	67.94	1.7	1.7	0	1.05559	1.59511	23.66	0.76	11.45
456	DEUTSCHES ARZTEBLATT INTERNATIONAL	131	1294	1235	59	4.55951	0.450382	67.18	7.7	7.3	5.19481	1.19004	3.64977	15.27	0.76	18.32
457	MULTIMEDIA TOOLS AND APPLICATIONS	131	791	667	124	15.6764	0.946565	63.36	3.6	3.0	16.6667	1.43557	2.13695	29.77	1.53	18.32
458	NONLINEAR DYNAMICS	130	2285	1944	341	14.9234	2.62308	89.23	5.6	4.6	17.8571	2.00256	1.43254	36.92	5.38	28.46
459	REVISTA MEDICA DE CHILE	130	211	183	28	13.2701	0.215385	45.38	0.6	0.5	16.6667	0.168289	1.77385	20	0	1.54
460	EPIDEMICS	130	781	729	52	6.65813	0.4	74.62	3.8	3.5	7.89474	0.887893	1.15846	44.62	0	10.77
461	JOURNAL OF BUSINESS RESEARCH	130	7717	7250	467	6.05157	3.59231	90.77	11.3	10.1	10.6195	6.38753	2.69315	64.62	18.46	52.31
462	JOURNAL OF THE NEUROLOGICAL SCIENCES	130	3877	3780	97	2.50193	0.746154	86.15	4.4	4.3	2.27273	4.01825	3.85277	28.46	12.31	47.69
463	GLOBALIZATION AND HEALTH	129	4599	4539	60	1.30463	0.465116	83.72	10.8	10.6	1.85185	3.5271	1.68535	50.39	10.85	41.86
464	MONALDI ARCHIVES FOR CHEST DISEASE	129	1190	1153	37	3.10924	0.286822	76.74	1.9	1.9	0	0.922389	1.77922	7.75	0.78	10.85
465	PLOS MEDICINE	129	4587	4522	65	1.41705	0.503876	89.92	15.8	15.7	0.632911	4.706	2.05961	51.16	12.4	64.34
466	OBSTETRICS AND GYNECOLOGY	129	2767	2681	86	3.10806	0.666667	80.62	7.2	6.9	4.16667	4.97749	3.02829	10.08	14.73	52.71
467	ENVIRONMENTAL POLLUTION	128	5238	5068	170	3.24551	1.32812	92.97	8.9	8.3	6.74157	3.22949	2.02625	38.28	9.38	35.94
468	SSM-POPULATION HEALTH	128	1165	1137	28	2.40343	0.21875	68.75	4.7	4.6	2.12766	1.76297	1.79602	27.34	2.34	28.91
469	JOURNAL OF ASIAN FINANCE ECONOMICS AND BUSINESS	127	1096	798	298	27.1898	2.34646	81.89				0.822043	2.07268	10.24	0	7.87
470	SAGE OPEN MEDICINE	127	721	713	8	1.10957	0.0629921	65.35	2.3	2.2	4.34783	0.793957	2.76693	18.11	0.79	8.66
471	SOCIAL AND PERSONALITY PSYCHOLOGY COMPASS	127	133	123	10	7.5188	0.0787402	12.6	4.6	4.5	2.17391	0.404613	1.01606	26.77	0.79	3.15
472	COMMUNICATIONS BIOLOGY	127	2010	1985	25	1.24378	0.19685	87.4	5.9	5.8	1.69492	3.03923	2.14866	36.22	8.66	38.58
473	GENDER WORK AND ORGANIZATION	126	3363	2934	429	12.7565	3.40476	90.48	5.8	5.0	13.7931	6.73801	2.08024	18.25	20.63	69.84
474	SLEEP MEDICINE	126	3549	3353	196	5.52268	1.55556	88.1	4.8	4.5	6.25	4.58466	3.46905	20.63	14.29	52.38
475	MEDICINA INTENSIVA	125	585	477	108	18.4615	0.864	59.2	3.0	2.4	20	1.026	2.21504	14.4	0	10.4
476	EGYPTIAN JOURNAL OF RADIOLOGY AND NUCLEAR MEDICINE	125	637	554	83	13.0298	0.664	74.4	1.0	0.9	10	0.706863	2.79624	14.4	0	2.4
477	GUT	125	7863	7621	242	3.07771	1.936	92.8	24.5	23.9	2.44898	10.3961	2.57848	38.4	28.8	67.2
478	CANADIAN JOURNAL OF ANESTHESIA-JOURNAL CANADIEN D ANESTHESIE	124	2540	2426	114	4.48819	0.919355	78.23	4.2	3.9	7.14286	3.6658	2.38427	15.32	5.65	31.45
479	AMERICAN BEHAVIORAL SCIENTIST	124	468	451	17	3.63248	0.137097	52.42	3.2	3.1	3.125	1.34942	1.465	23.39	0.81	21.77
480	BRITISH JOURNAL OF DERMATOLOGY	124	2665	2527	138	5.17824	1.1129	80.65	10.3	9.9	3.8835	4.76478	2.38153	17.74	11.29	44.35
481	PNEUMOLOGIE	124	138	108	30	21.7391	0.241935	16.94	1.2	1.0	16.6667	0.102997	0.496129	4.84	0	0.81
482	AMERICAN JOURNAL OF ROENTGENOLOGY	124	4741	4625	116	2.44674	0.935484	80.65	5.0	4.8	4	4.82696	3.96976	7.26	15.32	37.1
483	RESPIRATORY MEDICINE CASE REPORTS	123	846	833	13	1.53664	0.105691	86.99	1.1	1.1	0	0.655724	2.82073	6.5	0.81	4.07
484	ANNALS OF ALLERGY ASTHMA & IMMUNOLOGY	123	1012	899	113	11.166	0.918699	78.05	5.9	5.5	6.77966	1.63196	2.29382	13.01	2.44	23.58
485	EXPERIMENTAL AND THERAPEUTIC MEDICINE	123	1145	1084	61	5.32751	0.495935	76.42	2.7	2.7	0	0.944515	1.49919	15.45	0.81	8.13
486	OMEGA-JOURNAL OF DEATH AND DYING	123	698	561	137	19.6275	1.11382	66.67	2.0	1.6	20	1.00507	2.00846	19.51	0	13.82
487	JOURNAL OF THE PEDIATRIC INFECTIOUS DISEASES SOCIETY	123	1766	1716	50	2.83126	0.406504	84.55	3.2	3.2	0	2.13936	2.11301	13.01	6.5	40.65
488	GLOBAL HEALTH & MEDICINE	123	542	490	52	9.5941	0.422764	63.41	2.6	2.4	7.69231	0.651806	1.42886	8.94	0	6.5
489	PEDIATRIC RESEARCH	122	1204	1107	97	8.05648	0.795082	83.61	3.6	3.4	5.55556	2.75051	2.5768	24.59	2.46	38.52
490	EMERGENCY MEDICINE JOURNAL	122	951	898	53	5.57308	0.434426	69.67	3.1	2.9	6.45161	2.03002	1.77303	11.48	3.28	29.51
491	ENT-EAR NOSE & THROAT JOURNAL	122	1019	978	41	4.02355	0.336066	77.05	1.3	1.3	0	2.125	3.17811	17.21	3.28	32.79
492	BMC NURSING	122	539	495	44	8.16327	0.360656	63.11	3.2	3.0	6.25	2.6759	1.81156	26.23	7.38	29.51
493	TRANSPORTATION RESEARCH INTERDISCIPLINARY PERSPECTIVES	121	3773	3511	262	6.94408	2.16529	80.17				2.856	2.14157	23.14	9.92	26.45
494	ARCHIVOS ARGENTINOS DE PEDIATRIA	121	147	118	29	19.7279	0.239669	35.54	0.8	0.6	25	0.467972	2.1162	4.13	0	5.79
495	EUROPEAN JOURNAL OF CLINICAL MICROBIOLOGY & INFECTIOUS DISEASES	121	3835	3811	24	0.625815	0.198347	94.21	4.5	4.4	2.22222	2.21004	2.72289	11.57	4.13	30.58
496	RESPIRATORY CARE	121	567	448	119	20.9877	0.983471	67.77	2.5	2.1	16	0.913246	1.57818	14.88	0.83	10.74
497	DIGESTIVE AND LIVER DISEASE	120	1210	1137	73	6.03306	0.608333	83.33	4.5	4.4	2.22222	1.70412	1.96708	10.83	0	30.83
498	DIABETES CARE	120	5180	4938	242	4.67181	2.01667	94.17	16.2	15.4	4.93827	6.04256	1.74283	24.17	17.5	69.17
499	BIOMEDICAL SIGNAL PROCESSING AND CONTROL	120	1723	1535	188	10.9112	1.56667	79.17	5.1	4.4	13.7255	2.09697	2.02283	23.33	5.83	26.67
500	WESTERN JOURNAL OF EMERGENCY MEDICINE	120	1602	1574	28	1.74782	0.233333	80.83	3.1	3.0	3.22581	2.46421	1.6775	7.5	5	27.5
501	AMERICAN JOURNAL OF HEALTH-SYSTEM PHARMACY	120	547	490	57	10.4205	0.475	75.83	2.7	2.2	18.5185	0.923477	1.71375	3.33	0.83	9.17
502	JOURNAL OF EPIDEMIOLOGY AND COMMUNITY HEALTH	120	2962	2906	56	1.89061	0.466667	90.83	6.3	6.3	0	3.61549	2.30442	30.83	10.83	40.83
503	ANNALS OF PALLIATIVE MEDICINE	119	843	834	9	1.06762	0.0756303	80.67				1.02119	2.05471	8.4	0.84	14.29
504	BMJ PAEDIATRICS OPEN	119	861	823	38	4.41347	0.319328	77.31	2.6	2.5	3.84615	1.6766	1.68328	26.05	1.68	16.81
505	EUROPEAN JOURNAL OF CANCER	119	2448	2197	251	10.2533	2.10924	94.12	8.4	8.0	4.7619	2.42171	1.92655	31.09	2.52	42.02
506	INFECTIOUS DISEASES OF POVERTY	119	4684	4632	52	1.11016	0.436975	94.12	8.1	8.0	1.23457	3.88174	2.00882	32.77	13.45	56.3
507	JOURNAL OF THE AMERICAN HEART ASSOCIATION	118	2259	2220	39	1.72643	0.330508	86.44	5.4	5.3	1.85185	2.72059	2.06814	27.12	5.08	35.59
508	AMERICAN JOURNAL OF THE MEDICAL SCIENCES	118	949	931	18	1.89673	0.152542	78.81	3.1	3.1	0	1.15872	2.58398	10.17	0.85	16.1
509	JOURNAL OF DENTAL EDUCATION	118	1255	984	271	21.5936	2.29661	76.27	2.3	1.8	21.7391	2.19626	2.56907	16.95	5.08	28.81
510	NEW ZEALAND MEDICAL JOURNAL	118	670	572	98	14.6269	0.830508	62.71	1.7	1.3	23.5294	0.533478	2.085	10.17	0	6.78
511	JOURNAL OF HEPATOLOGY	118	5599	5327	272	4.85801	2.30508	90.68	25.7	24.6	4.28016	9.51854	2.90364	22.88	23.73	67.8
512	JOURNAL OF NEPAL MEDICAL ASSOCIATION	117	244	232	12	4.91803	0.102564	62.39	0.5	0.5	0	0.265944	1.75632	17.09	0	0.85
513	ORVOSI HETILAP	117	258	118	140	54.2636	1.19658	58.12	0.6	0.3	50	0.237897	1.79735	6.84	0	0
514	PHYTOTHERAPY RESEARCH	117	2234	2003	231	10.3402	1.97436	88.03	7.2	6.8	5.55556	2.52112	1.58376	35.9	6.84	34.19
515	EPILEPSY & BEHAVIOR	117	1338	997	341	25.4858	2.91453	84.62	2.6	2.2	15.3846	1.51071	2.08957	25.64	1.71	28.21
516	BRITISH JOURNAL OF GENERAL PRACTICE	116	1256	1180	76	6.05096	0.655172	75.86	5.9	5.3	10.1695	3.92979	2.47509	13.79	11.21	36.21
517	PHARMACEUTICS	116	853	786	67	7.85463	0.577586	85.34	5.4	4.8	11.1111	1.4769	1.14121	31.03	0.86	19.83
518	TRANSPORTATION RESEARCH RECORD	116	290	264	26	8.96552	0.224138	61.21	1.7	1.5	11.7647	0.599393	2.03819	23.28	0	6.03
519	MEDISUR-REVISTA DE CIENCIAS MEDICAS DE CIENFUEGOS	116	10	10	0	0	0	6.03	0.2	0.1	50	0.00304655	0.918448	3.45	0	0
520	ANIMALS	115	1239	973	266	21.4689	2.31304	87.83	3.0	2.5	16.6667	3.36421	2.39191	30.43	15.65	43.48
521	BMC PULMONARY MEDICINE	115	896	870	26	2.90179	0.226087	61.74	3.1	3.0	3.22581	1.16955	1.878	16.52	0	17.39
522	EUROPEAN JOURNAL OF NUCLEAR MEDICINE AND MOLECULAR IMAGING	115	2911	2606	305	10.4775	2.65217	97.39	9.1	8.2	9.89011	4.62838	1.9	34.78	13.04	59.13
523	INTERNATIONAL JOURNAL OF CARDIOLOGY	115	1653	1574	79	4.77919	0.686957	80.87	3.5	3.3	5.71429	2.34407	3.34348	19.13	3.48	32.17
524	RESEARCH AND PRACTICE IN THROMBOSIS AND HAEMOSTASIS	115	1355	1258	97	7.15867	0.843478	73.91	4.6	4.0	13.0435	1.57343	1.75496	22.61	1.74	23.48
525	CELLULAR & MOLECULAR IMMUNOLOGY	115	8356	8280	76	0.909526	0.66087	92.17	24.1	23.8	1.24481	8.25704	2.85852	15.65	15.65	68.7
526	PHARMACOLOGICAL RESEARCH	115	4842	4705	137	2.82941	1.1913	88.7	9.3	9.0	3.22581	5.08131	1.90913	27.83	14.78	49.57
527	INFECTION AND CHEMOTHERAPY	115	1057	948	109	10.3122	0.947826	83.48	4.2	3.7	11.9048	0.743914	1.086	14.78	0	6.96
528	CLINICAL AND APPLIED THROMBOSIS-HEMOSTASIS	115	1353	1307	46	3.39985	0.4	77.39	2.9	2.8	3.44828	1.3783	1.80826	32.17	2.61	13.04
529	INTERNATIONAL JOURNAL OF CONTEMPORARY HOSPITALITY MANAGEMENT	115	3134	2196	938	29.9298	8.15652	89.57	11.1	7.6	31.5315	4.14397	1.57591	41.74	8.7	46.96
530	PSYCHOLOGICAL MEDICINE	115	5485	5390	95	1.732	0.826087	95.65	6.9	6.6	4.34783	11.6255	3.69435	44.35	26.96	60.87
531	IRANIAN JOURNAL OF PUBLIC HEALTH	115	507	489	18	3.5503	0.156522	67.83	1.4	1.3	7.14286	0.491935	2.358	12.17	0	5.22
532	WORLD DEVELOPMENT	115	4252	4143	109	2.5635	0.947826	97.39	6.9	6.5	5.7971	6.33535	2.46191	53.91	20.87	69.57
533	JAMA ONCOLOGY	115	3419	3314	105	3.07107	0.913043	82.61	28.4	27.9	1.76056	5.58371	2.94339	20.87	13.91	53.04
534	INDIAN JOURNAL OF COMMUNITY HEALTH	115	126	120	6	4.7619	0.0521739	35.65	0.4	0.4	0	0.114126	1.36461	6.96	0	0
535	JOURNAL OF CLEANER PRODUCTION	115	3128	2930	198	6.32992	1.72174	88.7	11.1	10.1	9.00901	2.64499	1.70878	41.74	11.3	35.65
536	BRITISH JOURNAL OF CLINICAL PHARMACOLOGY	115	942	882	60	6.36943	0.521739	84.35	3.4	3.1	8.82353	1.44117	1.66304	33.04	0.87	20
537	INFECTIOUS DISEASE REPORTS	114	1109	1103	6	0.541028	0.0526316	85.09	3.2	3.2	0	1.13899	1.69675	22.81	0	15.79
538	INDIAN JOURNAL OF PUBLIC HEALTH	114	638	633	5	0.783699	0.0438596	55.26	1.7	1.7	0	0.498096	1.39316	7.02	0	2.63
539	GLOBAL PUBLIC HEALTH	114	1968	1851	117	5.94512	1.02632	78.95	3.3	3.2	3.0303	1.97609	2.41026	58.77	2.63	29.82
540	SCANDINAVIAN JOURNAL OF PUBLIC HEALTH	114	981	934	47	4.79103	0.412281	72.81	3.4	3.3	2.94118	1.5402	1.73088	39.47	1.75	22.81
541	EUROPEAN JOURNAL OF MEDICAL RESEARCH	114	1500	1478	22	1.46667	0.192982	71.05	4.2	4.2	0	1.35773	1.93079	29.82	0.88	20.18
542	ARCHIVES OF MEDICAL RESEARCH	114	2874	2833	41	1.42658	0.359649	88.6	7.7	7.7	0	2.79936	1.96228	28.07	4.39	36.84
543	HEALTH & SOCIAL CARE IN THE COMMUNITY	114	745	715	30	4.02685	0.263158	78.07	2.4	2.2	8.33333	1.97065	2.4043	19.3	5.26	32.46
544	JOURNAL OF PERINATAL MEDICINE	113	967	907	60	6.20476	0.530973	77.88	2.4	2.2	8.33333	1.73667	1.84673	21.24	4.42	20.35
545	CELL DISCOVERY	113	6535	6495	40	0.612089	0.353982	92.92	33.5	33.3	0.597015	3.14947	1.67381	11.5	6.19	38.94
546	BUNDESGESUNDHEITSBLATT-GESUNDHEITSFORSCHUNG-GESUNDHEITSSCHUTZ	113	428	373	55	12.8505	0.486726	62.83	1.7	1.6	5.88235	0.803852	1.65283	7.08	0.88	6.19
547	ENVIRONMENT DEVELOPMENT AND SUSTAINABILITY	113	2484	2353	131	5.27375	1.15929	78.76	4.9	4.6	6.12245	1.52483	1.8492	28.32	2.65	20.35
548	JOURNAL OF CLINICAL IMMUNOLOGY	113	1883	1768	115	6.10728	1.0177	89.38	9.1	8.2	9.89011	2.28717	2.15912	30.97	0	33.63
549	INTERNATIONAL JOURNAL OF EPIDEMIOLOGY	113	2805	2754	51	1.81818	0.451327	82.3	7.7	7.5	2.5974	3.43589	2.0031	49.56	6.19	43.36
550	ACTA MEDICA MEDITERRANEA	113	94	88	6	6.38298	0.0530973	30.09	0.3	0.3	0	0.0967381	2.41938	4.42	0	0
551	JOURNAL OF INTERNATIONAL MEDICAL RESEARCH	113	618	612	6	0.970874	0.0530973	63.72	1.6	1.6	0	0.670969	2.35717	14.16	0.88	7.96
552	ANAESTHESIA PAIN & INTENSIVE CARE	113	73	60	13	17.8082	0.115044	29.2	0.2	0.2	0	0.173494	1.29257	11.5	0	0.88
553	ALEXANDRIA ENGINEERING JOURNAL	113	2400	2217	183	7.625	1.61947	88.5	6.8	6.5	4.41176	4.1839	1.76283	68.14	7.96	54.87
554	MINERVA ANESTESIOLOGICA	112	461	370	91	19.7397	0.8125	72.32	3.2	2.5	21.875	1.05634	1.5458	20.54	1.79	15.18
555	SCIENCE TRANSLATIONAL MEDICINE	112	7766	7689	77	0.991501	0.6875	94.64	17.1	16.9	1.16959	9.2082	2.57536	41.07	47.32	87.5
556	MEDICAL SCIENCE EDUCATOR	112	643	583	60	9.33126	0.535714	62.5	1.7	1.5	11.7647	1.74008	2.19277	12.5	2.68	20.54
557	CHILD ABUSE & NEGLECT	112	2599	2281	318	12.2355	2.83929	85.71	4.8	4.3	10.4167	5.15854	2.69152	28.57	24.11	58.04
558	JOURNAL OF PAIN AND SYMPTOM MANAGEMENT	112	3478	3318	160	4.60035	1.42857	90.18	4.7	4.4	6.38298	3.38265	2.33616	20.54	8.04	44.64
559	JOURNAL OF PSYCHOSOMATIC RESEARCH	111	2122	2047	75	3.5344	0.675676	81.98	4.7	4.4	6.38298	2.35763	2.33072	32.43	2.7	23.42
560	AMERICAN JOURNAL OF EPIDEMIOLOGY	111	1423	1358	65	4.56781	0.585586	75.68	5.0	4.8	4	2.32347	1.79198	19.82	4.5	27.93
561	JOURNAL OF PLASTIC RECONSTRUCTIVE AND AESTHETIC SURGERY	111	502	430	72	14.3426	0.648649	72.07	2.7	2.4	11.1111	2.04426	2.23946	10.81	1.8	24.32
562	LARYNGOSCOPE	111	1858	1777	81	4.35953	0.72973	76.58	2.6	2.4	7.69231	2.48116	3.37703	16.22	9.01	41.44
563	AMERICAN JOURNAL OF GASTROENTEROLOGY	111	2734	2657	77	2.81639	0.693694	79.28	10.2	9.8	3.92157	3.54626	2.71099	12.61	7.21	40.54
564	AGING CLINICAL AND EXPERIMENTAL RESEARCH	111	2113	2035	78	3.69143	0.702703	81.08	4.0	3.8	5	1.87992	2.18234	27.93	4.5	20.72
565	INDIAN JOURNAL OF PSYCHIATRY	111	1134	1067	67	5.90829	0.603604	72.07	3.1	3.0	3.22581	0.852967	1.88144	20.72	1.8	8.11
566	JOURNAL OF ENDOCRINOLOGICAL INVESTIGATION	111	3459	3229	230	6.64932	2.07207	90.99	5.4	5.0	7.40741	3.86626	2.68	10.81	8.11	46.85
567	OBESITY	111	6865	6704	161	2.34523	1.45045	97.3	6.9	6.8	1.44928	6.09941	2.94838	18.02	17.12	55.86
568	JOURNAL OF HOSPITAL MEDICINE	111	1167	1078	89	7.62639	0.801802	81.98	3.4	3.0	11.7647	1.36802	2.38387	8.11	0.9	21.62
569	OCCUPATIONAL MEDICINE-OXFORD	111	1843	1772	71	3.85241	0.63964	75.68	5.1	4.9	3.92157	1.71385	2.11144	9.91	5.41	19.82
570	EASTERN MEDITERRANEAN HEALTH JOURNAL	110	510	449	61	11.9608	0.554545	64.55	2.1	2.0	4.7619	0.933954	1.66609	34.55	0	12.73
571	EXPERT REVIEW OF ANTI-INFECTIVE THERAPY	110	1574	1547	27	1.71537	0.245455	85.45	5.7	5.7	0	1.08615	1.36255	32.73	0.91	18.18
572	ANTIOXIDANTS	110	1917	1714	203	10.5895	1.84545	87.27	7.0	6.2	11.4286	1.72991	1.35409	35.45	3.64	24.55
573	ANNALS OF OPERATIONS RESEARCH	110	2275	1970	305	13.4066	2.77273	78.18	4.8	4.0	16.6667	2.58876	2.49045	65.45	8.18	27.27
574	RESUSCITATION	110	1709	1489	220	12.873	2	86.36	6.5	5.3	18.4615	2.3797	2.31236	20	5.45	41.82
575	JOURNAL OF BIOETHICAL INQUIRY	110	672	610	62	9.22619	0.563636	71.82	2.4	2.2	8.33333	1.27192	1.07636	16.36	0.91	20
576	JAMA OTOLARYNGOLOGY-HEAD & NECK SURGERY	110	2282	2129	153	6.70465	1.39091	78.18	7.8	7.4	5.12821	7.07119	3.34864	15.45	23.64	47.27
577	JOURNAL OF EPIDEMIOLOGY AND GLOBAL HEALTH	110	754	746	8	1.06101	0.0727273	70.91	7.3	7.2	1.36986	1.26835	1.10227	46.36	1.82	18.18
578	JOURNAL OF FUNGI	109	2023	1694	329	16.263	3.01835	87.16	4.7	4.0	14.8936	2.35985	2.19211	25.69	7.34	35.78
579	CLINICAL GASTROENTEROLOGY AND HEPATOLOGY	109	3257	3172	85	2.60976	0.779817	79.82	12.6	12.0	4.7619	6.28237	2.94817	20.18	16.51	55.05
580	INFLAMMATORY BOWEL DISEASES	109	959	884	75	7.82065	0.688073	77.06	4.9	4.6	6.12245	1.46038	1.87982	13.76	0	22.02
581	JOURNAL OF THORACIC DISEASE	109	1290	1257	33	2.55814	0.302752	63.3	2.5	2.4	4	1.20637	2.49532	17.43	0.92	7.34
582	VIROLOGICA SINICA	109	1946	1907	39	2.00411	0.357798	82.57	5.5	5.4	1.81818	1.01176	1.43128	12.84	0	12.84
583	INTERNATIONAL JOURNAL OF TUBERCULOSIS AND LUNG DISEASE	109	964	811	153	15.8714	1.40367	78.9	4.0	3.2	20	0.97757	1.90211	42.2	0.92	22.94
584	ARCHIVES OF CLINICAL INFECTIOUS DISEASES	108	551	540	11	1.99637	0.101852	47.22	1.4	1.4	0	0.241882	1.06574	11.11	0	2.78
585	ASIAN PACIFIC JOURNAL OF TROPICAL MEDICINE	108	915	853	62	6.77596	0.574074	69.44	3.1	2.8	9.67742	1.20514	1.73	21.3	4.63	15.74
586	AMERICAN JOURNAL OF CLINICAL PATHOLOGY	108	2925	2866	59	2.01709	0.546296	79.63	3.5	3.4	2.85714	4.5399	2.78046	8.33	11.11	34.26
587	FLORA INFEKSIYON HASTALIKLARI VE KLINIK MIKROBIYOLOJI DERGISI	108	44	34	10	22.7273	0.0925926	19.44	0.2	0.1	50	0.0317204	0.196667	0.93	0	0
588	INTERNATIONAL SOCIAL WORK	108	969	895	74	7.63674	0.685185	82.41	2.2	2.0	9.09091	1.96121	1.91759	23.15	2.78	21.3
589	NATURE REVIEWS IMMUNOLOGY	108	17341	17251	90	0.519001	0.833333	92.59	100.3	99.9	0.398804	14.0266	2.75472	25.93	35.19	75.93
590	INFECTIOUS DISEASES NOW	108	595	581	14	2.35294	0.12963	56.48	3.5	3.4	2.85714	0.809281	1.52046	12.04	0.93	7.41
591	JOURNAL OF EMERGENCY MEDICINE	108	612	589	23	3.75817	0.212963	67.59	1.5	1.4	6.66667	1.27565	2.69148	5.56	1.85	18.52
592	REVISTA ESPANOLA DE QUIMIOTERAPIA	107	454	431	23	5.06608	0.214953	71.03	1.9	1.7	10.5263	0.656198	1.40832	3.74	0	6.54
593	JOURNAL OF THE AMERICAN BOARD OF FAMILY MEDICINE	107	751	641	110	14.6471	1.02804	83.18	2.9	2.7	6.89655	3.10427	1.6815	3.74	5.61	37.38
594	COMPUTERS IN HUMAN BEHAVIOR	107	3284	3137	147	4.47625	1.37383	91.59	9.9	9.5	4.0404	5.95413	1.9957	34.58	21.5	67.29
595	HEALTH POLICY	107	1222	1125	97	7.93781	0.906542	77.57	3.3	3.1	6.06061	3.42225	2.30888	42.99	13.08	41.12
596	JOURNAL OF PHARMACEUTICAL NEGATIVE RESULTS	107	17	14	3	17.6471	0.0280374	14.02				0.0475561	1.36393	7.48	0	0
597	CARDIOLOGY IN THE YOUNG	106	408	349	59	14.4608	0.556604	69.81	1.0	0.9	10	0.953975	2.82274	9.43	0.94	15.09
598	CLINICAL PEDIATRICS	106	358	353	5	1.39665	0.0471698	52.83	1.6	1.5	6.25	1.06827	2.51085	4.72	1.89	12.26
599	PEDIATRICS INTERNATIONAL	106	207	186	21	10.1449	0.198113	53.77	1.4	1.3	7.14286	1.10994	2.63377	7.55	0	15.09
600	BLOOD	106	9030	8826	204	2.25914	1.92453	94.34	20.3	19.5	3.94089	8.05041	3.61745	19.81	23.58	66.04
601	AMERICAN JOURNAL OF PREVENTIVE MEDICINE	106	2596	2544	52	2.00308	0.490566	80.19	5.5	5.4	1.81818	3.69042	2.56509	17.92	10.38	44.34
602	SAUDI JOURNAL OF BIOLOGICAL SCIENCES	106	1247	1234	13	1.0425	0.122642	94.34	4.4	4.2	4.54545	1.55154	1.32208	53.77	4.72	14.15
603	THORAX	106	3812	3749	63	1.65268	0.59434	84.91	10.0	9.8	2	4.86523	2.48189	21.7	12.26	54.72
604	HEAD AND NECK-JOURNAL FOR THE SCIENCES AND SPECIALTIES OF THE HEAD AND NECK	106	2993	2897	96	3.20748	0.90566	99.06	2.9	2.7	6.89655	4.28878	2.54075	15.09	13.21	50.94
605	INTERNATIONAL JOURNAL OF BIOLOGICAL SCIENCES	106	6588	6488	100	1.51791	0.943396	95.28	9.2	9.1	1.08696	3.83043	1.79321	23.58	13.21	35.85
606	TALANTA	105	1402	1339	63	4.49358	0.6	86.67	6.1	5.8	4.91803	2.22563	1.5099	15.24	6.67	35.24
607	COMMUNICATIONS MEDICINE	105	577	572	5	0.866551	0.047619	76.19				1.60605	1.25333	47.62	0	17.14
608	ANZ JOURNAL OF SURGERY	105	607	494	113	18.6161	1.07619	73.33	1.7	1.5	11.7647	1.59018	3.2821	16.19	1.9	18.1
609	CHILDREN AND YOUTH SERVICES REVIEW	105	2960	2899	61	2.06081	0.580952	80	3.3	3.1	6.06061	5.70432	4.1	21.9	20.95	48.57
610	JOURNAL OF CLINICAL ENDOCRINOLOGY & METABOLISM	105	2052	1956	96	4.67836	0.914286	73.33	5.8	5.5	5.17241	2.757	2.91952	16.19	8.57	29.52
611	JOURNAL OF ANTIMICROBIAL CHEMOTHERAPY	105	2406	2319	87	3.61596	0.828571	84.76	5.2	4.9	5.76923	2.97428	2.70657	35.24	19.05	41.9
612	ENDOCRINE	105	1605	1444	161	10.0312	1.53333	86.67	3.7	3.5	5.40541	2.21941	2.49686	21.9	2.86	29.52
613	INTERNATIONAL JOURNAL OF HEALTH POLICY AND MANAGEMENT	105	839	786	53	6.31704	0.504762	78.1	3.9	3.5	10.2564	1.65512	1.58705	38.1	0.95	27.62
614	JOURNAL OF HEALTH PSYCHOLOGY	105	1642	1474	168	10.2314	1.6	78.1	3.2	3.1	3.125	1.93427	1.73752	20	0.95	25.71
615	HEALTH POLICY AND TECHNOLOGY	105	1637	1593	44	2.68784	0.419048	84.76	6.0	5.8	3.33333	3.11055	1.85438	33.33	6.67	49.52
616	EPIDEMIOLOGY AND HEALTH	105	926	884	42	4.53564	0.4	74.29	3.8	3.7	2.63158	1.36102	1.78571	19.05	1.9	18.1
617	OSONG PUBLIC HEALTH AND RESEARCH PERSPECTIVES	105	1462	1416	46	3.14637	0.438095	64.76	4.3	4.2	2.32558	1.39162	1.44019	3.81	2.86	13.33
618	ATENCION PRIMARIA	104	436	397	39	8.94495	0.375	54.81	2.5	2.3	8	1.71642	2.33404	14.42	1.92	14.42
619	INTERNATIONAL JOURNAL OF PREVENTIVE MEDICINE	104	146	139	7	4.79452	0.0673077	42.31	2.1	2.0	4.7619	0.163628	1.00154	32.69	0	0
620	OBESITY SURGERY	104	668	491	177	26.497	1.70192	79.81	2.9	2.2	24.1379	2.15602	1.79606	25	1.92	21.15
621	NATURE IMMUNOLOGY	104	6643	6541	102	1.53545	0.980769	85.58	30.5	29.8	2.29508	7.0762	2.65192	27.88	22.12	60.58
622	SAUDI MEDICAL JOURNAL	104	524	514	10	1.9084	0.0961538	73.08	1.6	1.5	6.25	0.791768	1.90269	18.27	0	12.5
623	INTERNATIONAL JOURNAL OF DRUG POLICY	104	1392	1165	227	16.3075	2.18269	87.5	4.4	3.9	11.3636	2.71322	1.96115	24.04	3.85	44.23
624	ELECTRONIC JOURNAL OF GENERAL MEDICINE	104	899	820	79	8.78754	0.759615	72.12	2.1	2.0	4.7619	0.594465	1.46423	36.54	0	8.65
625	CLINICAL JOURNAL OF THE AMERICAN SOCIETY OF NEPHROLOGY	103	1857	1787	70	3.76952	0.679612	80.58	9.8	9.5	3.06122	5.82599	2.20893	18.45	12.62	59.22
626	JOURNAL OF COMMUNITY HOSPITAL INTERNAL MEDICINE PERSPECTIVES	103	397	389	8	2.01511	0.0776699	69.9	1.0	1.0	0	0.364096	1.88515	14.56	0	3.88
627	CELL HOST & MICROBE	103	13544	13410	134	0.989368	1.30097	96.12	30.3	29.8	1.65017	14.6708	3.1335	41.75	62.14	84.47
628	AGE AND AGEING	103	2408	2250	158	6.56146	1.53398	87.38	6.7	6.3	5.97015	3.47343	2.11748	21.36	9.71	40.78
629	JOURNAL OF THE AMERICAN SOCIETY OF NEPHROLOGY	103	5932	5767	165	2.78152	1.60194	94.17	13.6	13.2	2.94118	10.7446	2.8533	17.48	35.92	74.76
630	BIOINTERFACE RESEARCH IN APPLIED CHEMISTRY	103	547	504	43	7.86106	0.417476	75.73				0.514334	1.0835	29.13	0	2.91
631	LANCET GASTROENTEROLOGY & HEPATOLOGY	103	6818	6710	108	1.58404	1.04854	89.32	35.7	35.3	1.12045	14.5287	2.28301	34.95	20.39	63.11
632	FOODS	103	2007	1810	197	9.81565	1.91262	86.41	5.2	4.4	15.3846	1.8989	1.85117	33.01	1.94	14.56
633	JOURNAL OF PUBLIC AFFAIRS	103	1017	931	86	8.45624	0.834951	83.5	2.6	2.5	3.84615	1.9162	1.79718	21.36	2.91	21.36
634	RESEARCH IN SOCIAL & ADMINISTRATIVE PHARMACY	102	2889	2687	202	6.99204	1.98039	93.14	3.9	3.5	10.2564	4.79215	2.75216	24.51	24.51	49.02
635	CLINICAL TRANSPLANTATION	102	632	611	21	3.32278	0.205882	73.53	2.1	2.0	4.7619	1.72758	1.92647	13.73	1.96	23.53
636	LUNG INDIA	102	255	229	26	10.1961	0.254902	58.82	1.6	1.4	12.5	0.549247	2.06794	10.78	0	0
637	REVISTA LATINO-AMERICANA DE ENFERMAGEM	102	306	280	26	8.49673	0.254902	40.2	1.8	1.6	11.1111	0.764062	1.15637	22.55	0.98	8.82
638	REVISTA BRASILEIRA DE ENFERMAGEM	101	266	245	21	7.89474	0.207921	61.39	1.3	1.2	7.69231	0.855216	1.87337	5.94	0.99	5.94
639	AMERICAN JOURNAL OF MEDICINE	101	879	847	32	3.6405	0.316832	67.33	5.9	5.7	3.38983	1.21618	3.06465	14.85	0	18.81
640	BLOOD ADVANCES	101	2733	2675	58	2.12221	0.574257	90.1	7.6	7.3	3.94737	5.13864	2.52119	30.69	12.87	64.36
641	ACS NANO	101	10044	9748	296	2.94703	2.93069	90.1	17.1	16.4	4.09357	5.21144	2.0995	37.62	21.78	66.34
642	FRONTIERS IN SPORTS AND ACTIVE LIVING	101	721	678	43	5.96394	0.425743	76.24	2.7	2.5	7.40741	1.55617	1.62921	31.68	0.99	21.78
643	CHINESE MEDICAL JOURNAL	101	2387	2366	21	0.879765	0.207921	73.27	6.1	5.8	4.91803	1.58927	2.44485	10.89	1.98	18.81
644	JOURNAL OF TELEMEDICINE AND TELECARE	101	2003	1720	283	14.1288	2.80198	76.24	4.7	4.2	10.6383	2.69328	2.04099	15.84	2.97	23.76
645	AMERICAN JOURNAL OF HEMATOLOGY	101	3927	3865	62	1.57881	0.613861	94.06	12.8	12.3	3.90625	5.97118	3.06733	18.81	10.89	47.52
646	BRATISLAVA MEDICAL JOURNAL-BRATISLAVSKE LEKARSKE LISTY	100	358	324	34	9.49721	0.34	62	1.5	1.5	0	0.468407	1.5493	14	0	5
647	REVISTA CONRADO	100	30	15	15	50	0.15	13	0.3	0.2	33.3333	0.128922	1.6949	8	0	1
648	RESEARCH IN INTERNATIONAL BUSINESS AND FINANCE	100	2633	2411	222	8.43145	2.22	87	6.5	5.9	9.23077	4.67695	2.2558	59	10	51
649	INTERNATIONAL JOURNAL OF LABORATORY HEMATOLOGY	100	1287	1233	54	4.1958	0.54	85	3.0	2.8	6.66667	1.29727	2.9022	10	1	16
650	SCIENTIFIC AFRICAN	100	304	279	25	8.22368	0.25	72	2.9	2.8	3.44828	0.836514	1.1288	46	0	6
651	INFLAMMOPHARMACOLOGY	100	1098	1038	60	5.46448	0.6	78	5.8	5.6	3.44828	1.48903	1.3719	39	3	21
652	INTERNATIONAL FORUM OF ALLERGY & RHINOLOGY	100	2766	2622	144	5.20607	1.44	79	6.4	5.7	10.9375	6.89937	2.7237	28	15	54
653	AMERICAN JOURNAL OF CARDIOLOGY	100	1125	1106	19	1.68889	0.19	82	2.8	2.7	3.57143	2.46595	3.1019	17	4	29
654	INTERNATIONAL JOURNAL OF COMPUTER SCIENCE AND NETWORK SECURITY	100	149	100	49	32.8859	0.49	33				0.273721	1.406	10	0	3
655	IRANIAN RED CRESCENT MEDICAL JOURNAL	100	162	151	11	6.79012	0.11	32	0.4	0.4	0	0.152372	1.5098	9	0	1
656	LANCET CHILD & ADOLESCENT HEALTH	100	9465	9368	97	1.02483	0.97	96	36.4	36.1	0.824176	21.7711	3.4132	27	50	83
657	EUROPEAN JOURNAL OF OBSTETRICS & GYNECOLOGY AND REPRODUCTIVE BIOLOGY	100	1753	1706	47	2.68112	0.47	89	2.6	2.5	3.84615	3.39408	3.3013	24	7	56
658	CLINICAL AND EXPERIMENTAL RHEUMATOLOGY	99	1219	1069	150	12.3052	1.51515	81.82	3.7	3.0	18.9189	2.32023	2.63667	16.16	4.04	23.23
659	AMERICAN JOURNAL OF PHYSICAL MEDICINE & REHABILITATION	99	1421	1353	68	4.78536	0.686869	86.87	3.0	2.8	6.66667	3.83092	2.81939	15.15	8.08	37.37
660	BJOG-AN INTERNATIONAL JOURNAL OF OBSTETRICS AND GYNAECOLOGY	99	1814	1722	92	5.07166	0.929293	78.79	5.8	5.5	5.17241	3.95936	3.3497	31.31	13.13	39.39
661	JOURNAL OF SURGICAL RESEARCH	99	553	524	29	5.24412	0.292929	64.65	2.2	2.1	4.54545	1.76331	2.25859	5.05	3.03	18.18
662	SAGE OPEN MEDICAL CASE REPORTS	99	204	200	4	1.96078	0.040404	55.56	0.8	0.8	0	0.296075	1.08333	7.07	0	2.02
663	MSPHERE	99	1898	1878	20	1.05374	0.20202	85.86	4.8	4.7	2.08333	1.85936	2.09929	21.21	4.04	27.27
664	BMC RESEARCH NOTES	99	731	726	5	0.683995	0.0505051	76.77	1.8	1.8	0	0.976964	2.31172	23.23	1.01	11.11
665	EINSTEIN-SAO PAULO	99	329	291	38	11.5502	0.383838	64.65	1.4	1.4	0	0.518176	2.07707	22.22	0	6.06
666	BIOLAW JOURNAL-RIVISTA DI BIODIRITTO	99	41	28	13	31.7073	0.131313	24.24	0.2	0.2	0	0.322071	1.46566	7.07	0	2.02
667	JOURNAL OF CLINICAL EPIDEMIOLOGY	99	969	839	130	13.4159	1.31313	82.83	7.2	6.7	6.94444	2.13236	1.25848	51.52	5.05	27.27
668	INDIAN JOURNAL OF MEDICAL MICROBIOLOGY	98	371	349	22	5.92992	0.22449	65.31	1.6	1.6	0	0.45036	1.6548	5.1	0	4.08
669	ACS APPLIED MATERIALS & INTERFACES	98	1533	1392	141	9.19765	1.43878	89.8	9.5	8.9	6.31579	1.59038	1.18837	27.55	2.04	26.53
670	JOURNAL OF CLINICAL VIROLOGY PLUS	98	243	233	10	4.11523	0.102041	64.29	1.7	1.6	5.88235	0.570669	1.32276	16.33	0	3.06
671	ESC HEART FAILURE	98	1196	1140	56	4.68227	0.571429	88.78	3.8	3.5	7.89474	1.35912	1.56357	24.49	1.02	19.39
672	ISPRS INTERNATIONAL JOURNAL OF GEO-INFORMATION	98	721	623	98	13.5922	1	78.57	3.4	3.0	11.7647	0.957609	1.27082	37.76	0	10.2
673	WIENER KLINISCHE WOCHENSCHRIFT	98	1004	975	29	2.88845	0.295918	80.61	2.6	2.5	3.84615	0.95638	1.97735	12.24	0	11.22
674	JOURNAL OF SUBSTANCE ABUSE TREATMENT	98	1648	1583	65	3.94417	0.663265	100	3.9	3.5	10.2564	2.95315	2.19194	5.1	10.2	51.02
675	JOURNAL OF CHEMICAL INFORMATION AND MODELING	98	2069	1941	128	6.18656	1.30612	85.71	5.6	5.0	10.7143	2.63065	2.09276	40.82	15.31	45.92
676	ARAB WORLD ENGLISH JOURNAL	98	388	254	134	34.5361	1.36735	67.35	1.0	0.7	30	2.71388	3.16051	12.24	3.06	28.57
677	INFECTIOUS DISEASES IN CLINICAL PRACTICE	97	175	168	7	4	0.0721649	49.48	0.5	0.5	0	0.19688	2.12412	5.15	0	1.03
678	JOURNALS OF GERONTOLOGY SERIES B-PSYCHOLOGICAL SCIENCES AND SOCIAL SCIENCES	97	3738	3522	216	5.77849	2.2268	90.72	6.2	5.7	8.06452	7.10441	2.91485	23.71	19.59	59.79
679	EUROPEAN JOURNAL OF OPHTHALMOLOGY	97	809	740	69	8.52905	0.71134	78.35	1.7	1.7	0	2.15991	3.06165	23.71	3.09	23.71
680	JOURNAL OF CLINICAL AND TRANSLATIONAL SCIENCE	97	417	315	102	24.4604	1.05155	70.1	2.6	1.9	26.9231	0.640461	1.27237	4.12	0	7.22
681	HONG KONG MEDICAL JOURNAL	97	339	263	76	22.4189	0.783505	75.26	3.7	3.2	13.5135	1.15307	2.22753	7.22	1.03	5.15
682	PULMONOLOGY	97	1774	1639	135	7.60992	1.39175	81.44	11.7	11.1	5.12821	3.59761	2.11258	41.24	9.28	40.21
683	PSYCHIATRIC SERVICES	97	1272	1213	59	4.63836	0.608247	77.32	3.8	3.5	7.89474	2.28338	2.17351	7.22	11.34	32.99
684	AIDS	97	1031	931	100	9.69932	1.03093	79.38	3.8	3.6	5.26316	1.81168	2.70134	23.71	3.09	28.87
685	ANNALS OF THORACIC SURGERY	97	1013	876	137	13.5242	1.41237	81.44	4.6	4.0	13.0435	3.00324	3.22072	11.34	11.34	44.33
686	BMC PEDIATRICS	96	808	803	5	0.618812	0.0520833	65.62	2.4	2.3	4.16667	2.3571	2.6525	19.79	6.25	32.29
687	EMERGING MARKETS FINANCE AND TRADE	96	3235	2907	328	10.1391	3.41667	79.17	4.0	3.6	10	5.46719	2.44	33.33	27.08	47.92
688	MICROBIAL PATHOGENESIS	96	1722	1699	23	1.33566	0.239583	89.58	3.8	3.7	2.63158	1.80369	2.44104	26.04	5.21	25
689	FRONTIERS IN CELL AND DEVELOPMENTAL BIOLOGY	96	1392	1369	23	1.6523	0.239583	89.58	5.5	5.3	3.63636	1.24601	1.4874	36.46	5.21	20.83
690	ANNALS OF EPIDEMIOLOGY	96	2414	2366	48	1.9884	0.5	81.25	5.6	5.5	1.78571	2.87884	2.27104	20.83	6.25	27.08
691	CLINICAL AND TRANSLATIONAL MEDICINE	96	1226	1195	31	2.52855	0.322917	83.33	10.6	10.4	1.88679	2.1583	1.63479	23.96	2.08	30.21
692	EMERGENCIAS	96	504	337	167	33.1349	1.73958	70.83	5.5	3.8	30.9091	1.73796	1.46177	10.42	3.12	16.67
693	IN VIVO	96	1463	1402	61	4.16951	0.635417	81.25	2.3	2.2	4.34783	1.18068	2.21052	11.46	2.08	15.62
694	EUROPEAN JOURNAL OF PHARMACOLOGY	95	2662	2606	56	2.10368	0.589474	95.79	5.0	5.0	0	2.96226	2.21021	33.68	10.53	42.11
695	ANNALS OF INDIAN ACADEMY OF NEUROLOGY	95	265	207	58	21.8868	0.610526	58.95	1.7	1.5	11.7647	0.756495	2.116	9.47	0	7.37
696	CURRENT PHARMACEUTICAL DESIGN	95	577	517	60	10.3986	0.631579	85.26	3.1	3.1	0	0.673735	1.26737	56.84	0	3.16
697	ECONOMIC RESEARCH-EKONOMSKA ISTRAZIVANJA	95	1420	1300	120	8.4507	1.26316	87.37				2.56875	1.57884	62.11	4.21	36.84
698	EXPERT REVIEW OF RESPIRATORY MEDICINE	95	1199	1176	23	1.91827	0.242105	82.11	3.9	3.8	2.5641	1.57227	1.83105	35.79	2.11	17.89
699	ASAIO JOURNAL	95	1316	1182	134	10.1824	1.41053	74.74	4.2	3.9	7.14286	1.8336	1.89495	25.26	5.26	21.05
700	SEMINARS IN THROMBOSIS AND HEMOSTASIS	95	1432	1072	360	25.1397	3.78947	91.58	5.7	4.5	21.0526	3.35975	2.03484	48.42	5.26	49.47
701	JOURNAL OF UROLOGY	95	466	445	21	4.50644	0.221053	25.26	6.6	6.1	7.57576	1.1382	6.75495	8.42	1.05	11.58
702	JOURNAL OF CLINICAL ANESTHESIA	95	506	489	17	3.35968	0.178947	85.26	6.7	6.4	4.47761	1.91123	1.89695	16.84	1.05	23.16
703	FRONTIERS IN VETERINARY SCIENCE	95	1280	1186	94	7.34375	0.989474	82.11	3.2	2.9	9.375	3.21118	2.10274	40	10.53	36.84
704	INTERNATIONAL NURSING REVIEW	95	1116	1011	105	9.4086	1.10526	85.26	4.1	3.8	7.31707	3.11237	1.612	24.21	8.42	33.68
705	LANCET DIGITAL HEALTH	95	4135	4091	44	1.06409	0.463158	92.63	30.8	30.3	1.62338	4.62462	1.44874	42.11	16.84	52.63
706	VIRAL IMMUNOLOGY	95	452	436	16	3.53982	0.168421	62.11	2.2	2.2	0	0.553072	1.65547	16.84	0	5.26
707	EUROPEAN JOURNAL OF EPIDEMIOLOGY	94	4170	4122	48	1.15108	0.510638	89.36	13.6	13.4	1.47059	5.28926	1.85798	44.68	13.83	46.81
708	ADVANCES IN MEDICAL EDUCATION AND PRACTICE	94	412	369	43	10.4369	0.457447	60.64	2.0	1.8	10	1.31026	1.86798	17.02	1.06	17.02
709	JOURNAL OF COMMUNITY PSYCHOLOGY	94	749	717	32	4.27236	0.340426	81.91	2.3	2.1	8.69565	1.95221	2.18691	23.4	6.38	39.36
710	PLOS NEGLECTED TROPICAL DISEASES	94	2303	2241	62	2.69214	0.659574	93.62	3.8	3.4	10.5263	2.80258	2.75394	50	10.64	46.81
711	INTENSIVE AND CRITICAL CARE NURSING	94	1205	1044	161	13.361	1.71277	82.98	5.3	4.5	15.0943	5.45336	1.92883	14.89	12.77	48.94
712	CARDIOMETRY	94	13	13	0	0	0	11.7				0.0644298	0.89234	2.13	0	0
713	FRONTIERS IN BIOENGINEERING AND BIOTECHNOLOGY	94	883	858	25	2.83126	0.265957	76.6	5.7	5.4	5.26316	1.03182	1.20766	30.85	1.06	11.7
714	ANTIMICROBIAL RESISTANCE AND INFECTION CONTROL	94	1293	1238	55	4.25367	0.585106	80.85	5.5	5.3	3.63636	1.86416	1.58596	18.09	6.38	28.72
715	JOURNAL OF AGRICULTURE FOOD SYSTEMS AND COMMUNITY DEVELOPMENT	94	418	342	76	18.1818	0.808511	72.34	3.2	2.8	12.5	0.956911	1.04457	5.32	0	7.45
716	JOURNAL OF CLINICAL NEUROSCIENCE	94	1660	1605	55	3.31325	0.585106	80.85	2.0	2.0	0	1.66163	3.4317	15.96	2.13	19.15
717	PUBLIC HEALTH NURSING	94	700	657	43	6.14286	0.457447	71.28	2.1	2.0	4.7619	1.49039	2.29787	13.83	2.13	26.6
718	JOURNAL OF APPLIED GERONTOLOGY	94	820	709	111	13.5366	1.18085	73.4	3.0	2.6	13.3333	1.80061	2.15777	19.15	3.19	23.4
719	INTERNATIONAL REVIEW OF FINANCIAL ANALYSIS	93	3660	3404	256	6.99454	2.75269	83.87	8.2	7.4	9.7561	7.09486	2.94731	55.91	21.51	59.14
720	ARCHIVES OF PUBLIC HEALTH	93	695	675	20	2.8777	0.215054	70.97	3.3	3.2	3.0303	1.31964	1.37978	40.86	1.08	20.43
721	PHYSICA A-STATISTICAL MECHANICS AND ITS APPLICATIONS	93	950	873	77	8.10526	0.827957	89.25	3.3	3.0	9.09091	2.12267	2.63591	33.33	3.23	23.66
722	BMJ OPEN RESPIRATORY RESEARCH	93	1288	1255	33	2.56211	0.354839	84.95	4.1	4.0	2.43902	1.83713	1.99581	16.13	2.15	33.33
723	CLINICAL OPHTHALMOLOGY	93	518	452	66	12.7413	0.709677	80.65	2.2	2.0	9.09091	1.45186	1.80269	7.53	1.08	17.2
724	EYE	93	1351	1268	83	6.1436	0.892473	77.42	3.9	3.7	5.12821	4.29975	3.01333	21.51	10.75	46.24
725	JOURNAL OF ANAESTHESIOLOGY CLINICAL PHARMACOLOGY	93	177	162	15	8.47458	0.16129	55.91	1.5	1.4	6.66667	0.285672	1.5571	2.15	0	1.08
726	ONE HEALTH	93	1934	1852	82	4.23992	0.88172	93.55	5.0	4.8	4	2.05047	1.70817	40.86	4.3	35.48
727	AGING AND DISEASE	92	2139	2034	105	4.90884	1.1413	86.96	7.4	7.2	2.7027	2.90334	1.36902	35.87	2.17	28.26
728	COGENT SOCIAL SCIENCES	92	210	196	14	6.66667	0.152174	50	1.5	1.4	6.66667	1.02831	1.22587	29.35	0	9.78
729	COGENT BUSINESS & MANAGEMENT	92	470	399	71	15.1064	0.771739	64.13	3.0	2.7	10	1.00581	1.5063	20.65	0	9.78
730	IMMUNITY	92	10977	10838	139	1.26628	1.51087	94.57	32.4	31.7	2.16049	9.81728	2.82207	28.26	40.22	84.78
731	JMIR MENTAL HEALTH	92	1980	1896	84	4.24242	0.913043	93.48	5.2	5.0	3.84615	2.51653	1.86793	21.74	3.26	32.61
732	ANNALS OF HEMATOLOGY	92	1716	1680	36	2.0979	0.391304	84.78	3.5	3.4	2.85714	1.88633	3.83772	9.78	3.26	25
733	BMC MEDICAL RESEARCH METHODOLOGY	92	891	859	32	3.59147	0.347826	79.35	4.0	3.9	2.5	2.08573	1.50772	40.22	3.26	23.91
734	CURRENT ONCOLOGY	92	415	376	39	9.39759	0.423913	75	2.6	2.4	7.69231	0.717559	1.28043	10.87	0	6.52
735	GESUNDHEITSWESEN	92	194	163	31	15.9794	0.336957	48.91	1.1	0.9	18.1818	0.273878	1.36837	4.35	0	0
736	LIVER INTERNATIONAL	92	2852	2718	134	4.69846	1.45652	84.78	6.7	6.4	4.47761	4.13965	2.83391	25	7.61	44.57
737	CLINICAL NUTRITION	91	1792	1664	128	7.14286	1.40659	73.63	6.3	5.9	6.34921	3.53577	2.08923	28.57	10.99	40.66
738	PHARMACY EDUCATION	91	131	98	33	25.1908	0.362637	52.75	0.5	0.4	20	0.342956	1.32978	7.69	0	2.2
739	HEALTH & PLACE	91	1239	1162	77	6.21469	0.846154	79.12	4.8	4.5	6.25	2.4025	1.85956	26.37	3.3	42.86
740	CLINICAL PHARMACOLOGY & THERAPEUTICS	91	1803	1704	99	5.49085	1.08791	86.81	6.7	6.2	7.46269	2.62926	1.86538	32.97	9.89	39.56
741	JORNAL BRASILEIRO DE PNEUMOLOGIA	91	267	231	36	13.4831	0.395604	61.54	2.7	2.3	14.8148	0.780982	1.79121	17.58	0	8.79
742	ENFERMEDADES INFECCIOSAS Y MICROBIOLOGIA CLINICA	91	273	259	14	5.12821	0.153846	62.64	2.5	2.3	8	1.30262	1.82429	2.2	3.3	14.29
743	CANCER MEDICINE	91	527	510	17	3.22581	0.186813	59.34	4.0	3.9	2.5	0.725589	1.21077	15.38	1.1	6.59
744	ARCHIVES OF PATHOLOGY & LABORATORY MEDICINE	91	1876	1797	79	4.21109	0.868132	85.71	4.6	4.5	2.17391	3.50696	2.64505	12.09	10.99	37.36
745	ALIMENTARY PHARMACOLOGY & THERAPEUTICS	91	1763	1611	152	8.62167	1.67033	68.13	7.6	7.0	7.89474	2.18215	3.08813	14.29	4.4	25.27
746	IRISH JOURNAL OF PSYCHOLOGICAL MEDICINE	91	1656	1593	63	3.80435	0.692308	83.52	5.1	4.9	3.92157	2.25356	1.6156	9.89	6.59	36.26
747	JOURNAL OF INFLAMMATION RESEARCH	91	910	893	17	1.86813	0.186813	79.12	4.5	4.4	2.22222	0.970377	1.39758	21.98	0	6.59
748	PATHOGENS AND GLOBAL HEALTH	91	694	682	12	1.72911	0.131868	78.02	3.4	3.4	0	1.25864	1.23209	38.46	3.3	19.78
749	RETOS-NUEVAS TENDENCIAS EN EDUCACION FISICA DEPORTE Y RECREACION	91	208	72	136	65.3846	1.49451	34.07	1.3	0.5	61.5385	0.440753	1.40747	18.68	0	5.49
750	GENES	90	1102	1067	35	3.17604	0.388889	80	3.5	3.3	5.71429	1.82246	2.30189	26.67	2.22	25.56
751	ECONOMICS LETTERS	90	1172	1149	23	1.96246	0.255556	81.11	2.0	1.9	5	2.1099	3.15678	33.33	4.44	26.67
752	JOURNAL OF PHARMACEUTICAL POLICY AND PRACTICE	90	889	782	107	12.036	1.18889	72.22	4.2	3.8	9.52381	2.18138	1.60978	43.33	5.56	33.33
753	BONE & JOINT OPEN	90	1017	874	143	14.061	1.58889	94.44	3.1	2.9	6.45161	1.93806	1.39411	5.56	4.44	28.89
754	AMERICAN JOURNAL OF BIOETHICS	90	702	544	158	22.5071	1.75556	83.33	13.4	9.8	26.8657	2.43638	1.99089	17.78	6.67	38.89
755	REVISTA ESPANOLA DE CARDIOLOGIA	90	857	781	76	8.86814	0.844444	68.89	5.9	5.1	13.5593	2.23747	3.29556	6.67	2.22	28.89
756	JOURNAL OF THE ROYAL SOCIETY OF MEDICINE	90	1499	1435	64	4.26951	0.711111	76.67	17.3	16.7	3.46821	2.0792	1.89633	14.44	4.44	27.78
757	INTERNATIONAL JOURNAL OF SURGERY CASE REPORTS	90	368	356	12	3.26087	0.133333	64.44	0.6	0.6	0	0.923581	3.26467	8.89	1.11	6.67
758	TROPICAL MEDICINE AND HEALTH	90	1180	1142	38	3.22034	0.422222	83.33	4.5	4.4	2.22222	3.15381	1.74056	53.33	8.89	37.78
759	JOURNAL OF GERONTOLOGICAL SOCIAL WORK	90	856	803	53	6.19159	0.588889	82.22	3.2	3.1	3.125	1.40753	1.49644	14.44	2.22	23.33
760	KESMAS-NATIONAL PUBLIC HEALTH JOURNAL	90	104	93	11	10.5769	0.122222	40	0.7	0.7	0	0.15224	1.09667	23.33	0	0
761	RADIOTHERAPY AND ONCOLOGY	90	1073	982	91	8.48089	1.01111	88.89	5.7	5.1	10.5263	1.79897	1.34889	23.33	1.11	27.78
762	JOURNAL OF THE AMERICAN COLLEGE OF RADIOLOGY	90	1986	1822	164	8.2578	1.82222	84.44	4.5	4.1	8.88889	3.17855	2.76844	7.78	8.89	34.44
763	INDIAN JOURNAL OF ANAESTHESIA	89	651	342	309	47.4654	3.47191	78.65	2.9	1.6	44.8276	1.7773	1.88258	3.37	2.25	16.85
764	BRITISH DENTAL JOURNAL	89	881	805	76	8.62656	0.853933	62.92	2.6	2.2	15.3846	2.39771	3.37685	7.87	7.87	23.6
765	BRITISH JOURNAL OF SPORTS MEDICINE	89	2372	2213	159	6.7032	1.78652	88.76	18.6	17.7	4.83871	5.9062	2.24854	46.07	21.35	51.69
766	AMERICAN JOURNAL OF SURGERY	89	1030	931	99	9.61165	1.11236	88.76	3.0	2.8	6.66667	4.81494	2.48494	6.74	11.24	38.2
767	EUROPEAN JOURNAL OF PSYCHOTRAUMATOLOGY	89	1285	1132	153	11.9066	1.7191	87.64	5.0	4.4	12	2.39652	1.89382	39.33	5.62	47.19
768	INTERNATIONAL JOURNAL OF MEDICAL INFORMATICS	89	957	910	47	4.91118	0.52809	79.78	4.9	4.7	4.08163	1.40567	1.34528	24.72	3.37	20.22
769	SAGE OPEN NURSING	89	187	170	17	9.09091	0.191011	48.31	2.0	1.9	5	1.34473	1.53	25.84	2.25	10.11
770	NATURE HUMAN BEHAVIOUR	89	13218	13121	97	0.733848	1.08989	91.01	29.9	29.6	1.00334	18.1356	3.10034	49.44	49.44	73.03
771	PLASTIC AND RECONSTRUCTIVE SURGERY	89	265	206	59	22.2642	0.662921	51.69	3.6	3.1	13.8889	1.27909	1.4782	7.87	0	14.61
772	JAIDS-JOURNAL OF ACQUIRED IMMUNE DEFICIENCY SYNDROMES	89	1347	1265	82	6.0876	0.921348	80.9	3.6	3.4	5.55556	1.67369	2.63933	23.6	1.12	22.47
773	KARDIOLOGIA POLSKA	89	407	275	132	32.4324	1.48315	76.4	3.3	2.5	24.2424	1.6926	1.98933	16.85	0	17.98
774	PREHOSPITAL AND DISASTER MEDICINE	89	378	343	35	9.25926	0.393258	70.79	2.2	1.9	13.6364	2.15095	1.37955	26.97	3.37	16.85
775	DRUG AND ALCOHOL DEPENDENCE	88	1592	1505	87	5.46482	0.988636	90.91	4.2	3.9	7.14286	2.8731	2.52943	15.91	5.68	40.91
776	HTS TEOLOGIESE STUDIES-THEOLOGICAL STUDIES	88	156	106	50	32.0513	0.568182	53.41	0.4	0.2	50	2.79624	2.03841	17.05	1.14	25
777	MEDICINA DE FAMILIA-SEMERGEN	88	188	159	29	15.4255	0.329545	51.14	1.1	0.9	18.1818	0.75591	2.19261	5.68	0	3.41
778	CLINICAL AND EXPERIMENTAL MEDICINE	88	1103	1083	20	1.81324	0.227273	64.77	4.6	4.5	2.17391	1.33813	1.57648	25	1.14	13.64
779	EGYPTIAN JOURNAL OF NEUROLOGY PSYCHIATRY AND NEUROSURGERY	88	429	390	39	9.09091	0.443182	77.27	1.3	1.2	7.69231	0.709989	2.35955	23.86	0	4.55
780	BMC ORAL HEALTH	88	642	603	39	6.07477	0.443182	72.73	2.9	2.7	6.89655	1.97565	1.71545	29.55	3.41	25
781	JOURNAL OF LOSS & TRAUMA	88	1640	1566	74	4.5122	0.840909	82.95	4.7	4.5	4.25532	2.20746	1.63977	27.27	5.68	22.73
782	ACS INFECTIOUS DISEASES	88	2134	2101	33	1.54639	0.375	89.77	5.3	5.1	3.77358	2.42683	2.2542	29.55	13.64	37.5
783	JOURNAL OF PROTEOME RESEARCH	88	2362	2202	160	6.77392	1.81818	97.73	4.4	4.2	4.54545	2.81992	2.26148	36.36	10.23	43.18
784	PATIENT PREFERENCE AND ADHERENCE	88	507	488	19	3.74753	0.215909	72.73	2.2	2.1	4.54545	1.0514	2.10784	25	0	19.32
785	ECONOMIC ANALYSIS AND POLICY	87	1667	1521	146	8.75825	1.67816	87.36	6.5	5.9	9.23077	4.30159	1.49092	45.98	12.64	43.68
786	INTERNATIONAL JOURNAL OF RHEUMATIC DISEASES	87	474	422	52	10.9705	0.597701	56.32	2.5	2.4	4	1.3083	2.1092	16.09	1.15	19.54
787	BANGLADESH JOURNAL OF MEDICAL SCIENCE	87	403	170	233	57.8164	2.67816	74.71	0.9	0.4	55.5556	0.62524	2.62644	28.74	0	6.9
788	ARCHIVES OF IRANIAN MEDICINE	87	1175	1159	16	1.3617	0.183908	71.26	2.1	2.1	0	0.836593	2.42172	17.24	1.15	10.34
789	GENERAL HOSPITAL PSYCHIATRY	87	1953	1909	44	2.25294	0.505747	74.71	7.0	6.8	2.85714	2.52089	2.42632	16.09	5.75	31.03
790	AMERICAN JOURNAL OF NEURORADIOLOGY	87	1928	1858	70	3.63071	0.804598	90.8	3.5	3.3	5.71429	2.31776	2.62345	8.05	8.05	37.93
791	COCHRANE DATABASE OF SYSTEMATIC REVIEWS	87	4691	4505	186	3.96504	2.13793	83.91	8.4	8.2	2.38095	4.09833	2.99046	70.11	9.2	49.43
792	SENSORS AND ACTUATORS B-CHEMICAL	87	1520	1430	90	5.92105	1.03448	86.21	8.4	7.4	11.9048	2.76101	1.52759	14.94	8.05	39.08
793	AUTOIMMUNITY REVIEWS	87	5360	5153	207	3.86194	2.37931	89.66	13.6	13.0	4.41176	3.52155	2.14966	39.08	6.9	41.38
794	HEALTH PROMOTION INTERNATIONAL	87	933	861	72	7.71704	0.827586	75.86	2.7	2.5	7.40741	3.31135	2.67448	37.93	9.2	26.44
795	RESPIRATORY INVESTIGATION	87	617	592	25	4.05186	0.287356	77.01	3.1	2.9	6.45161	0.980334	1.51552	8.05	1.15	10.34
796	SCIENCE IMMUNOLOGY	87	10141	10006	135	1.33123	1.55172	100	24.8	24.3	2.01613	11.5592	2.7477	35.63	45.98	86.21
797	WORLD JOURNAL OF PEDIATRICS	87	1549	1508	41	2.64687	0.471264	77.01	8.7	8.6	1.14943	3.58378	3.62517	18.39	6.9	36.78
798	INTERNATIONAL JOURNAL OF MEDICAL SCIENCES	87	1048	1033	15	1.4313	0.172414	89.66	3.6	3.6	0	1.14275	1.6369	11.49	1.15	17.24
799	KIDNEY360	87	697	653	44	6.31277	0.505747	74.71	2.7	2.5	7.40741	1.70061	1.83138	18.39	2.3	24.14
800	JOURNAL OF INTELLIGENT & FUZZY SYSTEMS	87	231	205	26	11.2554	0.298851	65.52	2.0	1.8	10	0.250371	0.793563	24.14	0	1.15
801	BRAZILIAN JOURNAL OF INFECTIOUS DISEASES	86	930	911	19	2.04301	0.22093	82.56	3.4	3.4	0	1.05656	1.81953	17.44	0	18.6
802	CANADIAN JOURNAL OF EMERGENCY MEDICINE	86	658	593	65	9.87842	0.755814	72.09	2.4	2.1	12.5	2.49765	2.38814	12.79	1.16	29.07
803	HEALTH PROMOTION PRACTICE	86	263	233	30	11.4068	0.348837	50	1.9	1.8	5.26316	0.608488	1.31802	5.81	0	4.65
804	CURRENT PROBLEMS IN CARDIOLOGY	86	1273	1241	32	2.51375	0.372093	63.95	4.2	4.1	2.38095	2.01231	1.71174	24.42	6.98	17.44
805	ECONOMIES	86	564	507	57	10.1064	0.662791	75.58	2.6	2.3	11.5385	1.45661	1.81128	27.91	2.33	15.12
806	GERONTOLOGY AND GERIATRIC MEDICINE	86	571	544	27	4.72855	0.313953	70.93	2.7	2.6	3.7037	0.952936	1.79547	10.47	1.16	8.14
807	BIOCHEMISTRY AND MOLECULAR BIOLOGY EDUCATION	86	340	284	56	16.4706	0.651163	58.14	1.4	1.2	14.2857	0.550497	1.66826	9.3	0	9.3
808	SOCIO-ECONOMIC PLANNING SCIENCES	86	1082	951	131	12.1072	1.52326	82.56	6.1	5.3	13.1148	4.8136	2.11558	41.86	12.79	62.79
809	JOURNAL OF ADDICTION MEDICINE	86	1242	1172	70	5.63607	0.813953	76.74	5.5	5.0	9.09091	2.67736	1.815	10.47	5.81	31.4
810	TRANSACTIONS OF THE ROYAL SOCIETY OF TROPICAL MEDICINE AND HYGIENE	86	696	671	25	3.59195	0.290698	83.72	2.2	2.0	9.09091	1.52154	2.09593	51.16	4.65	23.26
811	VIROLOGY	86	1340	1323	17	1.26866	0.197674	82.56	3.7	3.7	0	1.64336	2.30349	22.09	1.16	23.26
812	LANCET DIABETES & ENDOCRINOLOGY	86	4872	4756	116	2.38095	1.34884	87.21	44.5	43.8	1.57303	7.96572	2.40407	32.56	24.42	55.81
813	SOUTHERN MEDICAL JOURNAL	86	145	135	10	6.89655	0.116279	56.98	1.1	1.0	9.09091	0.393705	1.84814	5.81	0	0
814	CURRENT SCIENCE	85	309	300	9	2.91262	0.105882	51.76	1.0	0.9	10	0.370049	2.21871	7.06	0	3.53
815	ARCHIVES OF ACADEMIC EMERGENCY MEDICINE	85	1907	1853	54	2.83167	0.635294	82.35	5.4	5.0	7.40741	3.29733	1.67824	15.29	8.24	30.59
816	BMC NEPHROLOGY	85	656	638	18	2.7439	0.211765	77.65	2.3	2.3	0	1.7573	2.24565	21.18	0	28.24
817	BIOSCIENCE BIOTECHNOLOGY RESEARCH COMMUNICATIONS	85	72	72	0	0	0	31.76				0.0663929	1.16576	0	0	0
818	CYTOKINE	85	1528	1485	43	2.81414	0.505882	84.71	3.8	3.7	2.63158	1.63099	2.31953	17.65	4.71	27.06
819	GRAEFES ARCHIVE FOR CLINICAL AND EXPERIMENTAL OPHTHALMOLOGY	85	1367	1299	68	4.9744	0.8	84.71	2.7	2.5	7.40741	3.70024	2.70188	17.65	10.59	42.35
820	TERAPEVTICHESKII ARKHIV	85	75	58	17	22.6667	0.2	40	0.3	0.2	33.3333	0.140539	2.77718	5.88	0	0
821	ENVIRONMENTAL SCIENCE & TECHNOLOGY	85	2743	2652	91	3.31754	1.07059	88.24	11.4	10.3	9.64912	2.86783	1.80318	41.18	8.24	31.76
822	HEALTH EQUITY	85	487	468	19	3.90144	0.223529	71.76	2.7	2.6	3.7037	0.985804	1.59071	2.35	1.18	9.41
823	APPLIED PSYCHOLOGY-HEALTH AND WELL BEING	85	1942	1853	89	4.5829	1.04706	81.18	6.9	6.7	2.89855	3.24963	1.79271	35.29	11.76	40
824	JOURNAL OF APPLIED LABORATORY MEDICINE	85	471	439	32	6.79406	0.376471	72.94	2.0	1.9	5	1.05689	1.56576	8.24	1.18	11.76
825	SAO PAULO MEDICAL JOURNAL	85	287	278	9	3.13589	0.105882	69.41	1.4	1.3	7.14286	0.513329	1.52071	8.24	0	5.88
826	MICROBIOLOGY RESOURCE ANNOUNCEMENTS	85	426	406	20	4.69484	0.235294	81.18	0.8	0.7	12.5	0.527862	3.04282	31.76	0	4.71
827	JOURNAL OF DERMATOLOGICAL TREATMENT	85	819	772	47	5.73871	0.552941	82.35	2.9	2.9	0	2.21011	1.53	10.59	3.53	25.88
828	ARCHIVES OF VIROLOGY	84	689	686	3	0.435414	0.0357143	76.19	2.7	2.5	7.40741	1.0197	1.61452	26.19	0	13.1
829	IEEE JOURNAL OF BIOMEDICAL AND HEALTH INFORMATICS	84	1524	1460	64	4.19948	0.761905	89.29	7.7	7.2	6.49351	2.93176	1.42905	42.86	8.33	35.71
830	CANADIAN JOURNAL OF CARDIOLOGY	84	1522	1422	100	6.5703	1.19048	85.71	7.2	6.6	8.33333	4.4315	3.02119	22.62	8.33	50
831	ANNALS OF VASCULAR SURGERY	84	687	607	80	11.6448	0.952381	82.14	1.5	1.3	13.3333	1.42468	2.88845	7.14	1.19	25
832	ACTA NEUROLOGICA BELGICA	84	502	479	23	4.58167	0.27381	76.19	2.7	2.6	3.7037	1.81167	3.6806	15.48	2.38	17.86
833	FUTURE MICROBIOLOGY	84	612	578	34	5.55556	0.404762	78.57	3.1	3.0	3.22581	0.877986	1.37071	23.81	0	8.33
834	JCO ONCOLOGY PRACTICE	84	1015	915	100	9.85222	1.19048	83.33	4.0	3.7	7.5	1.76697	1.92357	5.95	2.38	25
835	MOLECULAR BIOLOGY REPORTS	84	747	729	18	2.40964	0.214286	83.33	2.8	2.8	0	0.879627	1.63048	23.81	0	9.52
836	VOX SANGUINIS	84	1129	1020	109	9.65456	1.29762	79.76	2.7	2.4	11.1111	1.62281	2.16274	29.76	0	23.81
837	JOURNAL OF BIOLOGICAL CHEMISTRY	84	3866	3814	52	1.34506	0.619048	94.05	4.8	4.6	4.16667	4.52919	5.23595	28.57	14.29	59.52
838	SAUDI PHARMACEUTICAL JOURNAL	84	932	906	26	2.7897	0.309524	80.95	4.1	4.0	2.43902	1.58509	1.55048	39.29	4.76	16.67
839	JMIR MHEALTH AND UHEALTH	84	1801	1698	103	5.71904	1.22619	95.24	5.0	4.8	4	2.16661	1.8156	26.19	4.76	38.1
840	JMIR MEDICAL INFORMATICS	84	948	933	15	1.58228	0.178571	90.48	3.2	3.1	3.125	1.28264	1.90405	27.38	0	19.05
841	ANNALS OF THE ROYAL COLLEGE OF SURGEONS OF ENGLAND	84	346	333	13	3.75723	0.154762	61.9	1.4	1.4	0	1.03213	1.77869	8.33	1.19	8.33
842	PLASTIC AND RECONSTRUCTIVE SURGERY-GLOBAL OPEN	84	335	253	82	24.4776	0.97619	65.48	1.5	1.3	13.3333	0.927713	1.52393	17.86	0	11.9
843	CELL RESEARCH	83	9122	9066	56	0.6139	0.674699	96.39	44.1	43.8	0.680272	6.33162	2.49494	19.28	16.87	67.47
844	SINGAPORE MEDICAL JOURNAL	83	566	488	78	13.7809	0.939759	74.7	2.7	2.6	3.7037	1.35367	2.07253	2.41	1.2	15.66
845	FRONTIERS IN ENVIRONMENTAL SCIENCE	83	388	331	57	14.6907	0.686747	75.9	4.6	4.2	8.69565	0.808183	1.22458	49.4	2.41	4.82
846	JAPANESE JOURNAL OF INFECTIOUS DISEASES	83	830	802	28	3.37349	0.337349	79.52	2.2	2.1	4.54545	0.969083	2.11904	9.64	1.2	15.66
847	JOURNAL FRANCAIS D OPHTALMOLOGIE	83	282	252	30	10.6383	0.361446	60.24	1.2	1.1	8.33333	1.95708	5.53108	14.46	2.41	16.87
848	JOURNAL OF THORACIC AND CARDIOVASCULAR SURGERY	83	459	368	91	19.8257	1.09639	67.47	6.0	5.4	10	2.10928	3.61976	16.87	7.23	34.94
849	THROMBOSIS AND HAEMOSTASIS	83	3162	2927	235	7.43201	2.83133	92.77	6.7	6.1	8.95522	4.18529	2.37084	51.81	8.43	51.81
850	JOURNAL OF HEALTH COMMUNICATION	83	786	742	44	5.59796	0.53012	65.06	4.4	4.2	4.54545	2.38056	1.74578	18.07	4.82	33.73
851	AMERICAN JOURNAL OF GERIATRIC PSYCHIATRY	82	2554	2484	70	2.7408	0.853659	91.46	7.2	6.9	4.16667	3.35993	2.66341	10.98	15.85	41.46
852	GACETA SANITARIA	82	396	350	46	11.6162	0.560976	69.51	1.9	1.8	5.26316	1.16428	2.14085	21.95	0	17.07
853	JOURNAL OF AIR TRANSPORT MANAGEMENT	82	2037	1691	346	16.9858	4.21951	93.9	6.0	5.3	11.6667	2.65861	2.30939	31.71	8.54	40.24
854	CLINICAL NEUROLOGY AND NEUROSURGERY	82	1110	1081	29	2.61261	0.353659	82.93	1.9	1.8	5.26316	2.26054	3.56134	24.39	6.1	32.93
855	CARDIOLOGY JOURNAL	82	680	537	143	21.0294	1.7439	73.17	3.0	2.6	13.3333	2.06082	1.95195	40.24	1.22	29.27
856	JOURNAL OF PEDIATRIC NURSING-NURSING CARE OF CHILDREN & FAMILIES	82	646	599	47	7.27554	0.573171	75.61	2.4	2.2	8.33333	3.54579	2.72866	8.54	9.76	35.37
857	MED	82	2836	2813	23	0.811001	0.280488	87.8	17.0	16.9	0.588235	4.839	1.5161	34.15	15.85	50
858	PROFESIONAL DE LA INFORMACION	82	1658	1486	172	10.3739	2.09756	81.71	4.2	3.8	9.52381	2.86821	2.00378	17.07	10.98	34.15
859	SAFETY SCIENCE	82	2361	2286	75	3.17662	0.914634	92.68	6.1	5.5	9.83607	2.21458	2.02512	40.24	8.54	29.27
860	JOURNAL OF SURGICAL ONCOLOGY	82	478	428	50	10.4603	0.609756	78.05	2.5	2.4	4	1.06397	1.59037	9.76	0	21.95
861	JOURNAL OF VASCULAR SURGERY	82	982	911	71	7.23014	0.865854	84.15	4.3	3.5	18.6047	2.35597	3.42354	6.1	6.1	40.24
862	ORAL ONCOLOGY	82	941	879	62	6.58874	0.756098	85.37	4.8	4.3	10.4167	2.28623	1.77671	15.85	4.88	31.71
863	SOCIUS	82	1106	1016	90	8.13743	1.09756	67.07	4.5	4.2	6.66667	3.78915	1.87902	19.51	10.98	32.93
864	CLINICAL CHEMISTRY	81	2956	2885	71	2.40189	0.876543	82.72	9.3	8.9	4.30108	5.80517	2.95247	17.28	17.28	51.85
865	ASIA PACIFIC JOURNAL OF HEALTH MANAGEMENT	81	76	67	9	11.8421	0.111111	34.57	0.6	0.5	16.6667	0.160204	0.910617	13.58	0	0
866	CLINICAL NUCLEAR MEDICINE	81	499	376	123	24.6493	1.51852	81.48	10.6	7.3	31.1321	3.67744	2.26395	19.75	7.41	45.68
867	ECANCERMEDICALSCIENCE	81	1055	1011	44	4.17062	0.54321	81.48	1.8	1.7	5.55556	0.907647	2.05	32.1	1.23	6.17
868	INTERNATIONAL JOURNAL OF MENTAL HEALTH NURSING	81	2096	2000	96	4.58015	1.18519	79.01	5.6	5.1	8.92857	4.9454	2.27667	23.46	14.81	55.56
869	TRANSPLANT INTERNATIONAL	81	631	585	46	7.29002	0.567901	79.01	3.1	2.9	6.45161	2.32711	1.77753	16.05	3.7	37.04
870	FRONTIERS IN GLOBAL WOMENS HEALTH	81	1020	991	29	2.84314	0.358025	80.25				2.6549	1.69605	37.04	6.17	38.27
871	TRANSPORTATION RESEARCH PART A-POLICY AND PRACTICE	81	963	888	75	7.78816	0.925926	81.48	6.4	5.9	7.8125	2.94286	1.72284	33.33	7.41	46.91
872	AUSTRALASIAN PSYCHIATRY	81	818	751	67	8.19071	0.82716	75.31	1.8	1.7	5.55556	0.864727	2.43642	8.64	1.23	8.64
873	AFRICAN HEALTH SCIENCES	81	130	74	56	43.0769	0.691358	81.48	1.0	1.0	0	0.994595	1.07543	12.35	0	6.17
874	BRITISH JOURNAL OF ORAL & MAXILLOFACIAL SURGERY	81	808	737	71	8.78713	0.876543	83.95	1.8	1.5	16.6667	2.4817	2.90074	8.64	4.94	24.69
875	JOURNAL OF RURAL HEALTH	81	1727	1632	95	5.50087	1.17284	85.19	4.9	4.6	6.12245	3.01589	1.98309	7.41	8.64	49.38
876	JOURNAL OF NEUROVIROLOGY	81	1144	1113	31	2.70979	0.382716	76.54	3.2	3.1	3.125	1.16635	1.83642	13.58	2.47	19.75
877	EUROPEAN JOURNAL OF IMMUNOLOGY	81	1321	1281	40	3.02801	0.493827	87.65	5.4	5.2	3.7037	1.64798	2.29963	32.1	0	25.93
878	JOURNAL OF THE CHINESE MEDICAL ASSOCIATION	81	1566	1443	123	7.85441	1.51852	83.95	3.0	2.6	13.3333	1.36964	1.41259	6.17	1.23	11.11
879	ADVANCES IN RESPIRATORY MEDICINE	80	273	267	6	2.1978	0.075	70	1.8	1.8	0	0.545209	1.36275	8.75	0	5
880	ACS PHARMACOLOGY & TRANSLATIONAL SCIENCE	80	1386	1342	44	3.1746	0.55	97.5	6.0	5.8	3.33333	2.22155	1.607	23.75	8.75	37.5
881	JOURNAL OF NUTRITION HEALTH & AGING	80	2788	2671	117	4.19656	1.4625	88.75	5.8	5.6	3.44828	3.74536	2.69063	23.75	11.25	37.5
882	ANTIMICROBIAL AGENTS AND CHEMOTHERAPY	80	3068	3013	55	1.7927	0.6875	92.5	4.9	4.5	8.16327	4.44003	3.412	20	16.25	56.25
883	JOURNAL OF CLINICAL PATHOLOGY	80	1338	1291	47	3.51271	0.5875	80	3.4	3.3	2.94118	3.14095	2.51638	22.5	11.25	35
884	JOURNAL OF AUTOIMMUNITY	80	6443	6363	80	1.24166	1	95	12.8	12.6	1.5625	4.44379	2.11575	33.75	11.25	58.75
885	RADIOLOGY-CARDIOTHORACIC IMAGING	80	3769	3680	89	2.36137	1.1125	75	7.0	6.9	1.42857	5.57458	2.29425	25	12.5	47.5
886	RMD OPEN	80	1402	1343	59	4.20827	0.7375	90	6.2	5.8	6.45161	3.44116	2.07025	22.5	6.25	45
887	CLINICS IN DERMATOLOGY	79	633	582	51	8.05687	0.64557	89.87	2.7	2.5	7.40741	2.08744	1.74253	13.92	3.8	26.58
888	EMERGENCY MEDICINE AUSTRALASIA	79	555	458	97	17.4775	1.22785	70.89	2.3	2.0	13.0435	1.69516	1.81304	7.59	1.27	26.58
889	BMJ LEADER	79	484	438	46	9.50413	0.582278	51.9	2.7	2.5	7.40741	1.10773	1.69291	24.05	1.27	12.66
890	ARTHRITIS & RHEUMATOLOGY	79	3253	3158	95	2.92038	1.20253	86.08	13.3	12.9	3.00752	6.20167	3.17772	37.97	21.52	59.49
891	NEPHROLOGY DIALYSIS TRANSPLANTATION	79	2129	2032	97	4.55613	1.22785	88.61	6.1	5.8	4.91803	6.03177	3.16772	41.77	21.52	56.96
892	EUROPEAN JOURNAL OF MEDICINAL CHEMISTRY	79	1341	1247	94	7.00969	1.18987	93.67	6.7	6.1	8.95522	3.04435	2.04924	32.91	5.06	35.44
893	JOURNAL OF CARDIOVASCULAR MEDICINE	79	458	317	141	30.786	1.78481	79.75	3.0	2.2	26.6667	1.30325	1.81405	20.25	0	18.99
894	DIGESTIVE DISEASES AND SCIENCES	79	610	573	37	6.06557	0.468354	82.28	3.1	3.0	3.22581	1.23568	2.25494	7.59	0	15.19
895	INTERNATIONAL JOURNAL FOR QUALITY IN HEALTH CARE	79	513	492	21	4.09357	0.265823	70.89	2.6	2.5	3.84615	1.50693	2.18975	25.32	2.53	22.78
896	NEURAL COMPUTING & APPLICATIONS	79	1256	1179	77	6.13057	0.974684	82.28	6.0	5.5	8.33333	1.59155	2.08101	37.97	2.53	18.99
897	RISK ANALYSIS	79	771	654	117	15.1751	1.48101	74.68	3.8	3.4	10.5263	2.30928	1.5957	27.85	3.8	26.58
898	PERSPECTIVES IN PSYCHIATRIC CARE	79	1324	1295	29	2.19033	0.367089	92.41	2.3	2.2	4.34783	2.74397	3.31076	11.39	10.13	50.63
899	POPULATION HEALTH MANAGEMENT	79	591	578	13	2.19966	0.164557	73.42	2.5	2.4	4	1.18899	2.0557	12.66	1.27	15.19
900	LAND	79	355	301	54	15.2113	0.683544	72.15	3.9	3.0	23.0769	1.06218	1.21709	43.04	1.27	8.86
901	REVISTA CLINICA ESPANOLA	79	742	706	36	4.85175	0.455696	70.89	2.9	2.7	6.89655	0.87689	2.23278	6.33	0	12.66
902	WATER RESEARCH	78	3846	3611	235	6.11024	3.01282	91.03	12.8	11.6	9.375	4.22386	2.00628	34.62	29.49	64.1
903	IJC HEART & VASCULATURE	78	777	686	91	11.7117	1.16667	80.77	2.9	2.6	10.3448	1.56378	1.89372	32.05	0	23.08
904	CIRUGIA Y CIRUJANOS	78	96	77	19	19.7917	0.24359	44.87	0.5	0.4	20	0.637603	2.18064	12.82	0	3.85
905	BRAIN AND BEHAVIOR	78	1391	1374	17	1.22214	0.217949	71.79	3.1	3.1	0	2.27163	2.75628	34.62	12.82	25.64
906	AGING & MENTAL HEALTH	78	1005	957	48	4.77612	0.615385	76.92	3.4	3.3	2.94118	2.34726	2.32769	24.36	5.13	28.21
907	ANNALS OF KING EDWARD MEDICAL UNIVERSITY LAHORE PAKISTAN	78	103	102	1	0.970874	0.0128205	35.9	0.4	0.4	0	0.0948192	2.47474	15.38	0	0
908	JAMA PSYCHIATRY	78	3839	3763	76	1.97968	0.974359	84.62	25.8	25.3	1.93798	9.06773	2.59987	26.92	25.64	65.38
909	EMERGENCY RADIOLOGY	78	955	901	54	5.65445	0.692308	88.46	2.2	2.1	4.54545	1.50437	2.35205	15.38	1.28	16.67
910	THERAPIE	78	532	435	97	18.2331	1.24359	69.23	2.6	2.4	7.69231	2.26017	2.26269	8.97	3.85	25.64
911	PEDIATRIC ALLERGY AND IMMUNOLOGY	78	1004	932	72	7.17131	0.923077	76.92	4.4	4.0	9.09091	1.57657	1.82987	16.67	2.56	38.46
912	JOURNAL OF THE AMERICAN PHARMACISTS ASSOCIATION	78	493	447	46	9.33063	0.589744	84.62	2.1	1.8	14.2857	1.83657	2.37282	15.38	2.56	19.23
913	JOURNAL OF ULTRASOUND IN MEDICINE	78	1390	1225	165	11.8705	2.11538	80.77	2.3	2.2	4.34783	2.65379	3.00628	16.67	5.13	24.36
914	SIGNA VITAE	78	162	144	18	11.1111	0.230769	50	1.1	1.0	9.09091	1.04572	1.63744	24.36	2.56	10.26
915	TRANSLATIONAL PSYCHIATRY	78	2113	2083	30	1.41978	0.384615	87.18	6.8	6.6	2.94118	3.08721	1.98808	53.85	8.97	39.74
916	JOURNAL OF AYURVEDA AND INTEGRATIVE MEDICINE	77	562	466	96	17.0819	1.24675	70.13	2.4	2.1	12.5	2.54915	1.87442	6.49	11.69	20.78
917	JAMA OPHTHALMOLOGY	77	1305	1226	79	6.05364	1.02597	77.92	8.1	7.8	3.7037	4.99611	3.0126	9.09	12.99	46.75
918	JOURNAL OF DIABETES SCIENCE AND TECHNOLOGY	77	979	898	81	8.27375	1.05195	80.52	5.0	4.4	12	1.60689	1.59571	12.99	1.3	19.48
919	CLINICAL RADIOLOGY	77	968	899	69	7.1281	0.896104	80.52	2.6	2.5	3.84615	2.28795	1.93545	11.69	5.19	18.18
920	ADVANCES IN RADIATION ONCOLOGY	77	775	678	97	12.5161	1.25974	89.61	2.3	2.2	4.34783	1.0936	1.43961	12.99	1.3	11.69
921	AMERICAN JOURNAL OF PHYSIOLOGY-LUNG CELLULAR AND MOLECULAR PHYSIOLOGY	77	1692	1612	80	4.72813	1.03896	90.91	4.9	4.7	4.08163	2.64455	1.86896	31.17	10.39	48.05
922	JOURNAL OF DERMATOLOGY	77	289	272	17	5.88235	0.220779	75.32	3.1	2.8	9.67742	1.57251	2.54831	3.9	0	22.08
923	EUROPEAN CHILD & ADOLESCENT PSYCHIATRY	77	3576	3423	153	4.27852	1.98701	83.12	6.4	6.1	4.6875	7.75434	4.20636	35.06	25.97	59.74
924	ANALES DE PEDIATRIA	77	362	330	32	8.83978	0.415584	61.04	2.1	2.0	4.7619	1.13369	2.44636	7.79	0	18.18
925	JOURNAL OF BIOLOGICAL REGULATORS AND HOMEOSTATIC AGENTS	77	1755	1722	33	1.88034	0.428571	40.26	3.2	2.7	15.625	3.15539	1.34597	41.56	6.49	20.78
926	ANALYTICA CHIMICA ACTA	77	823	780	43	5.22479	0.558442	84.42	6.2	5.8	6.45161	2.22014	1.56468	11.69	1.3	32.47
927	JOURNAL OF RHEUMATOLOGY	77	686	641	45	6.55977	0.584416	80.52	3.9	3.7	5.12821	2.68086	2.75065	24.68	2.6	33.77
928	PSYCHOLOGY & HEALTH	77	590	556	34	5.76271	0.441558	72.73	3.3	3.2	3.0303	1.24732	1.60208	32.47	1.3	18.18
929	STRESS AND HEALTH	77	625	595	30	4.8	0.38961	71.43	4.1	3.9	4.87805	1.68032	1.63364	29.87	1.3	23.38
930	NEUROSURGERY	77	983	917	66	6.71414	0.857143	87.01	4.8	4.5	6.25	3.82628	2.41013	14.29	5.19	51.95
931	SOCIAL PSYCHIATRY AND PSYCHIATRIC EPIDEMIOLOGY	77	1067	1034	33	3.09278	0.428571	77.92	4.4	4.3	2.27273	2.25686	2.26325	27.27	5.19	22.08
932	THERAPEUTIC APHERESIS AND DIALYSIS	77	269	220	49	18.2156	0.636364	61.04	1.9	1.7	10.5263	0.70769	1.90597	7.79	0	9.09
933	AMERICAN JOURNAL OF HEALTH PROMOTION	76	514	500	14	2.72374	0.184211	68.42	2.7	2.6	3.7037	1.1165	1.91105	7.89	0	11.84
934	BRAIN, BEHAVIOR, & IMMUNITY - HEALTH	76	1461	1446	15	1.02669	0.197368	86.84				2.41958	2.25579	23.68	9.21	30.26
935	APPETITE	76	2538	2384	154	6.06777	2.02632	93.42	5.4	4.8	11.1111	5.01117	2.94447	23.68	23.68	55.26
936	BMJ OPEN QUALITY	76	299	280	19	6.35452	0.25	60.53	1.4	1.4	0	0.675554	1.48342	11.84	1.32	1.32
937	ANNALS OF EMERGENCY MEDICINE	76	920	895	25	2.71739	0.328947	82.89	6.6	6.2	6.06061	3.46373	2.41789	6.58	10.53	35.53
938	COMPUTATIONAL AND MATHEMATICAL METHODS IN MEDICINE	76	920	881	39	4.23913	0.513158	88.16				1.64928	2.55408	42.11	1.32	22.37
939	INDOOR AIR	76	1496	1380	116	7.75401	1.52632	90.79	5.8	5.2	10.3448	2.85461	1.91211	27.63	10.53	39.47
940	CTS-CLINICAL AND TRANSLATIONAL SCIENCE	76	1421	1392	29	2.04082	0.381579	84.21	3.9	3.8	2.5641	2.17137	2.58316	30.26	6.58	22.37
941	JOURNAL OF HOSPITALITY AND TOURISM MANAGEMENT	76	1322	1216	106	8.01815	1.39474	85.53	8.3	7.6	8.43373	3.06652	1.46961	46.05	3.95	46.05
942	AIMS PUBLIC HEALTH	76	511	496	15	2.93542	0.197368	75	3.3	3.3	0	1.7095	1.78474	28.95	2.63	15.79
943	JOURNAL OF INVESTIGATIVE MEDICINE	76	597	575	22	3.68509	0.289474	80.26	2.6	2.6	0	1.10693	1.995	10.53	1.32	10.53
944	PEDIATRIC ANNALS	76	243	203	40	16.4609	0.526316	59.21	1.1	1.1	0	0.974554	1.57987	0	0	7.89
945	JOURNAL OF PALLIATIVE MEDICINE	76	556	521	35	6.29496	0.460526	84.21	2.8	2.5	10.7143	1.4451	2.19632	6.58	0	18.42
946	NPJ DIGITAL MEDICINE	76	1743	1692	51	2.92599	0.671053	97.37	15.2	14.7	3.28947	3.53691	1.12461	40.79	13.16	52.63
947	PSYCHOLOGICAL REPORTS	76	368	354	14	3.80435	0.184211	67.11	2.3	2.2	4.34783	1.22541	2.06579	26.32	2.63	13.16
948	ACS SENSORS	75	2187	2106	81	3.7037	1.08	94.67	8.9	8.6	3.37079	2.39491	1.68493	32	17.33	44
949	CANCER	75	1246	1216	30	2.4077	0.4	84	6.2	6.0	3.22581	1.54642	1.3668	18.67	0	33.33
950	FRONTIERS IN SURGERY	75	272	258	14	5.14706	0.186667	62.67	1.8	1.6	11.1111	1.14999	1.5296	28	2.67	9.33
951	INTERNATIONAL JOURNAL OF COMMUNICATION	75	181	176	5	2.76243	0.0666667	61.33	1.7	1.7	0	1.51398	2.012	29.33	1.33	13.33
952	ERCIYES MEDICAL JOURNAL	75	116	94	22	18.9655	0.293333	50.67	0.4	0.4	0	0.166231	1.94253	14.67	0	0
953	JOURNAL OF HEALTH MANAGEMENT	75	549	537	12	2.18579	0.16	49.33	2.3	2.3	0	1.01634	1.37013	16	1.33	13.33
954	TURKISH THORACIC JOURNAL	75	169	158	11	6.50888	0.146667	60	0.9	0.8	11.1111	0.260111	1.34893	4	0	0
955	MIDWIFERY	75	780	696	84	10.7692	1.12	78.67	2.7	2.5	7.40741	3.58749	2.4852	25.33	10.67	40
956	MICROBES AND INFECTION	75	2723	2691	32	1.17517	0.426667	89.33	5.8	5.7	1.72414	2.66664	1.9552	25.33	6.67	41.33
957	MEDWAVE	75	235	207	28	11.9149	0.373333	60	1.2	1.1	8.33333	0.288613	1.29707	13.33	0	0
958	TRANSLATIONAL BEHAVIORAL MEDICINE	75	1073	1051	22	2.05033	0.293333	86.67	3.6	3.6	0	2.16561	2.362	6.67	1.33	29.33
959	RADIOGRAPHY	75	928	659	269	28.9871	3.58667	81.33	2.6	1.7	34.6154	2.11458	2.42293	25.33	1.33	32
960	DISABILITY AND HEALTH JOURNAL	74	1552	1377	175	11.2758	2.36486	94.59	4.5	4.2	6.66667	4.54175	2.6077	14.86	21.62	63.51
961	ACTA MEDICA INDONESIANA	74	360	337	23	6.38889	0.310811	66.22	1.4	1.4	0	0.338468	1.50541	8.11	0	2.7
962	GERIATRIC NURSING	74	504	482	22	4.36508	0.297297	78.38	2.7	2.5	7.40741	1.60166	2.02622	13.51	4.05	25.68
963	BULLETIN OF THE WORLD HEALTH ORGANIZATION	74	1877	1859	18	0.958977	0.243243	90.54	11.1	11.0	0.900901	3.21514	1.92878	52.7	5.41	44.59
964	ANNALI DI IGIENE MEDICINA PREVENTIVA E DI COMUNITA	74	280	265	15	5.35714	0.202703	68.92	2.0	2.0	0	1.35327	1.3927	18.92	0	14.86
965	EUROPEAN JOURNAL OF PHYSICAL AND REHABILITATION MEDICINE	74	1550	1369	181	11.6774	2.44595	93.24	4.5	4.3	4.44444	4.58009	2.1177	17.57	17.57	51.35
966	GERIATRICS & GERONTOLOGY INTERNATIONAL	74	625	569	56	8.96	0.756757	71.62	3.3	3.1	6.06061	1.29678	1.87595	10.81	1.35	18.92
967	GENE REPORTS	74	1260	1235	25	1.98413	0.337838	85.14	1.3	1.2	7.69231	2.21775	5.65892	21.62	2.7	25.68
968	FRONTIERS IN DIGITAL HEALTH	74	471	456	15	3.18471	0.202703	68.92				1.04752	1.36473	33.78	0	13.51
969	INDIAN JOURNAL OF RESPIRATORY CARE	74	32	21	11	34.375	0.148649	21.62	0.3	0.1	66.6667	0.0698041	1.14554	12.16	0	0
970	ANNALS OF TOURISM RESEARCH	74	2923	2648	275	9.40814	3.71622	93.24	13.2	12.0	9.09091	9.68733	2.28784	41.89	43.24	79.73
971	HEART	74	2075	1982	93	4.48193	1.25676	79.73	5.7	5.4	5.26316	3.06664	2.50189	24.32	9.46	41.89
972	EUROPEAN UROLOGY	74	2108	2020	88	4.17457	1.18919	74.32	23.4	22.8	2.5641	5.36333	3.41811	36.49	12.16	55.41
973	JOURNAL OF CLINICAL SLEEP MEDICINE	74	1409	1338	71	5.03903	0.959459	83.78	4.3	4.0	6.97674	3.37637	2.44486	24.32	8.11	41.89
974	JOURNAL OF URBAN HEALTH-BULLETIN OF THE NEW YORK ACADEMY OF MEDICINE	74	1709	1661	48	2.80866	0.648649	81.08	6.6	6.4	3.0303	3.10485	2.27	20.27	10.81	35.14
975	REVIEWS IN CARDIOVASCULAR MEDICINE	74	746	706	40	5.36193	0.540541	67.57	2.7	2.6	3.7037	0.892126	1.59216	27.03	0	14.86
976	ESMO OPEN	73	1382	1299	83	6.00579	1.13699	90.41	7.3	7.1	2.73973	2.3865	1.69041	43.84	1.37	36.99
977	JOURNAL OF IMMUNOLOGY	73	1670	1653	17	1.01796	0.232877	93.15	4.4	4.3	2.27273	1.69839	2.26836	16.44	2.74	23.29
978	INDIAN JOURNAL OF COMMUNITY MEDICINE	73	111	110	1	0.900901	0.0136986	42.47	0.9	0.9	0	0.311464	1.51986	12.33	0	0
979	EUROPEAN JOURNAL OF INVESTIGATION IN HEALTH PSYCHOLOGY AND EDUCATION	73	443	399	44	9.93228	0.60274	71.23	3.2	2.8	12.5	1.93175	1.90466	26.03	1.37	27.4
980	PATIENT EDUCATION AND COUNSELING	73	928	863	65	7.00431	0.890411	69.86	3.5	3.1	11.4286	3.59396	3.00822	13.7	6.85	43.84
981	FRONTIERS IN CHEMISTRY	73	1327	1304	23	1.73323	0.315068	82.19	5.5	5.3	3.63636	1.26148	2.2974	41.1	1.37	13.7
982	BUILDINGS	73	297	191	106	35.6902	1.45205	67.12	3.8	2.8	26.3158	0.973471	1.31863	36.99	0	8.22
983	JOURNAL OF TROPICAL PEDIATRICS	73	594	584	10	1.6835	0.136986	76.71	2.0	2.0	0	1.51133	2.04068	10.96	2.74	17.81
984	JOURNAL OF TAIBAH UNIVERSITY MEDICAL SCIENCES	73	591	575	16	2.70728	0.219178	79.45	2.2	2.1	4.54545	1.33859	2.04452	28.77	1.37	16.44
985	RESPIROLOGY CASE REPORTS	73	243	240	3	1.23457	0.0410959	61.64	0.8	0.8	0	0.547671	2.65767	5.48	0	5.48
986	RISKS	73	418	322	96	22.9665	1.31507	80.82	2.2	1.7	22.7273	1.23662	1.80849	31.51	0	15.07
987	PHOTODIAGNOSIS AND PHOTODYNAMIC THERAPY	73	608	504	104	17.1053	1.42466	79.45	3.3	2.5	24.2424	1.46472	1.59767	10.96	0	24.66
988	MEDCOMM	73	874	849	25	2.86041	0.342466	67.12	9.9	9.7	2.0202	2.52055	1.42493	15.07	4.11	20.55
989	MEDICAL EDUCATION ONLINE	73	1091	1054	37	3.39138	0.506849	84.93	4.6	4.5	2.17391	4.96588	1.71753	10.96	10.96	46.58
990	QUALITATIVE SOCIAL WORK	73	373	337	36	9.65147	0.493151	82.19	1.7	1.6	5.88235	1.37404	1.4	15.07	1.37	12.33
991	ENTROPY	72	563	491	72	12.7886	1	79.17	2.7	2.4	11.1111	1.17031	1.83708	30.56	0	12.5
992	BIOSAFETY AND HEALTH	72	806	768	38	4.71464	0.527778	77.78				1.65537	1.25569	16.67	4.17	18.06
993	ACADEMIC EMERGENCY MEDICINE	72	1682	1650	32	1.9025	0.444444	83.33	4.4	4.1	6.81818	4.99185	3.03042	12.5	13.89	51.39
994	HEALTH AND TECHNOLOGY	72	570	545	25	4.38596	0.347222	83.33	2.5	2.5	0	1.26748	1.86722	34.72	1.39	13.89
995	JOURNAL OF OBSTETRICS AND GYNAECOLOGY RESEARCH	72	455	432	23	5.05495	0.319444	76.39	1.6	1.6	0	1.35046	2.09764	6.94	0	19.44
996	EGYPTIAN JOURNAL OF BRONCHOLOGY	72	251	241	10	3.98406	0.138889	47.22	1.3	1.2	7.69231	0.699275	1.98778	16.67	1.39	6.94
997	LEUKEMIA	72	2789	2654	135	4.84044	1.875	91.67	11.4	11.0	3.50877	4.60306	2.20972	38.89	16.67	69.44
998	PHYSICAL THERAPY	72	1208	1106	102	8.44371	1.41667	77.78	3.8	3.5	7.89474	3.44485	2.14694	16.67	18.06	37.5
999	PERFUSION-UK	72	177	151	26	14.6893	0.361111	54.17	1.2	1.1	8.33333	0.367299	1.47583	19.44	0	1.39
1000	MATERNAL AND CHILD HEALTH JOURNAL	72	480	454	26	5.41667	0.361111	62.5	2.3	2.2	4.34783	1.13494	2.49972	20.83	1.39	15.28
1001	REVISTA ESPANOLA DE ENFERMEDADES DIGESTIVAS	72	332	230	102	30.7229	1.41667	69.44	2.0	1.5	25	1.32519	2.68333	11.11	1.39	11.11
1002	PREVENTING CHRONIC DISEASE	72	1389	1341	48	3.45572	0.666667	90.28	5.5	5.3	3.63636	2.45683	1.88847	4.17	4.17	29.17
1003	BMC PRIMARY CARE	71	188	174	14	7.44681	0.197183	64.79				1.97454	1.78901	26.76	4.23	21.13
1004	CUKUROVA MEDICAL JOURNAL	71	65	63	2	3.07692	0.028169	21.13	0.2	0.2	0	0.130452	1.99113	1.41	0	1.41
1005	ACS CHEMICAL NEUROSCIENCE	71	3443	3362	81	2.3526	1.14085	94.37	5.0	4.8	4	5.83748	2.43592	15.49	12.68	52.11
1006	ANATOMICAL SCIENCES EDUCATION	71	1812	1116	696	38.4106	9.80282	85.92	7.3	4.4	39.726	9.12379	2.29944	23.94	33.8	70.42
1007	JOURNAL OF MARINE MEDICAL SOCIETY	71	79	75	4	5.06329	0.056338	30.99	0.3	0.3	0	0.0991183	1.38352	2.82	0	1.41
1008	AMERICAN JOURNAL OF HOSPICE & PALLIATIVE MEDICINE	71	404	369	35	8.66337	0.492958	70.42	1.9	1.8	5.26316	0.91652	1.74085	7.04	0	7.04
1009	JOURNAL OF THE ROYAL STATISTICAL SOCIETY SERIES A-STATISTICS IN SOCIETY	71	62	52	10	16.129	0.140845	22.54	2.0	1.9	5	0.483823	0.983662	12.68	0	5.63
1010	MARINE POLICY	71	689	575	114	16.5457	1.60563	87.32	3.8	3.3	13.1579	3.10929	1.59761	46.48	9.86	52.11
1011	MEDITERRANEAN JOURNAL OF HEMATOLOGY AND INFECTIOUS DISEASES	71	447	414	33	7.38255	0.464789	83.1	3.2	3.0	6.25	0.706866	1.68085	9.86	0	8.45
1012	PALLIATIVE MEDICINE	71	994	853	141	14.1851	1.98592	90.14	4.4	4.0	9.09091	2.32802	1.94972	12.68	5.63	36.62
1013	PUBLIC HEALTH NUTRITION	71	1080	1048	32	2.96296	0.450704	80.28	3.2	3.0	6.25	2.55865	2.58662	21.13	9.86	42.25
1014	CONTEMPORARY CLINICAL TRIALS	70	345	333	12	3.47826	0.171429	77.14	2.2	2.1	4.54545	0.706626	1.30457	17.14	1.43	5.71
1015	JOURNAL OF BIOMEDICAL INFORMATICS	70	686	619	67	9.76676	0.957143	92.86	4.5	4.2	6.66667	1.39583	1.483	25.71	0	15.71
1016	ACUTE MEDICINE & SURGERY	70	252	217	35	13.8889	0.5	70	1.6	1.4	12.5	0.416397	1.50114	7.14	0	1.43
1017	ENVIRONMENT INTERNATIONAL	70	4336	4274	62	1.42989	0.885714	90	11.8	11.4	3.38983	4.61333	2.56043	40	14.29	35.71
1018	BIOMEDICAL JOURNAL	70	1332	1248	84	6.30631	1.2	81.43	5.5	5.4	1.81818	1.41488	1.333	17.14	2.86	18.57
1019	IEEE TRANSACTIONS ON ENGINEERING MANAGEMENT	70	462	345	117	25.3247	1.67143	75.71	5.8	4.7	18.9655	1.40791	1.03486	74.29	2.86	18.57
1020	JOURNAL OF CRANIOFACIAL SURGERY	70	219	196	23	10.5023	0.328571	77.14	0.9	0.8	11.1111	0.87644	1.85171	12.86	0	4.29
1021	ACTA ANAESTHESIOLOGICA SCANDINAVICA	70	620	540	80	12.9032	1.14286	85.71	2.1	1.9	9.52381	2.4345	3.15057	30	2.86	35.71
1022	JAMA CARDIOLOGY	70	12672	12557	115	0.907513	1.64286	87.14	24.0	23.6	1.66667	20.7942	4.89271	14.29	38.57	62.86
1023	FRONTIERS IN SUSTAINABLE FOOD SYSTEMS	70	375	336	39	10.4	0.557143	68.57	4.7	4.4	6.38298	0.882959	1.68	50	1.43	10
1024	INTERNATIONAL JOURNAL OF SOCIOLOGY AND SOCIAL POLICY	70	922	880	42	4.55531	0.6	87.14	2.7	2.6	3.7037	3.07051	2.15571	24.29	4.29	32.86
1025	JOURNAL OF ALZHEIMERS DISEASE	70	1343	1256	87	6.47803	1.24286	87.14	4.0	3.7	7.5	2.46764	2.36086	34.29	5.71	38.57
1026	MIDDLE EAST CURRENT PSYCHIATRY-MECPSYCH	70	443	421	22	4.96614	0.314286	70	2.2	2.1	4.54545	0.902283	2.14543	30	0	15.71
1027	JOURNAL OF PUBLIC HEALTH IN AFRICA	70	47	47	0	0	0	30	0.8	0.8	0	0.250589	1.99843	47.14	0	1.43
1028	OMICS-A JOURNAL OF INTEGRATIVE BIOLOGY	70	441	338	103	23.356	1.47143	78.57	3.3	2.9	12.1212	0.747754	1.31686	41.43	0	2.86
1029	JOURNALS OF GERONTOLOGY SERIES A-BIOLOGICAL SCIENCES AND MEDICAL SCIENCES	70	2173	2069	104	4.78601	1.48571	92.86	5.1	4.8	5.88235	4.07831	2.37257	30	14.29	48.57
1030	JOURNAL OF KING SAUD UNIVERSITY SCIENCE	70	757	725	32	4.22721	0.457143	87.14	3.8	3.7	2.63158	1.636	1.75757	74.29	1.43	21.43
1031	LANCET ONCOLOGY	70	8955	8849	106	1.1837	1.51429	90	51.1	50.6	0.978474	20.7936	4.62471	35.71	37.14	71.43
1032	REVISTA ESPANOLA DE ANESTESIOLOGIA Y REANIMACION	70	322	298	24	7.45342	0.342857	57.14	1.3	1.1	15.3846	0.822427	2.29729	8.57	1.43	5.71
1033	REVISTA BRASILEIRA DE GINECOLOGIA E OBSTETRICIA	70	177	152	25	14.1243	0.357143	64.29	1.2	1.1	8.33333	0.673133	1.62614	12.86	0	2.86
1034	INTERNATIONAL JOURNAL OF ADVANCED AND APPLIED SCIENCES	69	34	29	5	14.7059	0.0724638	24.64	0.5	0.5	0	0.114399	0.911594	20.29	0	0
1035	FRONTIERS IN PHYSICS	69	700	669	31	4.42857	0.449275	81.16	3.1	2.9	6.45161	1.01174	1.58565	39.13	1.45	11.59
1036	CANADIAN JOURNAL OF INFECTIOUS DISEASES & MEDICAL MICROBIOLOGY	69	243	239	4	1.64609	0.057971	68.12	2.8	2.8	0	0.57949	1.22391	20.29	0	5.8
1037	CLINICAL & TRANSLATIONAL IMMUNOLOGY	69	1406	1386	20	1.42248	0.289855	91.3	5.8	5.7	1.72414	1.74507	1.83884	39.13	2.9	27.54
1038	AIR QUALITY ATMOSPHERE AND HEALTH	69	2151	2025	126	5.85774	1.82609	85.51	5.1	5.0	1.96078	1.76145	1.99464	37.68	4.35	26.09
1039	CANADIAN JOURNAL OF NEUROLOGICAL SCIENCES	69	778	741	37	4.75578	0.536232	71.01	3.2	3.1	3.125	2.63837	3.14928	14.49	5.8	27.54
1040	ANNALS OF SURGICAL ONCOLOGY	69	531	469	62	11.6761	0.898551	56.52	3.7	3.3	10.8108	1.96644	3.73768	7.25	2.9	27.54
1041	BRITISH JOURNAL OF SOCIAL WORK	69	434	352	82	18.894	1.18841	68.12	1.8	1.4	22.2222	2.41961	2.05623	21.74	4.35	23.19
1042	FAMILY PRACTICE	69	464	450	14	3.01724	0.202899	75.36	2.2	2.0	9.09091	3.19607	1.83696	21.74	5.8	30.43
1043	HASTINGS CENTER REPORT	69	633	592	41	6.47709	0.594203	79.71	3.3	3.2	3.0303	1.76595	1.52594	4.35	4.35	20.29
1044	JOURNAL OF HUMAN BEHAVIOR IN THE SOCIAL ENVIRONMENT	69	552	533	19	3.44203	0.275362	73.91	1.6	1.6	0	1.79383	2.09942	17.39	2.9	26.09
1045	NATURAL PRODUCT COMMUNICATIONS	69	417	338	79	18.9448	1.14493	72.46	1.8	1.6	11.1111	0.621807	1.73971	26.09	0	4.35
1046	CHILD AND ADOLESCENT PSYCHIATRY AND MENTAL HEALTH	69	1427	1371	56	3.92432	0.811594	76.81	5.6	5.4	3.57143	3.09947	1.85188	30.43	7.25	40.58
1047	APPLIED INTELLIGENCE	69	2544	2428	116	4.55975	1.68116	92.75	5.3	4.2	20.7547	2.49301	3.11435	28.99	4.35	39.13
1048	LARYNGOSCOPE INVESTIGATIVE OTOLARYNGOLOGY	69	384	371	13	3.38542	0.188406	72.46	1.9	1.9	0	1.28118	1.41754	11.59	0	15.94
1049	WESTERN PACIFIC SURVEILLANCE AND RESPONSE	69	91	79	12	13.1868	0.173913	49.28	1.0	1.0	0	0.318558	1.04899	30.43	0	1.45
1050	PSYCHIATRY INVESTIGATION	69	772	747	25	3.23834	0.362319	71.01	2.7	2.6	3.7037	1.33459	1.97493	14.49	1.45	10.14
1051	ACTAS DERMO-SIFILIOGRAFICAS	68	200	171	29	14.5	0.426471	54.41	3.2	2.9	9.375	1.11463	2.28691	5.88	1.47	7.35
1052	AMERICAN JOURNAL OF THERAPEUTICS	68	379	352	27	7.12401	0.397059	57.35	4.2	3.8	9.52381	1.45757	2.01353	13.24	1.47	17.65
1053	IEEE SENSORS JOURNAL	68	796	711	85	10.6784	1.25	83.82	4.3	3.7	13.9535	2.30728	2.445	44.12	5.88	25
1054	GLOBAL HEALTH PROMOTION	68	248	245	3	1.20968	0.0441176	61.76	2.0	1.9	5	0.604126	2.03353	38.24	0	7.35
1055	KYBERNETES	68	268	214	54	20.1493	0.794118	79.41	2.5	2.1	16	0.58041	1.40897	36.76	0	4.41
1056	JOURNAL OF THEORETICAL BIOLOGY	68	623	600	23	3.69181	0.338235	83.82	2.0	1.9	5	1.87292	3.00647	36.76	2.94	25
1057	PEDIATRIC NEUROLOGY	68	593	529	64	10.7926	0.941176	77.94	3.8	3.7	2.63158	3.14143	2.32721	8.82	5.88	44.12
1058	JOURNAL OF RETAILING AND CONSUMER SERVICES	68	2476	2047	429	17.3263	6.30882	85.29	10.4	8.9	14.4231	4.83528	1.91647	51.47	14.71	51.47
1059	JOURNAL OF INVESTIGATIVE MEDICINE HIGH IMPACT CASE REPORTS	68	556	551	5	0.899281	0.0735294	75	1.2	1.2	0	0.7978	2.98882	7.35	0	10.29
1060	NATURE MICROBIOLOGY	68	13491	13433	58	0.429916	0.852941	98.53	28.3	28.0	1.06007	18.0059	3.30926	39.71	48.53	83.82
1061	KONURALP TIP DERGISI	68	48	38	10	20.8333	0.147059	39.71	0.2	0.2	0	0.107681	1.46897	7.35	0	0
1062	JOURNAL OF PEDIATRIC HEMATOLOGY ONCOLOGY	68	127	114	13	10.2362	0.191176	63.24	1.2	1.1	8.33333	0.977029	1.95088	4.41	1.47	5.88
1063	SYMMETRY-BASEL	68	1045	960	85	8.13397	1.25	88.24	2.7	2.4	11.1111	3.47164	3.0525	55.88	7.35	33.82
1064	VIRUS EVOLUTION	68	1450	1408	42	2.89655	0.617647	94.12	6.9	6.5	5.7971	2.55218	2.20647	45.59	5.88	25
1065	AUSTRALIAN AND NEW ZEALAND JOURNAL OF PUBLIC HEALTH	67	463	442	21	4.53564	0.313433	74.63	3.5	3.3	5.71429	0.97583	1.31731	7.46	0	13.43
1066	BLOOD PURIFICATION	67	650	598	52	8	0.776119	86.57	3.0	2.9	3.33333	1.34217	1.70687	26.87	1.49	25.37
1067	DISEASES	67	415	402	13	3.13253	0.19403	74.63	3.7	3.6	2.7027	0.763327	1.11328	35.82	0	1.49
1068	COMPUTERS & INDUSTRIAL ENGINEERING	67	961	878	83	8.63684	1.23881	86.57	7.9	6.9	12.6582	2.34943	1.96119	50.75	5.97	40.3
1069	NUTRITION	67	1313	1268	45	3.42727	0.671642	80.6	4.4	4.3	2.27273	2.15632	2.22045	11.94	4.48	23.88
1070	INFECTION PREVENTION IN PRACTICE	67	303	293	10	3.30033	0.149254	62.69				0.657613	1.31896	8.96	0	7.46
1071	JOURNAL OF PHARMACY PRACTICE	67	301	291	10	3.32226	0.149254	71.64	1.3	1.2	7.69231	0.571282	1.99582	10.45	0	2.99
1072	JOURNAL OF HAZARDOUS MATERIALS	67	1566	1454	112	7.15198	1.67164	94.03	13.6	12.8	5.88235	2.22772	1.30239	37.31	8.96	28.36
1073	JOURNAL OF SCHOOL HEALTH	67	274	249	25	9.12409	0.373134	65.67	2.2	2.0	9.09091	1.42304	1.70597	7.46	1.49	17.91
1074	ANNALS OF GLOBAL HEALTH	67	570	564	6	1.05263	0.0895522	80.6	2.9	2.8	3.44828	0.942072	1.4709	53.73	0	14.93
1075	INDIAN JOURNAL OF SURGERY	67	374	347	27	7.21925	0.402985	68.66	0.4	0.3	25	1.40027	6.5609	7.46	1.49	13.43
1076	JOURNAL OF EVALUATION IN CLINICAL PRACTICE	67	606	559	47	7.75578	0.701493	70.15	2.4	2.3	4.16667	1.40196	2.1406	44.78	4.48	17.91
1077	JOURNAL OF UNIVERSITY TEACHING AND LEARNING PRACTICE	67	320	216	104	32.5	1.55224	67.16	1.6	1.3	18.75	1.73173	1.39836	29.85	2.99	14.93
1078	PRIMARY CARE DIABETES	67	677	639	38	5.613	0.567164	77.61	2.9	2.8	3.44828	3.03396	1.77522	20.9	13.43	38.81
1079	RESPIRATORY MEDICINE AND RESEARCH	67	292	276	16	5.47945	0.238806	70.15	2.3	2.3	0	0.966069	1.47821	10.45	0	13.43
1080	UROLOGY	67	725	672	53	7.31034	0.791045	77.61	2.1	1.9	9.52381	1.88419	3.57	13.43	1.49	34.33
1081	PHYTOMEDICINE	67	2009	1948	61	3.03634	0.910448	88.06	7.9	7.5	5.06329	4.31252	1.98687	22.39	25.37	58.21
1082	ULTRASOUND IN OBSTETRICS & GYNECOLOGY	67	2135	1963	172	8.05621	2.56716	88.06	7.1	6.1	14.0845	5.57853	2.90985	55.22	26.87	62.69
1083	BIOSCIENCE TRENDS	66	3470	3420	50	1.44092	0.757576	87.88	5.5	5.4	1.81818	4.30137	1.87258	7.58	7.58	31.82
1084	INTERNATIONAL UROLOGY AND NEPHROLOGY	66	698	660	38	5.44413	0.575758	74.24	2.0	1.9	5	2.41774	2.29939	13.64	1.52	16.67
1085	BIOENGINEERING-BASEL	66	235	202	33	14.0426	0.5	59.09	4.6	4.2	8.69565	1.30958	1.50576	37.88	1.52	10.61
1086	NEUROLOGIA	66	749	693	56	7.47664	0.848485	81.82	3.9	3.8	2.5641	1.96485	3.28636	7.58	3.03	25.76
1087	MEDICC REVIEW	66	179	168	11	6.14525	0.166667	60.61	2.1	1.9	9.52381	0.337285	1.31848	12.12	0	0
1088	INTERNATIONAL JOURNAL OF GERIATRIC PSYCHIATRY	66	850	817	33	3.88235	0.5	86.36	4.0	3.9	2.5	2.1779	2.49182	27.27	6.06	27.27
1089	EUROPEAN JOURNAL OF RADIOLOGY	66	2058	2017	41	1.99223	0.621212	92.42	3.3	3.2	3.0303	3.45326	3.36348	18.18	6.06	45.45
1090	FUTURE ONCOLOGY	66	728	690	38	5.21978	0.575758	86.36	3.3	3.2	3.0303	1.77718	1.71455	18.18	3.03	24.24
1091	INDIAN JOURNAL OF PSYCHOLOGICAL MEDICINE	66	504	483	21	4.16667	0.318182	80.3	2.8	2.6	7.14286	1.0965	2.22273	10.61	3.03	9.09
1092	JOURNAL OF THE AMERICAN COLLEGE OF SURGEONS	66	1579	1529	50	3.16656	0.757576	77.27	5.2	4.9	5.76923	4.68935	3.38136	3.03	16.67	37.88
1093	INTERNATIONAL JOURNAL OF HEALTHCARE MANAGEMENT	66	491	443	48	9.77597	0.727273	62.12	2.1	1.9	9.52381	1.22131	2.11591	15.15	3.03	13.64
1094	JOURNAL OF THE ROYAL COLLEGE OF PHYSICIANS OF EDINBURGH	66	127	117	10	7.87402	0.151515	56.06	1.4	1.4	0	0.342285	1.79455	13.64	0	3.03
1095	MUSCLE & NERVE	66	1010	947	63	6.23762	0.954545	84.85	3.4	3.2	5.88235	3.22939	3.01909	18.18	13.64	40.91
1096	JOURNAL OF MEDICINAL CHEMISTRY	66	2331	2145	186	7.97941	2.81818	92.42	7.3	6.5	10.9589	7.40415	3.66485	34.85	36.36	66.67
1097	BRITISH FOOD JOURNAL	66	741	598	143	19.2982	2.16667	78.79	3.3	2.8	15.1515	2.22533	2.16303	42.42	6.06	33.33
1098	NEUROLOGY INDIA	66	413	303	110	26.6344	1.66667	65.15	2.7	0.8	70.3704	0.649453	2.76242	7.58	0	4.55
1099	JOURNAL OF RISK RESEARCH	66	2528	2389	139	5.49842	2.10606	81.82	5.1	4.8	5.88235	8.61235	2.62212	30.3	19.7	50
1100	REMOTE SENSING	66	1088	894	194	17.8309	2.93939	89.39	5.0	3.8	24	1.57778	1.58348	48.48	3.03	31.82
1101	TURKISH ONLINE JOURNAL OF DISTANCE EDUCATION	66	176	159	17	9.65909	0.257576	62.12	1.9	1.9	0	1.29193	1.4303	18.18	0	12.12
1102	SURGERY	66	636	608	28	4.40252	0.424242	83.33	3.8	3.6	5.26316	2.46016	2.38182	7.58	6.06	34.85
1103	REGIONAL SCIENCE POLICY AND PRACTICE	66	450	386	64	14.2222	0.969697	69.7	1.7	1.6	5.88235	1.25197	1.64394	22.73	0	13.64
1104	PEDIATRIC NEPHROLOGY	66	537	442	95	17.6909	1.43939	74.24	3.0	2.4	20	2.11589	2.26636	18.18	0	33.33
1105	AMERICAN JOURNAL OF NURSING	65	144	143	1	0.694444	0.0153846	53.85	2.7	2.6	3.7037	0.983643	2.116	0	0	10.77
1106	JOURNAL OF ENVIRONMENTAL MANAGEMENT	65	1099	1039	60	5.45951	0.923077	89.23	8.7	8.2	5.74713	1.96337	1.26785	44.62	3.08	23.08
1107	CURRENT MEDICAL RESEARCH AND OPINION	65	442	439	3	0.678733	0.0461538	73.85	2.3	2.2	4.34783	1.08138	2.06462	27.69	1.54	10.77
1108	ACS ES&T WATER	65	640	597	43	6.71875	0.661538	87.69	5.3	4.8	9.43396	1.82311	1.74615	24.62	4.62	23.08
1109	EPIDEMIOLOGIA E SERVICOS DE SAUDE	65	807	771	36	4.46097	0.553846	72.31	2.5	2.5	0	1.20886	2.12615	10.77	1.54	16.92
1110	JOURNAL OF TRANSPORT & HEALTH	65	810	721	89	10.9877	1.36923	90.77	3.6	3.2	11.1111	2.1836	2.35615	21.54	1.54	38.46
1111	ETHIOPIAN JOURNAL OF HEALTH SCIENCES	65	122	96	26	21.3115	0.4	55.38	1.2	1.1	8.33333	0.548025	1.30138	12.31	0	3.08
1112	DEATH STUDIES	65	2222	2103	119	5.35554	1.83077	87.69	3.8	3.5	7.89474	5.4816	3.21292	41.54	16.92	52.31
1113	IEEE TRANSACTIONS ON COMPUTATIONAL SOCIAL SYSTEMS	65	643	556	87	13.5303	1.33846	69.23	5.0	4.0	20	1.12045	1.13954	30.77	3.08	13.85
1114	CLINICAL RESEARCH IN CARDIOLOGY	65	2114	2040	74	3.50047	1.13846	86.15	5.0	4.8	4	2.91881	2.22462	20	3.08	36.92
1115	SOCIETIES	65	217	183	34	15.6682	0.523077	73.85	2.1	1.9	9.52381	2.20102	1.41662	16.92	0	12.31
1116	HAEMATOLOGICA	64	781	751	30	3.84123	0.46875	84.38	10.1	9.9	1.9802	3.79264	2.215	9.38	4.69	48.44
1117	COGENT EDUCATION	64	153	132	21	13.7255	0.328125	57.81	1.6	1.5	6.25	2.12644	2.38172	28.12	1.56	17.19
1118	EUROPEAN ARCHIVES OF PSYCHIATRY AND CLINICAL NEUROSCIENCE	64	1001	960	41	4.0959	0.640625	76.56	4.7	4.5	4.25532	2.24552	2.17563	20.31	6.25	34.38
1119	MALAYSIAN JOURNAL OF MEDICAL SCIENCES	64	232	220	12	5.17241	0.1875	56.25	1.4	1.4	0	0.389023	1.17641	18.75	0	4.69
1120	DRUG DISCOVERY TODAY	64	1096	1072	24	2.18978	0.375	89.06	7.4	7.2	2.7027	1.79176	1.50531	34.38	1.56	29.69
1121	JOURNAL OF THE NATIONAL MEDICAL ASSOCIATION	64	437	434	3	0.686499	0.046875	67.19	3.3	3.2	3.0303	1.39638	1.85891	6.25	3.12	15.62
1122	ENERGY ECONOMICS	64	1050	865	185	17.619	2.89062	84.38	12.8	11.2	12.5	5.78155	1.19938	67.19	18.75	59.38
1123	JOURNAL OF NEUROLOGY NEUROSURGERY AND PSYCHIATRY	64	2131	2107	24	1.12623	0.375	85.94	11.1	10.9	1.8018	9.77169	2.915	21.88	45.31	78.12
1124	JOURNAL OF THE ROYAL SOCIETY INTERFACE	64	696	680	16	2.29885	0.25	87.5	3.9	3.8	2.5641	1.11452	1.65141	34.38	0	10.94
1125	GAZI MEDICAL JOURNAL	64	40	38	2	5	0.03125	31.25	0.1	0.1	0	0.0327281	1.12594	1.56	0	0
1126	BMJ MILITARY HEALTH	64	235	203	32	13.617	0.5	53.12	1.5	1.2	20	1.16264	1.98641	10.94	1.56	12.5
1127	GIORNALE ITALIANO DI CARDIOLOGIA	64	275	225	50	18.1818	0.78125	75	0.5	0.5	0	0.542764	2.50766	4.69	0	6.25
1128	JOURNAL OF HEART AND LUNG TRANSPLANTATION	64	2057	1988	69	3.3544	1.07812	85.94	8.9	8.3	6.74157	8.63592	2.90906	20.31	18.75	65.62
1129	EUROPEAN GERIATRIC MEDICINE	64	848	790	58	6.83962	0.90625	76.56	3.8	3.7	2.63158	1.68353	2.10625	34.38	1.56	29.69
1130	WATER	64	479	432	47	9.81211	0.734375	79.69	3.4	2.9	14.7059	1.03203	1.42578	42.19	0	9.38
1131	REVISTA DE SAUDE PUBLICA	64	578	559	19	3.2872	0.296875	64.06	2.8	2.7	3.57143	1.03226	1.67109	21.88	1.56	12.5
1132	SCIENTOMETRICS	64	936	784	152	16.2393	2.375	85.94	3.9	3.3	15.3846	2.15067	2.14453	34.38	6.25	32.81
1133	HARM REDUCTION JOURNAL	63	725	617	108	14.8966	1.71429	84.13	4.4	4.0	9.09091	2.56596	1.81683	17.46	3.17	39.68
1134	EUROPEAN JOURNAL OF GASTROENTEROLOGY & HEPATOLOGY	63	477	463	14	2.93501	0.222222	84.13	2.1	2.0	4.7619	1.50724	2.93508	7.94	0	17.46
1135	MULTIPLE SCLEROSIS JOURNAL	63	831	745	86	10.349	1.36508	84.13	5.8	5.4	6.89655	2.37534	2.03476	30.16	3.17	38.1
1136	FRONTIERS IN NEUROSCIENCE	63	298	284	14	4.69799	0.222222	65.08	4.3	4.1	4.65116	1.10811	1.56175	19.05	0	14.29
1137	JOURNAL OF HEALTH CARE FOR THE POOR AND UNDERSERVED	63	219	214	5	2.28311	0.0793651	49.21	1.4	1.3	7.14286	0.547011	1.44571	11.11	1.59	9.52
1138	ADMINISTRATIVE SCIENCES	63	215	178	37	17.2093	0.587302	65.08	3.0	2.7	10	0.698246	0.793968	26.98	0	4.76
1139	INTERNATIONAL ORTHOPAEDICS	63	1037	933	104	10.0289	1.65079	87.3	2.7	2.5	7.40741	2.67456	2.1127	28.57	11.11	42.86
1140	BRITISH JOURNAL OF HOSPITAL MEDICINE	63	266	260	6	2.25564	0.0952381	61.9	0.9	0.9	0	0.338668	2.35635	4.76	0	4.76
1141	ARCHIVES OF PSYCHIATRIC NURSING	63	530	515	15	2.83019	0.238095	90.48	2.3	2.3	0	2.53518	2.72381	12.7	9.52	36.51
1142	JOURNAL OF AGING & SOCIAL POLICY	63	1727	1660	67	3.87956	1.06349	79.37	5.1	4.9	3.92157	3.24868	1.59619	7.94	9.52	34.92
1143	GERONTOLOGIST	63	1754	1622	132	7.52566	2.09524	88.89	5.7	5.2	8.77193	4.52225	2.51556	22.22	17.46	57.14
1144	FRONTIERS IN POLITICAL SCIENCE	63	268	261	7	2.61194	0.111111	65.08				1.86361	1.3846	31.75	4.76	20.63
1145	JOURNAL OF PHARMACY AND BIOALLIED SCIENCES	63	62	60	2	3.22581	0.031746	46.03	0.8	0.8	0	0.168946	1.1954	19.05	0	0
1146	SOCIAL MEDIA + SOCIETY	63	991	957	34	3.43088	0.539683	80.95	5.2	5.0	3.84615	4.2555	1.5727	30.16	6.35	49.21
1147	TECHNOLOGY IN SOCIETY	63	1163	1005	158	13.5856	2.50794	100	9.2	7.9	14.1304	8.08178	1.20968	36.51	26.98	82.54
1148	THROMBOSIS JOURNAL	63	557	530	27	4.8474	0.428571	80.95	3.1	3.0	3.22581	0.924624	1.53905	12.7	0	7.94
1149	COMPUTER METHODS AND PROGRAMS IN BIOMEDICINE	62	1852	1788	64	3.45572	1.03226	90.32	6.1	5.7	6.55738	3.06665	2.23323	40.32	8.06	38.71
1150	JOURNAL OF DISASTER RESEARCH	62	115	63	52	45.2174	0.83871	61.29	0.8	0.5	37.5	0.363092	1.99758	14.52	0	0
1151	HEALTH EXPECTATIONS	62	707	682	25	3.53607	0.403226	72.58	3.2	2.9	9.375	2.40142	2.29194	17.74	8.06	24.19
1152	MEDICINA DEL LAVORO	62	389	322	67	17.2237	1.08065	74.19	2.7	2.5	7.40741	1.06918	1.63823	17.74	0	12.9
1153	LABORATORY MEDICINE	62	357	353	4	1.12045	0.0645161	64.52	1.4	1.3	7.14286	1.14646	2.22855	8.06	0	14.52
1154	AMERICAN JOURNAL OF KIDNEY DISEASES	62	2433	2361	72	2.95931	1.16129	93.55	13.2	12.9	2.27273	11.2887	3.10919	8.06	27.42	69.35
1155	AFRICAN JOURNAL OF PRIMARY HEALTH CARE & FAMILY MEDICINE	62	429	410	19	4.4289	0.306452	83.87	2.0	1.8	10	1.5584	1.71242	16.13	3.23	12.9
1156	MONATSSCHRIFT KINDERHEILKUNDE	62	124	112	12	9.67742	0.193548	45.16	0.4	0.3	25	0.583908	3.79855	8.06	0	6.45
1157	CURRENT MEDICINAL CHEMISTRY	62	553	522	31	5.60579	0.5	87.1	4.1	4.0	2.43902	1.14839	1.19177	38.71	3.23	8.06
1158	CLINICAL AND EXPERIMENTAL VACCINE RESEARCH	62	270	254	16	5.92593	0.258065	61.29	2.7	2.6	3.7037	0.557998	1.4171	19.35	0	6.45
1159	GMS JOURNAL FOR MEDICAL EDUCATION	62	298	262	36	12.0805	0.580645	88.71	1.6	1.4	12.5	1.1311	1.35048	9.68	0	9.68
1160	SAUDE E SOCIEDADE	62	51	48	3	5.88235	0.0483871	33.87	0.6	0.5	16.6667	0.159556	1.54952	8.06	0	0
1161	METABOLISM-CLINICAL AND EXPERIMENTAL	62	3194	3054	140	4.38322	2.25806	98.39	9.8	9.5	3.06122	6.35697	2.14339	33.87	24.19	70.97
1162	JOURNAL OF SOCIAL AND PERSONAL RELATIONSHIPS	62	525	415	110	20.9524	1.77419	80.65	2.8	2.3	17.8571	2.10245	1.72355	17.74	6.45	33.87
1163	EXCLI JOURNAL	62	605	598	7	1.15702	0.112903	77.42	4.6	4.5	2.17391	1.03183	1.57903	35.48	1.61	12.9
1164	REVISTA DE ADMINISTRACAO PUBLICA	62	514	490	24	4.66926	0.387097	96.77	1.5	1.4	6.66667	1.42419	1.99984	22.58	0	9.68
1165	STAR PROTOCOLS	62	169	165	4	2.36686	0.0645161	58.06				0.48726	1.49226	22.58	0	1.61
1166	RESPIRATION	62	978	945	33	3.37423	0.532258	83.87	3.7	3.5	5.40541	1.96579	2.36677	32.26	1.61	27.42
1167	MYCOSES	62	2156	1986	170	7.88497	2.74194	96.77	4.9	4.5	8.16327	5.41091	3.46548	33.87	25.81	72.58
1168	WORLD FAMILY MEDICINE	62	22	20	2	9.09091	0.0322581	24.19				0.047129	0.923871	4.84	0	0
1169	OPERATIONS MANAGEMENT RESEARCH	62	1002	833	169	16.8663	2.72581	87.1	9.0	6.9	23.3333	2.45073	1.34274	66.13	4.84	30.65
1170	SOCIAL WORK IN PUBLIC HEALTH	62	494	486	8	1.61943	0.129032	79.03	2.5	2.4	4	1.45605	1.82468	6.45	4.84	22.58
1171	SCIENCE CHINA-LIFE SCIENCES	62	3130	3076	54	1.72524	0.870968	88.71	9.1	8.3	8.79121	4.69254	2.25613	12.9	6.45	29.03
1172	MOLECULAR DIVERSITY	62	777	740	37	4.7619	0.596774	87.1	3.8	3.5	7.89474	1.36389	1.77806	22.58	0	35.48
1173	TRANSFUSION CLINIQUE ET BIOLOGIQUE	62	326	261	65	19.9387	1.04839	74.19	1.7	1.5	11.7647	0.688768	2.00548	14.52	0	9.68
1174	INFEKTSIYA I IMMUNITET	61	68	38	30	44.1176	0.491803	37.7	0.4	0.2	50	0.0893066	2.04066	6.56	0	0
1175	HEART LUNG AND CIRCULATION	61	521	405	116	22.2649	1.90164	81.97	2.6	2.5	3.84615	1.72339	2.44295	26.23	1.64	18.03
1176	METABOLITES	61	490	453	37	7.55102	0.606557	86.89	4.1	3.8	7.31707	1.31542	1.88098	37.7	1.64	13.11
1177	CURRENT MEDICAL IMAGING	61	187	182	5	2.6738	0.0819672	54.1	1.4	1.3	7.14286	0.7328	1.9118	13.11	1.64	8.2
1178	EXPERIMENTAL BIOLOGY AND MEDICINE	61	488	446	42	8.60656	0.688525	85.25	3.2	3.2	0	0.921395	1.52279	31.15	0	6.56
1179	INTERNATIONAL PSYCHOGERIATRICS	61	1852	1782	70	3.7797	1.14754	91.8	7.0	6.4	8.57143	3.7468	2.7977	32.79	13.11	54.1
1180	ADVANCED SCIENCE	61	951	936	15	1.57729	0.245902	81.97	15.1	14.7	2.64901	1.2402	0.65623	32.79	1.64	14.75
1181	OCCUPATIONAL AND ENVIRONMENTAL MEDICINE	61	1473	1416	57	3.86965	0.934426	85.25	4.9	4.8	2.04082	3.47801	2.68885	26.23	11.48	42.62
1182	CLINICAL AND EXPERIMENTAL PEDIATRICS	61	671	636	35	5.2161	0.57377	70.49	4.2	4.1	2.38095	1.88674	1.82508	9.84	1.64	16.39
1183	CROATIAN MEDICAL JOURNAL	61	323	288	35	10.8359	0.57377	75.41	1.9	1.8	5.26316	0.682061	1.71951	22.95	0	9.84
1184	JOURNAL OF HEALTHCARE QUALITY RESEARCH	61	132	114	18	13.6364	0.295082	59.02	1.2	1.1	8.33333	0.776303	1.96082	3.28	0	6.56
1185	PSYCHIATRY AND CLINICAL NEUROSCIENCES	61	1774	1750	24	1.35287	0.393443	88.52	11.9	11.4	4.20168	4.37703	2.15049	19.67	6.56	47.54
1186	REVISTA CHILENA DE INFECTOLOGIA	61	54	43	11	20.3704	0.180328	42.62	0.5	0.4	20	0.0851361	1.60852	8.2	0	0
1187	ONCOLOGIST	61	941	910	31	3.29437	0.508197	75.41	5.8	5.6	3.44828	1.56944	1.58852	22.95	1.64	18.03
1188	INTERNATIONAL JOURNAL OF QUALITATIVE METHODS	60	869	702	167	19.2175	2.78333	75	5.4	4.8	11.1111	5.25474	2.26633	21.67	15	46.67
1189	HISTORY AND PHILOSOPHY OF THE LIFE SCIENCES	60	288	270	18	6.25	0.3	83.33	2.0	1.9	5	3.25961	1.2425	30	0	43.33
1190	JOURNAL OF NEUROIMMUNOLOGY	60	910	876	34	3.73626	0.566667	83.33	3.3	3.2	3.0303	1.40321	2.09783	28.33	3.33	31.67
1191	BEZMIALEM SCIENCE	60	46	45	1	2.17391	0.0166667	48.33	0.3	0.3	0	0.0443233	1.06633	1.67	0	0
1192	JOURNAL OF BONE AND JOINT SURGERY-AMERICAN VOLUME	60	1730	1701	29	1.6763	0.483333	81.67	5.3	4.9	7.54717	5.45503	2.61433	11.67	28.33	48.33
1193	IEEE INTERNET OF THINGS JOURNAL	60	1351	1239	112	8.29016	1.86667	86.67	10.6	9.2	13.2075	3.52727	1.47383	68.33	13.33	41.67
1194	AMERICAN JOURNAL OF TRANSLATIONAL RESEARCH	60	238	229	9	3.78151	0.15	73.33	2.2	2.2	0	0.418953	1.0095	23.33	0	1.67
1195	BIOMEDICAL AND BIOTECHNOLOGY RESEARCH JOURNAL	60	287	213	74	25.784	1.23333	70	1.4	0.8	42.8571	0.405698	1.44	26.67	0	5
1196	MATHEMATICAL METHODS IN THE APPLIED SCIENCES	60	439	401	38	8.65604	0.633333	81.67	2.9	2.7	6.89655	2.9342	2.202	56.67	3.33	35
1197	JOURNAL OF THE AMERICAN SOCIETY OF ECHOCARDIOGRAPHY	60	956	836	120	12.5523	2	85	6.5	5.7	12.3077	3.05922	2.38733	13.33	5	38.33
1198	JOURNAL OF RESEARCH IN MEDICAL SCIENCES	60	159	142	17	10.6918	0.283333	55	1.6	1.5	6.25	0.309587	1.29967	25	0	1.67
1199	JOURNAL OF MIGRATION AND HEALTH	60	652	607	45	6.90184	0.75	76.67	4.6	4.2	8.69565	1.52553	1.41433	35	5	16.67
1200	CIRUGIA ESPANOLA	60	236	193	43	18.2203	0.716667	53.33	1.9	1.5	21.0526	1.42201	2.98583	6.67	5	15
1201	ACTA DIABETOLOGICA	60	1062	1016	46	4.33145	0.766667	81.67	3.8	3.7	2.63158	1.82771	2.26667	13.33	3.33	30
1202	ANNALS OF PHYTOMEDICINE-AN INTERNATIONAL JOURNAL	60	118	23	95	80.5085	1.58333	63.33	2.7	0.4	85.1852	0.147567	0.656333	20	0	0
1203	INTERNATIONAL JOURNAL OF EMERGING MARKETS	60	376	310	66	17.5532	1.1	73.33	2.7	2.3	14.8148	1.57645	2.03183	50	1.67	23.33
1204	COMPLEXITY	60	457	428	29	6.34573	0.483333	78.33	2.3	2.2	4.34783	1.64548	2.52017	45	1.67	21.67
1205	NIGERIAN JOURNAL OF CLINICAL PRACTICE	60	63	61	2	3.1746	0.0333333	46.67	0.9	0.9	0	0.310723	2.044	8.33	0	0
1206	RADIOLOGIA MEDICA	60	1965	1872	93	4.73282	1.55	96.67	8.9	8.2	7.86517	3.81411	1.72683	13.33	6.67	63.33
1207	CANCER CELL	60	2363	2247	116	4.90901	1.93333	95	50.3	49.7	1.19284	7.7625	1.60967	26.67	35	78.33
1208	INTERNATIONAL JOURNAL OF RADIATION ONCOLOGY BIOLOGY PHYSICS	60	871	779	92	10.5626	1.53333	86.67	7.0	6.5	7.14286	2.00712	2.04883	21.67	5	26.67
1209	EMERGING ADULTHOOD	60	449	371	78	17.3719	1.3	75	2.6	2.1	19.2308	1.99623	1.88217	11.67	6.67	31.67
1210	CLINICAL ONCOLOGY	59	466	412	54	11.588	0.915254	76.27	3.4	3.1	8.82353	1.72162	2.14	20.34	1.69	15.25
1211	CARDIOVASCULAR RESEARCH	59	3235	3112	123	3.80216	2.08475	91.53	10.9	10.4	4.58716	7.20618	2.65017	50.85	13.56	55.93
1212	HEMATOLOGY TRANSFUSION AND CELL THERAPY	59	368	358	10	2.71739	0.169492	79.66	2.1	2.0	4.7619	1.15328	2.03797	8.47	1.69	11.86
1213	ARCHIVES OF PEDIATRIC INFECTIOUS DISEASES	59	108	94	14	12.963	0.237288	54.24	0.7	0.6	14.2857	0.410092	1.31441	5.08	0	1.69
1214	JOURNAL OF AUTISM AND DEVELOPMENTAL DISORDERS	59	1009	908	101	10.0099	1.71186	71.19	3.9	3.5	10.2564	2.66583	2.2239	13.56	8.47	32.2
1215	CHEMISTRYSELECT	59	294	279	15	5.10204	0.254237	67.8	2.1	2.0	4.7619	0.521107	1.5461	27.12	0	0
1216	INFLAMMATION RESEARCH	59	1273	1254	19	1.49254	0.322034	88.14	6.7	6.6	1.49254	1.35884	1.49627	33.9	0	18.64
1217	ARCHIVOS DE CARDIOLOGIA DE MEXICO	59	49	45	4	8.16327	0.0677966	32.2	0.5	0.4	20	0.103498	1.25915	23.73	0	1.69
1218	INFORMATION	59	593	570	23	3.87858	0.389831	77.97	3.1	3.0	3.22581	1.36269	1.92847	45.76	1.69	11.86
1219	PROCESSES	59	497	435	62	12.4748	1.05085	79.66	3.5	3.1	11.4286	0.740354	1.62695	38.98	0	5.08
1220	ENVIRONMENTAL RESEARCH LETTERS	59	1077	1050	27	2.50696	0.457627	93.22	6.7	6.4	4.47761	1.7296	1.41661	50.85	1.69	23.73
1221	PM&R	59	462	394	68	14.7186	1.15254	72.88	2.1	2.0	4.7619	2.37044	2.48136	3.39	11.86	22.03
1222	SOFT COMPUTING	59	408	388	20	4.90196	0.338983	64.41	4.1	3.7	9.7561	0.990271	1.55169	44.07	0	11.86
1223	MARINE POLLUTION BULLETIN	59	1572	1304	268	17.0483	4.54237	84.75	5.8	4.9	15.5172	4.56872	3.11814	50.85	27.12	50.85
1224	JOURNAL OF MEDICAL IMAGING AND RADIATION SCIENCES	59	236	183	53	22.4576	0.898305	76.27	1.8	1.6	11.1111	1.33698	2.52932	20.34	0	13.56
1225	VETERINARY RECORD	59	243	228	15	6.17284	0.254237	49.15	2.2	2.0	9.09091	2.93329	4.05322	3.39	6.78	27.12
1226	TUBERKULOZ VE TORAKS-TUBERCULOSIS AND THORAX	59	177	168	9	5.08475	0.152542	55.93	1.1	1.0	9.09091	0.305761	1.9322	3.39	0	0
1227	URBAN CLIMATE	59	747	695	52	6.96118	0.881356	89.83	6.4	5.8	9.375	1.3409	0.977966	33.9	1.69	20.34
1228	JCO GLOBAL ONCOLOGY	58	1382	1308	74	5.35456	1.27586	87.93	4.5	4.2	6.66667	2.30895	2.16086	50	5.17	24.14
1229	JOURNAL OF SPORTS MEDICINE AND PHYSICAL FITNESS	58	330	313	17	5.15152	0.293103	70.69	1.7	1.6	5.88235	2.44844	2.31328	17.24	8.62	32.76
1230	AXIOMS	58	306	269	37	12.0915	0.637931	72.41	2.0	1.8	10	2.9629	2.11534	51.72	6.9	34.48
1231	INTERNATIONAL JOURNAL OF OBESITY	58	1279	1236	43	3.362	0.741379	89.66	4.9	4.8	2.04082	2.58836	2.52638	17.24	5.17	46.55
1232	KIDNEY MEDICINE	58	612	581	31	5.06536	0.534483	82.76	3.9	3.7	5.12821	2.01893	2.0169	8.62	1.72	27.59
1233	EXPERT REVIEW OF MOLECULAR DIAGNOSTICS	58	1652	1624	28	1.69492	0.482759	77.59	5.1	5.1	0	5.0069	1.82483	20.69	5.17	18.97
1234	REVISTA DO INSTITUTO DE MEDICINA TROPICAL DE SAO PAULO	58	444	433	11	2.47748	0.189655	68.97	1.9	1.8	5.26316	0.872183	1.80345	10.34	0	12.07
1235	AMERICAN JOURNAL OF MANAGED CARE	58	571	559	12	2.10158	0.206897	63.79	3.2	3.2	0	2.22933	2.65914	3.45	6.9	15.52
1236	JOURNAL OF SURGICAL EDUCATION	58	1601	1504	97	6.05871	1.67241	94.83	2.9	2.6	10.3448	6.06085	3.97172	1.72	18.97	62.07
1237	PSYCHOLOGY IN THE SCHOOLS	58	152	140	12	7.89474	0.206897	56.9	2.0	1.9	5	1.32178	2.27483	10.34	0	13.79
1238	ENVIRONMENTAL MONITORING AND ASSESSMENT	58	219	208	11	5.02283	0.189655	62.07	3.0	2.8	6.66667	0.600481	0.947586	20.69	0	0
1239	EMBO MOLECULAR MEDICINE	58	1931	1911	20	1.03573	0.344828	93.1	11.1	11.0	0.900901	4.00259	1.80052	44.83	6.9	53.45
1240	NURSE EDUCATION TODAY	58	1247	1165	82	6.57578	1.41379	91.38	3.9	3.4	12.8205	5.74425	3.10379	20.69	27.59	56.9
1241	HEALTH PROMOTION PERSPECTIVES	58	512	490	22	4.29688	0.37931	74.14	4.4	4.3	2.27273	1.12912	1.755	44.83	0	13.79
1242	NURSING IN CRITICAL CARE	58	452	386	66	14.6018	1.13793	77.59	3.0	2.6	13.3333	3.13331	2.14897	15.52	5.17	31.03
1243	MEDICINA BALEAR	58	7	7	0	0	0	12.07	0.1	0.1	0	0.0163517	0.436207	17.24	0	0
1244	GEOPHYSICAL RESEARCH LETTERS	58	1894	1786	108	5.70222	1.86207	98.28	5.2	4.7	9.61538	3.3565	2.46483	55.17	8.62	60.34
1245	PEDIATRIC EMERGENCY CARE	58	350	338	12	3.42857	0.206897	75.86	1.4	1.2	14.2857	1.53102	2.14517	8.62	1.72	22.41
1246	EUROPEAN SOCIETIES	58	1866	1798	68	3.64416	1.17241	96.55	8.1	8.0	1.23457	6.37907	1.52828	22.41	18.97	72.41
1247	ANNALS OF ONCOLOGY	58	3816	3772	44	1.15304	0.758621	96.55	50.5	50.0	0.990099	9.86143	2.41534	29.31	32.76	70.69
1248	INDIAN JOURNAL OF CLINICAL BIOCHEMISTRY	58	592	556	36	6.08108	0.62069	84.48	2.1	2.0	4.7619	0.723559	2.08793	5.17	1.72	6.9
1249	ADDICTION	58	1218	1169	49	4.02299	0.844828	79.31	6.1	5.7	6.55738	2.85067	3.26172	27.59	8.62	43.1
1250	SCHIZOPHRENIA RESEARCH	58	744	687	57	7.66129	0.982759	77.59	4.5	4.1	8.88889	1.66045	2.69534	22.41	0	22.41
1251	WORLD MEDICAL & HEALTH POLICY	58	832	804	28	3.36538	0.482759	75.86	4.1	3.8	7.31707	1.5012	1.42017	15.52	3.45	17.24
1252	TOURISM MANAGEMENT	58	2545	2419	126	4.95088	2.17241	96.55	12.7	11.7	7.87402	6.34099	2.00224	50	22.41	70.69
1253	GERMS	57	230	220	10	4.34783	0.175439	66.67	2.0	1.9	5	0.381719	1.48842	10.53	0	1.75
1254	MINERVA MEDICA	57	293	258	35	11.9454	0.614035	64.91	4.7	4.4	6.38298	1.10024	1.53807	17.54	0	15.79
1255	JOURNAL OF THE INTENSIVE CARE SOCIETY	57	301	291	10	3.32226	0.175439	70.18	2.7	2.7	0	0.936289	1.44579	14.04	1.75	8.77
1256	EUROPEAN JOURNAL OF HOSPITAL PHARMACY	57	207	195	12	5.7971	0.210526	64.91	1.7	1.6	5.88235	0.94806	1.54368	12.28	0	5.26
1257	EUROPEAN PHYSICAL JOURNAL PLUS	57	760	677	83	10.9211	1.45614	64.91	3.4	3.1	8.82353	1.83213	2.03404	47.37	3.51	26.32
1258	EPIDEMIOLOGY	57	433	416	17	3.9261	0.298246	73.68	5.4	5.2	3.7037	1.71314	1.53351	26.32	3.51	22.81
1259	ANNALES MEDICO-PSYCHOLOGIQUES	57	231	198	33	14.2857	0.578947	63.16	0.6	0.4	33.3333	1.0615	4.52684	26.32	1.75	12.28
1260	LEUKEMIA & LYMPHOMA	57	275	264	11	4	0.192982	75.44	2.6	2.5	3.84615	1.02958	2.32316	8.77	0	12.28
1261	BRITISH JOURNAL OF HEALTH PSYCHOLOGY	57	2467	2405	62	2.51317	1.08772	89.47	7.9	7.8	1.26582	4.8893	2.39912	26.32	19.3	64.91
1262	GEROSCIENCE	57	1406	1346	60	4.26743	1.05263	89.47	5.6	5.3	5.35714	2.54001	1.61737	36.84	8.77	40.35
1263	EUROPEAN JOURNAL OF PREVENTIVE CARDIOLOGY	57	1039	975	64	6.15977	1.12281	77.19	8.3	7.3	12.0482	4.42731	3.30404	35.09	5.26	42.11
1264	INDIAN JOURNAL OF RHEUMATOLOGY	57	92	84	8	8.69565	0.140351	50.88	0.7	0.6	14.2857	0.577012	2.04544	21.05	0	5.26
1265	NURSING ETHICS	57	874	762	112	12.8146	1.96491	71.93	4.2	3.7	11.9048	3.51829	2.53491	26.32	15.79	33.33
1266	ANGEWANDTE CHEMIE-INTERNATIONAL EDITION	57	1678	1605	73	4.35042	1.2807	87.72	16.6	15.5	6.62651	2.84858	1.04807	26.32	3.51	43.86
1267	CHEMICAL & ENGINEERING NEWS	57	21	20	1	4.7619	0.0175439	19.3	1.5	1.5	0	0.204682	1.07877	0	0	1.75
1268	SEXUALLY TRANSMITTED INFECTIONS	57	681	605	76	11.1601	1.33333	89.47	3.6	3.3	8.33333	1.66974	2.32211	26.32	1.75	24.56
1269	JAMIA OPEN	57	400	393	7	1.75	0.122807	73.68	2.1	2.0	4.7619	1.39761	1.78825	7.02	1.75	10.53
1270	LEISURE SCIENCES	57	1010	976	34	3.36634	0.596491	85.96	4.0	3.7	7.5	2.76104	1.65263	14.04	7.02	33.33
1271	ISRAEL JOURNAL OF HEALTH POLICY RESEARCH	57	808	735	73	9.03465	1.2807	85.96	4.5	4.3	4.44444	2.82523	1.88281	22.81	7.02	31.58
1272	INTERNATIONAL OPHTHALMOLOGY	57	226	194	32	14.1593	0.561404	61.4	1.6	1.6	0	1.36318	1.31561	19.3	1.75	10.53
1273	DUBAI MEDICAL JOURNAL	57	273	273	0	0	0	54.39	1.4	1.4	0	0.451304	1.61035	5.26	1.75	3.51
1274	ARCHIVES OF PHYSICAL MEDICINE AND REHABILITATION	57	742	712	30	4.04313	0.526316	87.72	4.3	4.1	4.65116	3.3885	2.16088	19.3	8.77	59.65
1275	JOURNAL OF DENTAL RESEARCH	57	2413	2349	64	2.6523	1.12281	82.46	7.6	7.3	3.94737	7.41178	2.26982	21.05	22.81	61.4
1276	JMIR MEDICAL EDUCATION	57	521	493	28	5.37428	0.491228	73.68	3.6	3.4	5.55556	1.60648	1.25912	21.05	3.51	15.79
1277	KOREAN JOURNAL OF RADIOLOGY	57	1552	1457	95	6.12113	1.66667	73.68	4.8	4.2	12.5	2.97265	1.80298	14.04	7.02	33.33
1278	JOURNAL OF WOMENS HEALTH	57	833	801	32	3.84154	0.561404	77.19	3.5	3.3	5.71429	4.80697	3.21193	7.02	22.81	45.61
1279	JOURNAL OF MEDICAL SYSTEMS	57	1694	1668	26	1.53483	0.45614	82.46	5.3	5.2	1.88679	3.5446	2.29456	24.56	12.28	43.86
1280	JOURNAL OF CELLULAR AND MOLECULAR MEDICINE	57	838	832	6	0.71599	0.105263	89.47	5.3	5.2	1.88679	1.29773	1.61281	29.82	1.75	22.81
1281	PEERJ COMPUTER SCIENCE	57	394	371	23	5.83756	0.403509	68.42	3.8	3.7	2.63158	0.953828	1.51246	43.86	0	14.04
1282	US PHARMACIST	57	21	21	0	0	0	7.02	0.4	0.4	0	0.115561	1.36877	0	0	1.75
1283	ATMOSPHERIC CHEMISTRY AND PHYSICS	56	1042	886	156	14.9712	2.78571	91.07	6.3	5.0	20.6349	2.10718	1.76625	58.93	5.36	44.64
1284	EARLY CHILDHOOD EDUCATION JOURNAL	56	569	483	86	15.1142	1.53571	87.5	2.7	2.3	14.8148	3.87772	2.85661	8.93	12.5	46.43
1285	INDIAN JOURNAL OF NEPHROLOGY	56	142	137	5	3.52113	0.0892857	55.36	0.8	0.8	0	0.530739	1.84571	3.57	0	3.57
1286	PNAS NEXUS	56	131	129	2	1.52672	0.0357143	62.5				2.51815	1.43911	42.86	3.57	23.21
1287	GEBURTSHILFE UND FRAUENHEILKUNDE	56	90	62	28	31.1111	0.5	25	2.7	2.1	22.2222	0.333448	1.23214	3.57	0	3.57
1288	EXPERIMENTAL AND CLINICAL TRANSPLANTATION	56	195	145	50	25.641	0.892857	71.43	0.9	0.8	11.1111	0.62163	2.26036	14.29	0	7.14
1289	APPLIED ECONOMIC PERSPECTIVES AND POLICY	56	1293	1222	71	5.49111	1.26786	91.07	5.8	5.4	6.89655	4.13454	2.12696	23.21	12.5	51.79
1290	INTELLIGENT AUTOMATION AND SOFT COMPUTING	56	190	170	20	10.5263	0.357143	83.93	2.0	1.8	10	0.612466	1.29125	48.21	0	1.79
1291	PLOS BIOLOGY	56	2293	2270	23	1.00305	0.410714	96.43	9.8	9.6	2.04082	4.68774	2.27964	44.64	26.79	64.29
1292	DRUG AND ALCOHOL REVIEW	56	965	847	118	12.228	2.10714	82.14	3.8	3.4	10.5263	2.23384	2.16	26.79	3.57	26.79
1293	BIOMEDICA	56	110	102	8	7.27273	0.142857	41.07	0.9	0.9	0	0.248512	1.26304	21.43	0	0
1294	BIOLOGICAL CONSERVATION	56	1410	1233	177	12.5532	3.16071	87.5	5.9	5.7	3.38983	2.7305	2.1525	53.57	7.14	55.36
1295	GASTROINTESTINAL ENDOSCOPY	56	1234	1170	64	5.18639	1.14286	73.21	7.7	7.1	7.79221	2.53131	3.4875	14.29	3.57	32.14
1296	JOURNAL OF MOLECULAR GRAPHICS & MODELLING	56	634	626	8	1.26183	0.142857	91.07	2.9	2.7	6.89655	1.63198	1.81607	26.79	5.36	42.86
1297	JOURNAL OF SLEEP RESEARCH	56	1894	1784	110	5.80781	1.96429	91.07	4.4	4.1	6.81818	3.36042	3.2875	41.07	12.5	46.43
1298	BONE MARROW TRANSPLANTATION	56	847	786	61	7.20189	1.08929	89.29	4.8	4.4	8.33333	2.70437	3.21446	28.57	8.93	50
1299	EUROPEAN ECONOMIC REVIEW	56	355	332	23	6.47887	0.410714	67.86	2.8	2.7	3.57143	1.84682	2.58893	57.14	1.79	26.79
1300	FRONTIERS IN SUSTAINABLE CITIES	56	296	281	15	5.06757	0.267857	67.86	2.8	2.6	7.14286	0.682071	1.31214	28.57	0	10.71
1301	AUSTRALIAN AND NEW ZEALAND JOURNAL OF PSYCHIATRY	56	426	405	21	4.92958	0.375	82.14	4.6	4.5	2.17391	1.20424	2.27768	21.43	1.79	14.29
1302	SOCIAL PSYCHOLOGICAL AND PERSONALITY SCIENCE	56	1849	1825	24	1.298	0.428571	85.71	5.7	5.6	1.75439	4.03313	2.53357	55.36	14.29	42.86
1303	EUROPEAN JOURNAL OF HEART FAILURE	56	2297	2121	176	7.66217	3.14286	91.07	18.2	16.1	11.5385	5.18853	2.10018	30.36	16.07	53.57
1304	NEUROLOGY-NEUROIMMUNOLOGY & NEUROINFLAMMATION	56	2145	2050	95	4.4289	1.69643	96.43	8.8	8.6	2.27273	7.64831	2.23357	23.21	26.79	85.71
1305	ACADEMIC PSYCHIATRY	56	211	165	46	21.8009	0.821429	80.36	2.5	2.0	20	1.40949	1.85	10.71	3.57	19.64
1306	PEDIATRIC CRITICAL CARE MEDICINE	56	570	489	81	14.2105	1.44643	75	4.1	3.6	12.1951	2.33265	2.10679	28.57	5.36	37.5
1307	JOURNAL OF THE AMERICAN COLLEGE OF CLINICAL PHARMACY	56	318	274	44	13.8365	0.785714	78.57	1.6	1.3	18.75	0.937334	2.02982	10.71	0	5.36
1308	AIMS MATHEMATICS	56	272	244	28	10.2941	0.5	64.29	2.2	1.9	13.6364	4.03069	1.87518	69.64	7.14	41.07
1309	OPEN MEDICINE	56	184	182	2	1.08696	0.0357143	55.36	2.1	2.1	0	0.751071	1.27911	19.64	1.79	3.57
1310	BMC MEDICAL INFORMATICS AND DECISION MAKING	56	489	462	27	5.52147	0.482143	82.14	3.5	3.3	5.71429	1.45427	1.87464	21.43	1.79	14.29
1311	MOVEMENT DISORDERS	56	1582	1468	114	7.20607	2.03571	91.07	8.6	7.9	8.13953	6.12438	3.21625	39.29	17.86	67.86
1312	JOURNAL OF CONTINGENCIES AND CRISIS MANAGEMENT	56	262	224	38	14.5038	0.678571	69.64	3.1	2.7	12.9032	0.839196	1.58143	16.07	0	5.36
1313	INTERNATIONAL JOURNAL OF ENVIRONMENTAL HEALTH RESEARCH	56	508	493	15	2.95276	0.267857	69.64	3.2	3.1	3.125	1.01778	1.54304	21.43	0	17.86
1314	INFECTION DISEASE & HEALTH	56	614	590	24	3.90879	0.428571	82.14	3.5	3.3	5.71429	1.56589	1.65518	8.93	0	28.57
1315	INDIAN JOURNAL OF PALLIATIVE CARE	56	227	219	8	3.52423	0.142857	76.79	1.1	1.1	0	0.466857	1.47821	10.71	0	3.57
1316	ATMOSPHERIC ENVIRONMENT	55	556	526	30	5.39568	0.545455	87.27	5.0	4.6	8	1.76401	2.07491	16.36	1.82	20
1317	ASIAN JOURNAL OF SURGERY	55	60	58	2	3.33333	0.0363636	27.27	3.5	2.4	31.4286	0.764122	1.18564	3.64	0	5.45
1318	INTERNATIONAL JOURNAL OF INSTRUCTION	55	175	92	83	47.4286	1.50909	63.64	1.8	1.1	38.8889	1.58058	1.35164	16.36	1.82	14.55
1319	BMJ SUPPORTIVE & PALLIATIVE CARE	55	435	417	18	4.13793	0.327273	69.09	2.7	2.6	3.7037	1.78778	2.20491	21.82	5.45	23.64
1320	JOURNAL OF PHYSICAL CHEMISTRY LETTERS	55	1213	1158	55	4.53421	1	90.91	5.7	5.3	7.01754	1.57014	1.47	41.82	9.09	38.18
1321	ENCEPHALE-REVUE DE PSYCHIATRIE CLINIQUE BIOLOGIQUE ET THERAPEUTIQUE	55	883	857	26	2.94451	0.472727	80	2.7	2.5	7.40741	1.74716	2.99655	9.09	1.82	20
1322	NEFROLOGIA	55	371	331	40	10.7817	0.727273	70.91	2.6	2.4	7.69231	1.91527	3.06327	3.64	1.82	32.73
1323	PHARMACY	55	267	211	56	20.9738	1.01818	61.82	2.2	2.0	9.09091	0.646293	1.42327	12.73	0	3.64
1324	NORTH AMERICAN JOURNAL OF ECONOMICS AND FINANCE	55	578	519	59	10.2076	1.07273	78.18	3.6	3.3	8.33333	2.61247	2.09382	49.09	0	47.27
1325	COMMUNITY MENTAL HEALTH JOURNAL	55	1005	976	29	2.88557	0.527273	76.36	2.7	2.6	3.7037	2.15128	3.04564	16.36	7.27	23.64
1326	IRANIAN JOURNAL OF PSYCHIATRY AND BEHAVIORAL SCIENCES	55	119	97	22	18.4874	0.4	58.18	1.0	0.9	10	0.319651	1.57018	9.09	0	1.82
1327	NICOTINE & TOBACCO RESEARCH	55	1529	1404	125	8.17528	2.27273	89.09	4.7	4.2	10.6383	3.50936	2.53455	20	10.91	40
1328	ARCHIVES OF GERONTOLOGY AND GERIATRICS	55	911	860	51	5.59824	0.927273	80	4.0	3.8	5	1.99825	1.67873	12.73	0	32.73
1329	NANOMATERIALS	55	985	928	57	5.7868	1.03636	87.27	5.3	4.8	9.43396	1.07846	1.45691	49.09	1.82	14.55
1330	OPEN HEART	55	529	523	6	1.13422	0.109091	83.64	2.7	2.6	3.7037	1.48477	2.06545	34.55	0	20
1331	CYBERPSYCHOLOGY BEHAVIOR AND SOCIAL NETWORKING	55	1573	1530	43	2.73363	0.781818	76.36	6.6	6.4	3.0303	3.44682	2.09673	23.64	9.09	43.64
1332	BMC EMERGENCY MEDICINE	55	330	310	20	6.06061	0.363636	65.45	2.5	2.3	8	2.06352	1.778	3.64	3.64	30.91
1333	JOURNAL OF FAMILY VIOLENCE	55	1028	945	83	8.07393	1.50909	81.82	3.8	3.4	10.5263	3.44655	2.74636	10.91	16.36	38.18
1334	NUCLEIC ACIDS RESEARCH	55	1168	1066	102	8.73288	1.85455	87.27	14.9	14.2	4.69799	3.06052	1.342	27.27	7.27	58.18
1335	ACTUALITES PHARMACEUTIQUES	55	18	18	0	0	0	16.36	0.1	0.1	0	0.0395055	2.50327	0	0	0
1336	NUTRITION METABOLISM AND CARDIOVASCULAR DISEASES	55	1394	1364	30	2.15208	0.545455	90.91	3.9	3.8	2.5641	2.5276	3.15818	9.09	5.45	40
1337	BMJ INNOVATIONS	55	253	246	7	2.7668	0.127273	72.73	2.0	2.0	0	0.909169	1.46218	30.91	1.82	9.09
1338	LANCET HEALTHY LONGEVITY	55	942	904	38	4.03397	0.690909	80	13.1	12.8	2.29008	3.27894	1.53964	36.36	16.36	36.36
1339	WORLD JOURNAL OF SURGERY	55	708	691	17	2.40113	0.309091	76.36	2.6	2.5	3.84615	2.7738	2.66291	27.27	7.27	30.91
1340	FRONTIERS OF MEDICINE	54	2959	2926	33	1.11524	0.611111	85.19	8.1	8.1	0	4.43682	5.03204	16.67	5.56	50
1341	JOURNAL OF PUBLIC HEALTH POLICY	54	487	475	12	2.46407	0.222222	66.67	3.8	3.7	2.63158	1.41711	1.435	14.81	1.85	24.07
1342	JOURNAL OF MEDICAL EDUCATION AND CURRICULAR DEVELOPMENT	54	578	565	13	2.24913	0.240741	74.07	2.8	2.8	0	1.98035	2.0613	12.96	7.41	18.52
1343	HEPATOLOGY	54	2061	1988	73	3.54197	1.35185	75.93	14.0	13.5	3.57143	6.09628	3.9363	11.11	25.93	48.15
1344	JMIR HUMAN FACTORS	54	238	231	7	2.94118	0.12963	59.26	2.7	2.6	3.7037	1.1438	1.44556	29.63	1.85	16.67
1345	AUSTRALIAN HEALTH REVIEW	54	322	294	28	8.69565	0.518519	64.81	1.8	1.7	5.55556	1.05796	2.10537	20.37	3.7	12.96
1346	REVISTA DA ESCOLA DE ENFERMAGEM DA USP	54	91	82	9	9.89011	0.166667	53.7	0.9	0.8	11.1111	0.627576	1.30981	7.41	0	3.7
1347	INDIAN JOURNAL OF MEDICAL AND PAEDIATRIC ONCOLOGY	54	31	23	8	25.8065	0.148148	29.63	0.2	0.2	0	0.0607296	1.23926	7.41	0	0
1348	ENGINEERING	54	1345	1329	16	1.18959	0.296296	94.44	12.8	12.6	1.5625	4.45208	1.24722	29.63	9.26	46.3
1349	JOURNAL OF DIABETES AND METABOLIC DISORDERS	54	803	781	22	2.73973	0.407407	83.33	2.8	2.7	3.57143	1.18089	2.06722	20.37	1.85	9.26
1350	CHEMOSPHERE	54	1253	1216	37	2.95291	0.685185	96.3	8.8	8.1	7.95455	2.32664	1.35056	38.89	3.7	33.33
1351	INTERNATIONAL JOURNAL OF MENTAL HEALTH PROMOTION	54	139	116	23	16.5468	0.425926	66.67	1.3	1.2	7.69231	0.556144	1.17426	38.89	0	0
1352	NURSING FORUM	54	610	592	18	2.95082	0.333333	85.19	2.4	2.3	4.16667	2.99786	2.56704	14.81	5.56	29.63
1353	CYTOKINE & GROWTH FACTOR REVIEWS	54	3558	3511	47	1.32097	0.87037	96.3	13.0	12.8	1.53846	2.57221	1.81926	29.63	9.26	35.19
1354	INTERNATIONAL HEALTH	54	315	303	12	3.80952	0.222222	79.63	2.5	2.5	0	1.30813	1.68296	53.7	3.7	14.81
1355	ANNALS OF FAMILY MEDICINE	54	416	377	39	9.375	0.722222	75.93	4.4	4.2	4.54545	3.04378	1.95611	7.41	7.41	27.78
1356	GLOBAL HEALTH RESEARCH AND POLICY	54	1541	1520	21	1.36275	0.388889	90.74	8.7	8.6	1.14943	2.87888	1.42204	44.44	7.41	31.48
1357	INDIAN JOURNAL OF RADIOLOGY AND IMAGING	54	116	98	18	15.5172	0.333333	74.07	0.6	0.6	0	0.490543	1.93333	5.56	0	0
1358	FAMILY RELATIONS	54	354	319	35	9.88701	0.648148	68.52	2.2	1.9	13.6364	2.18292	2.13889	18.52	3.7	27.78
1359	JOURNAL OF EVOLUTION OF MEDICAL AND DENTAL SCIENCES-JEMDS	54	186	186	0	0	0	70.37				0.218243	2.31741	5.56	0	0
1360	JOURNAL OF NURSING SCHOLARSHIP	54	318	307	11	3.45912	0.203704	72.22	3.4	3.2	5.88235	2.05165	1.60148	25.93	1.85	24.07
1361	JOURNAL OF PHYSICAL CHEMISTRY B	54	941	869	72	7.65143	1.33333	85.19	3.3	3.0	9.09091	1.24319	2.71278	29.63	0	18.52
1362	BMC NEUROLOGY	54	453	446	7	1.54525	0.12963	79.63	2.6	2.6	0	1.74724	2.43667	20.37	0	27.78
1363	SYSTEMATIC REVIEWS	54	498	490	8	1.60643	0.148148	75.93	3.7	3.7	0	0.858946	1.71426	44.44	0	14.81
1364	JOURNAL OF APPLIED PHYSIOLOGY	53	499	454	45	9.01804	0.849057	62.26	3.3	3.0	9.09091	2.9559	2.19623	22.64	9.43	32.08
1365	INFECTIOUS DISEASES AND CLINICAL MICROBIOLOGY	53	50	43	7	14	0.132075	26.42				0.0844585	1.26509	5.66	0	0
1366	RAWAL MEDICAL JOURNAL	53	59	38	21	35.5932	0.396226	32.08	0.2	0.2	0	0.267836	2.24981	7.55	0	3.77
1367	JOURNAL OF SURGICAL CASE REPORTS	53	149	147	2	1.34228	0.0377358	60.38	0.5	0.5	0	0.549811	2.98113	11.32	0	3.77
1368	JOURNAL OF ANESTHESIA	53	310	258	52	16.7742	0.981132	81.13	2.8	2.6	7.14286	0.970279	0.979811	7.55	0	9.43
1369	MEDICAL CARE	53	313	287	26	8.30671	0.490566	73.58	3.0	2.9	3.33333	2.51851	1.8834	7.55	5.66	37.74
1370	NURSING OUTLOOK	53	725	710	15	2.06897	0.283019	86.79	4.3	4.0	6.97674	4.49928	2.03717	16.98	13.21	43.4
1371	DOCUMENTI GEOGRAFICI	53	47	40	7	14.8936	0.132075	39.62	0.2	0.2	0	0.110309	1.31245	7.55	0	0
1372	ANATOLIA-INTERNATIONAL JOURNAL OF TOURISM AND HOSPITALITY RESEARCH	53	509	482	27	5.30452	0.509434	66.04	2.6	2.5	3.84615	0.929323	1.28245	39.62	0	9.43
1373	INTERACTIVE LEARNING ENVIRONMENTS	53	552	497	55	9.96377	1.03774	64.15	5.4	4.8	11.1111	3.06965	1.31151	22.64	5.66	30.19
1374	EGYPTIAN JOURNAL OF CHEST DISEASES AND TUBERCULOSIS	53	4	3	1	25	0.0188679	7.55	0.1	0.1	0	0.0144434	0.594717	5.66	0	0
1375	INDIAN DERMATOLOGY ONLINE JOURNAL	53	192	161	31	16.1458	0.584906	56.6	1.7	1.5	11.7647	1.13338	1.73264	3.77	0	11.32
1376	COMPUTATIONAL INTELLIGENCE AND NEUROSCIENCE	53	356	340	16	4.49438	0.301887	73.58				1.64141	3.06358	64.15	7.55	20.75
1377	ARCHIVES OF GYNECOLOGY AND OBSTETRICS	53	502	476	26	5.17928	0.490566	71.7	2.6	2.2	15.3846	2.07283	2.56132	7.55	5.66	28.3
1378	ANNALS OF NEUROLOGY	53	1959	1935	24	1.22511	0.45283	84.91	11.2	11.0	1.78571	6.77034	3.24792	30.19	20.75	64.15
1379	JOURNAL OF EATING DISORDERS	53	866	740	126	14.5497	2.37736	83.02	4.1	3.4	17.0732	2.39308	2.04962	22.64	5.66	41.51
1380	INTERNATIONAL JOURNAL OF EATING DISORDERS	53	1818	1612	206	11.3311	3.88679	83.02	5.5	4.8	12.7273	3.87778	2.55792	30.19	15.09	47.17
1381	SYSTEMS	53	347	310	37	10.6628	0.698113	71.7	1.9	1.6	15.7895	5.53274	2.19849	30.19	5.66	24.53
1382	STRUCTURAL CHEMISTRY	53	333	318	15	4.5045	0.283019	84.91	1.7	1.5	11.7647	1.27001	2.15528	24.53	1.89	35.85
1383	THERAPEUTIC ADVANCES IN INFECTIOUS DISEASE	53	448	443	5	1.11607	0.0943396	77.36	5.7	5.2	8.77193	1.07568	1.48792	50.94	0	13.21
1384	VICTIMS & OFFENDERS	53	362	333	29	8.01105	0.54717	86.79	2.2	2.0	9.09091	1.70675	1.25264	16.98	1.89	16.98
1385	JOURNAL OF ECONOMIC BEHAVIOR & ORGANIZATION	53	890	837	53	5.95506	1	79.25	2.2	2.0	9.09091	3.03224	4.05132	60.38	9.43	35.85
1386	SURVEY RESEARCH METHODS	53	589	570	19	3.22581	0.358491	50.94	4.8	4.6	4.16667	1.45501	1.33679	13.21	5.66	20.75
1387	THERAPEUTIC ADVANCES IN RESPIRATORY DISEASE	53	909	904	5	0.550055	0.0943396	83.02	4.3	4.3	0	1.67632	1.7317	11.32	1.89	15.09
1388	CATHETERIZATION AND CARDIOVASCULAR INTERVENTIONS	53	802	765	37	4.61347	0.698113	83.02	2.3	2.1	8.69565	1.39273	2.62264	11.32	0	20.75
1389	PHYSICS OF FLUIDS	53	1734	1115	619	35.6978	11.6792	98.11	4.6	2.7	41.3043	3.87088	2.92283	39.62	26.42	67.92
1390	ANDES PEDIATRICA	53	47	31	16	34.0426	0.301887	39.62	0.6	0.5	16.6667	0.455706	1.86434	9.43	0	5.66
1391	DRUG DISCOVERIES AND THERAPEUTICS	52	1251	1229	22	1.75859	0.423077	78.85	3.1	3.0	3.22581	2.55631	2.29135	3.85	3.85	9.62
1392	INTERNATIONAL JOURNAL OF CARDIOVASCULAR IMAGING	52	422	374	48	11.3744	0.923077	78.85	2.1	1.9	9.52381	1.28294	2.82923	17.31	0	11.54
1393	OCEAN & COASTAL MANAGEMENT	52	646	452	194	30.031	3.73077	92.31	4.6	3.9	15.2174	3.15598	2.06	30.77	13.46	44.23
1394	NEUROHOSPITALIST	52	147	137	10	6.80272	0.192308	65.38	1.0	1.0	0	0.579794	2.10519	13.46	0	3.85
1395	JOURNAL OF PEDIATRIC INFECTIOUS DISEASES	52	18	15	3	16.6667	0.0576923	19.23	0.3	0.3	0	0.109154	1.14712	1.92	0	0
1396	ARQUIVOS DE NEURO-PSIQUIATRIA	52	333	300	33	9.90991	0.634615	71.15	1.4	1.3	7.14286	0.803985	2.92788	13.46	0	7.69
1397	CLINICAL RESPIRATORY JOURNAL	52	236	230	6	2.54237	0.115385	65.38	1.7	1.7	0	0.749117	1.88635	15.38	0	5.77
1398	SOUTH AFRICAN JOURNAL OF SCIENCE	52	149	137	12	8.05369	0.230769	75	2.4	2.3	4.16667	0.799467	1.52923	17.31	0	7.69
1399	BENCHMARKING-AN INTERNATIONAL JOURNAL	52	348	258	90	25.8621	1.73077	86.54	5.6	4.7	16.0714	1.37598	1.38423	40.38	0	15.38
1400	DIAGNOSTIC AND INTERVENTIONAL RADIOLOGY	52	443	408	35	7.90068	0.673077	76.92	2.1	2.0	4.7619	1.36374	1.55096	13.46	0	17.31
1401	INTEGRATIVE MEDICINE RESEARCH	52	688	658	30	4.36047	0.576923	88.46	3.4	3.3	2.94118	2.00013	1.465	26.92	5.77	15.38
1402	CURRENT ISSUES IN MOLECULAR BIOLOGY	52	205	195	10	4.87805	0.192308	65.38	3.1	3.0	3.22581	0.987262	1.73404	28.85	1.92	7.69
1403	INJURY-INTERNATIONAL JOURNAL OF THE CARE OF THE INJURED	52	655	637	18	2.74809	0.346154	76.92	2.5	2.3	8	2.80375	3.23404	15.38	15.38	32.69
1404	JOURNAL OF PUBLIC ECONOMICS	52	4217	4168	49	1.16196	0.942308	96.15	9.8	9.6	2.04082	10.8411	4.13827	48.08	32.69	75
1405	REVISTA ESPANOLA DE COMUNICACION EN SALUD	52	122	104	18	14.7541	0.346154	55.77	1.4	1.1	21.4286	0.529296	1.13462	0	0	5.77
1406	SCANDINAVIAN JOURNAL OF IMMUNOLOGY	52	623	597	26	4.17335	0.5	71.15	3.7	3.5	5.40541	0.650888	1.43673	21.15	0	5.77
1407	GLOBAL KNOWLEDGE MEMORY AND COMMUNICATION	52	174	144	30	17.2414	0.576923	55.77	1.8	1.5	16.6667	0.844821	1.10462	30.77	0	11.54
1408	JOURNAL OF APPLIED PSYCHOLOGY	52	2631	2434	197	7.48765	3.78846	100	9.9	9.3	6.06061	5.91982	2.03942	42.31	32.69	80.77
1409	MEDICAL EDUCATION	52	978	924	54	5.52147	1.03846	92.31	7.1	6.3	11.2676	3.2998	2.60846	5.77	5.77	44.23
1410	COMBINATORIAL CHEMISTRY & HIGH THROUGHPUT SCREENING	52	246	239	7	2.84553	0.134615	82.69	1.8	1.7	5.55556	0.938498	1.62481	21.15	0	15.38
1411	VIGILANCIA SANITARIA EM DEBATE-SOCIEDADE CIENCIA & TECNOLOGIA	52	53	36	17	32.0755	0.326923	40.38	0.3	0.1	66.6667	0.0965615	1.13308	3.85	0	0
1412	MEDITERRANEAN JOURNAL OF INFECTION MICROBES AND ANTIMICROBIALS	52	17	17	0	0	0	21.15	0.2	0.2	0	0.0366808	0.931731	0	0	0
1413	DIABETES OBESITY & METABOLISM	52	1561	1479	82	5.25304	1.57692	84.62	5.8	5.4	6.89655	3.99271	2.74038	28.85	11.54	50
1414	HYPERTENSION RESEARCH	52	1094	976	118	10.7861	2.26923	82.69	5.4	4.5	16.6667	2.58501	2.14346	9.62	1.92	38.46
1415	ADVANCES IN THERAPY	52	474	460	14	2.95359	0.269231	86.54	3.8	3.7	2.63158	1.40243	1.43269	38.46	1.92	19.23
1416	HEADACHE	52	1124	1027	97	8.62989	1.86538	90.38	5.0	4.5	10	3.2009	2.72019	11.54	5.77	40.38
1417	JOURNAL OF THE AMERICAN DENTAL ASSOCIATION	52	657	595	62	9.43683	1.19231	80.77	3.9	3.5	10.2564	3.65654	2.8525	5.77	13.46	46.15
1418	COGENT ECONOMICS & FINANCE	52	106	93	13	12.2642	0.25	53.85	1.9	1.6	15.7895	1.0927	1.47846	38.46	0	15.38
1419	BMJ EVIDENCE-BASED MEDICINE	52	1036	1018	18	1.73745	0.346154	86.54	8.8	8.4	4.54545	3.89404	2.42038	36.54	7.69	44.23
1420	JOURNAL OF IMMIGRANT AND MINORITY HEALTH	52	235	228	7	2.97872	0.134615	61.54	1.9	1.8	5.26316	0.881446	1.9425	13.46	0	7.69
1421	NORTHERN CLINICS OF ISTANBUL	52	104	101	3	2.88462	0.0576923	53.85	1.0	1.0	0	0.402308	2.20346	1.92	0	3.85
1422	TOURISM ECONOMICS	52	649	573	76	11.7103	1.46154	80.77	4.4	3.9	11.3636	2.05417	1.62865	42.31	1.92	28.85
1423	JOURNAL OF POPULATION THERAPEUTICS AND CLINICAL PHARMACOLOGY	52	72	69	3	4.16667	0.0576923	21.15	2.1	2.1	0	0.188331	1.51846	21.15	0	1.92
1424	INTERNATIONAL JOURNAL OF LOGISTICS MANAGEMENT	52	1045	923	122	11.6746	2.34615	94.23	7.5	6.6	12	3.17529	1.83269	67.31	11.54	38.46
1425	PSYCHO-ONCOLOGY	52	553	519	34	6.14828	0.653846	80.77	3.6	3.3	8.33333	2.19432	1.5625	15.38	5.77	32.69
1426	JOURNAL OF GASTROENTEROLOGY AND HEPATOLOGY	52	1029	1002	27	2.62391	0.519231	90.38	4.1	4.0	2.43902	1.92893	2.87404	42.31	1.92	26.92
1427	REVISTA DE NEUROLOGIA	52	503	489	14	2.7833	0.269231	59.62	1.2	1.1	8.33333	1.02508	3.35615	7.69	5.77	9.62
1428	EUROPEAN JOURNAL OF HAEMATOLOGY	52	632	624	8	1.26582	0.153846	73.08	3.1	3.1	0	1.12833	1.9775	21.15	0	13.46
1429	IRANIAN JOURNAL OF MEDICAL SCIENCES	51	229	218	11	4.80349	0.215686	66.67	2.4	2.4	0	0.641412	1.70451	21.57	0	3.92
1430	ECONOMIC MODELLING	51	583	503	80	13.7221	1.56863	82.35	4.7	4.2	10.6383	2.84496	1.76059	49.02	5.88	29.41
1431	HEALTH RESEARCH POLICY AND SYSTEMS	51	361	324	37	10.2493	0.72549	74.51	4.0	3.7	7.5	1.48458	1.1851	52.94	1.96	17.65
1432	ACTA OBSTETRICIA ET GYNECOLOGICA SCANDINAVICA	51	2131	2053	78	3.66025	1.52941	82.35	4.3	4.1	4.65116	8.39651	3.87471	37.25	21.57	52.94
1433	INTERNATIONAL MARITIME HEALTH	51	248	211	37	14.9194	0.72549	68.63	2.2	1.9	13.6364	0.550478	1.46118	33.33	0	5.88
1434	CANADIAN JOURNAL OF PSYCHIATRY-REVUE CANADIENNE DE PSYCHIATRIE	51	900	865	35	3.88889	0.686275	84.31	4.0	3.9	2.5	1.97345	2.19784	35.29	3.92	25.49
1435	JOURNAL OF EPIDEMIOLOGY	51	375	358	17	4.53333	0.333333	66.67	4.7	4.5	4.25532	1.52802	1.27412	15.69	1.96	17.65
1436	ECONOMICS & HUMAN BIOLOGY	51	319	274	45	14.1066	0.882353	68.63	2.5	2.2	12	1.25899	1.77078	31.37	0	15.69
1437	JOURNAL OF ACUTE DISEASE	51	126	122	4	3.1746	0.0784314	29.41	0.5	0.4	20	0.175131	1.54804	5.88	0	1.96
1438	ARCHIVES OF MEDICAL SCIENCE	51	629	560	69	10.9698	1.35294	78.43	3.9	3.6	7.69231	2.19897	2.18255	23.53	3.92	25.49
1439	TURKISH ARCHIVES OF PEDIATRICS	51	143	99	44	30.7692	0.862745	62.75	1.2	1.0	16.6667	0.902029	1.59118	3.92	0	9.8
1440	UPDATES IN SURGERY	51	508	477	31	6.10236	0.607843	76.47	2.6	2.4	7.69231	2.62635	1.90451	17.65	3.92	39.22
1441	SOCIAL ANTHROPOLOGY	51	186	177	9	4.83871	0.176471	78.43	1.4	1.3	7.14286	1.11348	1.19275	9.8	0	11.76
1442	FRONTIERS IN VIROLOGY	51	154	154	0	0	0	58.82				0.657218	1.77255	35.29	0	9.8
1443	HEALTH EDUCATION & BEHAVIOR	51	1587	1565	22	1.38626	0.431373	82.35	4.2	4.1	2.38095	3.3354	2.80725	15.69	5.88	33.33
1444	INNOVATION	51	1205	1173	32	2.6556	0.627451	94.12	33.1	32.7	1.20846	2.90354	0.956275	33.33	5.88	29.41
1445	ARCHIVES OF SEXUAL BEHAVIOR	51	599	515	84	14.0234	1.64706	84.31	3.8	3.3	13.1579	3.20753	2.30196	21.57	7.84	49.02
1446	FAMILIES SYSTEMS & HEALTH	51	103	96	7	6.79612	0.137255	70.59	1.3	1.2	7.69231	0.500043	1.22137	3.92	0	0
1447	LIBRARY HI TECH	51	650	238	412	63.3846	8.07843	100	3.4	1.9	44.1176	5.14561	1.89059	25.49	7.84	49.02
1448	PESQUISA BRASILEIRA EM ODONTOPEDIATRIA E CLINICA INTEGRADA	51	132	124	8	6.06061	0.156863	52.94	0.6	0.6	0	0.362431	1.73725	17.65	0	1.96
1449	AERA OPEN	51	470	451	19	4.04255	0.372549	88.24	2.8	2.6	7.14286	3.77739	1.9402	11.76	9.8	31.37
1450	ANALYTICAL AND BIOANALYTICAL CHEMISTRY	51	700	663	37	5.28571	0.72549	88.24	4.3	4.1	4.65116	1.60518	1.60294	9.8	1.96	21.57
1451	JOURNAL OF PERINATOLOGY	51	721	697	24	3.32871	0.470588	80.39	2.9	2.7	6.89655	3.50221	3.24922	7.84	11.76	49.02
1452	INTERNATIONAL JOURNAL OF HEALTH AND ALLIED SCIENCES	51	98	95	3	3.06122	0.0588235	47.06	0.4	0.4	0	0.134304	1.6749	1.96	0	1.96
1453	ECHOCARDIOGRAPHY-A JOURNAL OF CARDIOVASCULAR ULTRASOUND AND ALLIED TECHNIQUES	51	545	513	32	5.87156	0.627451	86.27	1.5	1.4	6.66667	1.20831	3.46529	23.53	0	13.73
1454	FRACTALS-COMPLEX GEOMETRY PATTERNS AND SCALING IN NATURE AND SOCIETY	51	377	291	86	22.8117	1.68627	70.59	4.7	3.6	23.4043	1.4083	0.873529	58.82	0	17.65
1455	JOURNAL OF PEDIATRIC GASTROENTEROLOGY AND NUTRITION	51	458	408	50	10.917	0.980392	74.51	2.9	2.5	13.7931	1.83954	2.63392	33.33	5.88	35.29
1456	WORKPLACE HEALTH & SAFETY	51	209	197	12	5.74163	0.235294	58.82	2.6	2.5	3.84615	2.34766	1.99039	3.92	5.88	23.53
1457	JOURNAL OF EXPERIMENTAL MEDICINE	51	5060	5008	52	1.02767	1.01961	100	15.3	15.1	1.30719	8.61811	3.21882	37.25	37.25	60.78
1458	CLINICAL BIOCHEMISTRY	51	411	405	6	1.45985	0.117647	80.39	2.8	2.8	0	2.11246	1.9651	17.65	1.96	23.53
1459	CURRENT RESPIRATORY MEDICINE REVIEWS	51	13	9	4	30.7692	0.0784314	15.69	0.2	0.2	0	0.0327529	0.677647	3.92	0	0
1460	ACS CENTRAL SCIENCE	51	4257	4228	29	0.681231	0.568627	96.08	18.2	18.1	0.549451	6.36057	2.4102	31.37	19.61	68.63
1461	SPATIAL INFORMATION RESEARCH	51	230	197	33	14.3478	0.647059	72.55	2.4	2.3	4.16667	0.59172	1.41863	19.61	1.96	3.92
1462	ACTA PHARMACEUTICA SINICA B	51	3095	3002	93	3.00485	1.82353	88.24	14.5	13.7	5.51724	7.10072	1.94941	27.45	17.65	52.94
1463	JOURNAL OF THE INTERNATIONAL AIDS SOCIETY	51	876	804	72	8.21918	1.41176	86.27	6.0	5.4	10	1.62038	1.93137	56.86	0	27.45
1464	GERIATRICS	50	343	334	9	2.62391	0.18	70	2.3	2.3	0	1.07887	1.6694	18	0	10
1465	ITALIAN JOURNAL OF MEDICINE	50	91	89	2	2.1978	0.04	28	0.4	0.4	0	0.140126	1.4404	8	0	2
1466	FRONTIERS IN BIOSCIENCE-LANDMARK	50	228	225	3	1.31579	0.06	76	3.1	3.0	3.22581	0.56837	1.0954	36	0	4
1467	JOURNAL OF MOLECULAR LIQUIDS	50	722	616	106	14.6814	2.12	86	6.0	5.0	16.6667	1.9301	1.6184	46	8	46
1468	ANESTHESIOLOGY	50	967	930	37	3.82627	0.74	76	8.8	8.3	5.68182	3.90828	2.5464	18	8	42
1469	NATIONAL SCIENCE REVIEW	50	3364	3338	26	0.772889	0.52	84	20.7	20.3	1.93237	6.10777	2.415	26	10	48
1470	CURRENT TOPICS IN MEDICINAL CHEMISTRY	50	297	269	28	9.42761	0.56	84	3.4	3.3	2.94118	0.800448	1.7812	34	0	10
1471	INTERNATIONAL JOURNAL OF PEDIATRIC OTORHINOLARYNGOLOGY	50	467	435	32	6.85225	0.64	84	1.5	1.4	6.66667	1.92331	2.9866	14	4	28
1472	DIABETIC MEDICINE	50	759	710	49	6.45586	0.98	84	3.5	3.3	5.71429	1.85941	2.6968	20	2	24
1473	TRENDS IN ANAESTHESIA AND CRITICAL CARE	50	134	108	26	19.403	0.52	74	1.5	1.3	13.3333	0.662332	1.1436	14	0	4
1474	NEUROLOGIA I NEUROCHIRURGIA POLSKA	50	332	193	139	41.8675	2.78	88	2.9	2.1	27.5862	3.20001	2.054	12	2	40
1475	JOURNAL OF EUROPEAN PUBLIC POLICY	50	642	554	88	13.7072	1.76	78	4.2	3.8	9.52381	4.88651	1.7312	40	16	60
1476	ACADEMIC PEDIATRICS	50	329	300	29	8.81459	0.58	82	3.1	2.7	12.9032	2.50811	1.9106	12	2	44
1477	AMERICAN PSYCHOLOGIST	50	5212	5150	62	1.18956	1.24	86	16.4	16.2	1.21951	13.8057	2.814	40	38	66
1478	NATURE BIOTECHNOLOGY	50	5209	5174	35	0.671914	0.7	94	46.9	46.1	1.70576	9.83484	1.9704	32	32	72
1479	JOURNAL OF CROHNS & COLITIS	50	767	727	40	5.21512	0.8	88	8.0	7.4	7.5	1.69577	1.2196	38	0	24
1480	PEDIATRIC DERMATOLOGY	50	643	611	32	4.97667	0.64	78	1.5	1.4	6.66667	2.34922	5.706	18	12	26
1481	PACIFIC BUSINESS REVIEW INTERNATIONAL	50	9	8	1	11.1111	0.02	14	0.1	0.1	0	0.01773	0.8064	2	0	0
1482	INTERNATIONAL JOURNAL OF IMAGING SYSTEMS AND TECHNOLOGY	50	406	343	63	15.5172	1.26	74	3.3	3.1	6.06061	1.11648	1.425	24	0	12
1483	NEW MEDIA & SOCIETY	50	426	397	29	6.80751	0.58	70	5.0	4.6	8	3.85005	1.7584	24	10	40
1484	JOURNAL OF PEDIATRIC HEALTH CARE	50	215	188	27	12.5581	0.54	50	2.8	2.5	10.7143	1.67948	1.9402	4	2	18
1485	DIAGNOSIS	50	1071	1053	18	1.68067	0.36	86	3.5	3.3	5.71429	1.7615	2.0602	38	2	24
1486	OPHTHALMOLOGY	50	1248	1207	41	3.28526	0.82	88	13.7	13.2	3.64964	11.1943	3.5006	16	26	74
1487	BRITISH COLUMBIA MEDICAL JOURNAL	50	54	47	7	12.963	0.14	36	0.9	0.8	11.1111	0.099218	2.2198	0	0	0
1488	JOURNAL OF HEALTHCARE ENGINEERING	50	658	623	35	5.31915	0.7	92				2.32914	2.8604	42	6	34
1489	INTERNATIONAL JOURNAL OF PEDIATRICS-MASHHAD	50	53	43	10	18.8679	0.2	42	0.3	0.3	0	0.24044	2.5416	14	0	0
1490	PHYSIOLOGICAL REPORTS	49	496	487	9	1.81452	0.183673	73.47	2.5	2.4	4	1.6025	1.70694	30.61	4.08	18.37
1491	INTERNATIONAL REVIEW OF ECONOMICS & FINANCE	49	936	909	27	2.88462	0.55102	75.51	4.5	4.4	2.22222	4.29997	2.58959	51.02	14.29	46.94
1492	ADVANCED BIOMEDICAL RESEARCH	49	42	41	1	2.38095	0.0204082	36.73	1.0	1.0	0	0.274539	1.32204	10.2	0	0
1493	JOURNAL OF MEDICAL MICROBIOLOGY	49	513	499	14	2.72904	0.285714	85.71	3.0	2.9	3.33333	1.18877	2.25265	16.33	0	18.37
1494	SEIZURE-EUROPEAN JOURNAL OF EPILEPSY	49	897	865	32	3.56745	0.653061	75.51	3.0	2.8	6.66667	2.118	2.93776	18.37	4.08	32.65
1495	NEUROPSYCHIATRIC DISEASE AND TREATMENT	49	413	403	10	2.42131	0.204082	81.63	3.2	3.1	3.125	1.44424	2.12082	30.61	0	16.33
1496	ARCHIVES DES MALADIES PROFESSIONNELLES ET DE L ENVIRONNEMENT	49	30	20	10	33.3333	0.204082	24.49	0.4	0.2	50	0.0623122	1.18878	6.12	0	0
1497	MSYSTEMS	49	1209	1179	30	2.48139	0.612245	83.67	6.4	6.2	3.125	1.84309	1.62327	14.29	6.12	24.49
1498	INTERNATIONAL JOURNAL OF EMERGENCY MEDICINE	49	655	653	2	0.305344	0.0408163	69.39	3.2	3.2	0	2.01283	1.8551	16.33	2.04	20.41
1499	INDIAN JOURNAL OF PHARMACOLOGY	49	260	236	24	9.23077	0.489796	67.35	2.4	2.3	4.16667	0.502473	1.16959	10.2	0	2.04
1500	JOURNAL OF MENS HEALTH	49	45	34	11	24.4444	0.22449	46.94	0.7	0.5	28.5714	0.344765	1.70755	20.41	0	0
1501	ANNALS OF WORK EXPOSURES AND HEALTH	49	319	280	39	12.2257	0.795918	83.67	2.6	2.1	19.2308	1.11008	1.61347	16.33	0	14.29
1502	POSTGRADUATE MEDICINE	49	722	696	26	3.60111	0.530612	91.84	4.2	4.1	2.38095	1.38286	1.9549	12.24	0	28.57
1503	LANCET PLANETARY HEALTH	49	1444	1411	33	2.28532	0.673469	93.88	25.7	25.1	2.33463	3.20485	1.45755	48.98	8.16	44.9
1504	MATURITAS	49	886	857	29	3.27314	0.591837	75.51	4.9	4.8	2.04082	3.99196	1.79571	55.1	12.24	34.69
1505	MEDIZINISCHE KLINIK-INTENSIVMEDIZIN UND NOTFALLMEDIZIN	49	314	284	30	9.55414	0.612245	65.31	1.1	1.0	9.09091	0.436573	2.20694	12.24	0	4.08
1506	GASTROENTEROLOGIA Y HEPATOLOGIA	49	144	133	11	7.63889	0.22449	67.35	1.9	1.7	10.5263	0.882706	2.54	4.08	0	6.12
1507	PHI DELTA KAPPAN	49	181	170	11	6.07735	0.22449	55.1	1.2	1.1	8.33333	1.15869	2.60592	0	2.04	14.29
1508	BIOSCIENCE RESEARCH	49	166	155	11	6.62651	0.22449	28.57		0.2		0.436514	2.77878	38.78	2.04	2.04
1509	JACC-CARDIOVASCULAR IMAGING	49	1693	1637	56	3.30774	1.14286	95.92	14.0	13.2	5.71429	6.62154	3.31592	14.29	20.41	57.14
1510	ANTHROPOLOGY IN ACTION-JOURNAL FOR APPLIED ANTHROPOLOGY IN POLICY AND PRACTICE	49	152	144	8	5.26316	0.163265	77.55	1.4	1.3	7.14286	1.03667	1.07898	14.29	0	4.08
1511	EUROPEAN JOURNAL OF RISK REGULATION	49	582	511	71	12.1993	1.44898	91.84	2.9	2.9	0	6.62752	1.55429	24.49	18.37	63.27
1512	PEDIATRIC TRANSPLANTATION	49	235	200	35	14.8936	0.714286	73.47	1.3	1.1	15.3846	1.15868	2.24184	18.37	2.04	16.33
1513	MEDICAL TEACHER	49	867	777	90	10.3806	1.83673	71.43	4.7	4.3	8.51064	2.4743	2.38959	36.73	12.24	34.69
1514	JOURNAL OF CARDIOVASCULAR DEVELOPMENT AND DISEASE	49	252	238	14	5.55556	0.285714	71.43	2.4	2.1	12.5	1.47172	1.94837	32.65	0	16.33
1515	EURASIAN JOURNAL OF MEDICINE AND ONCOLOGY	49	811	801	10	1.23305	0.204082	75.51	2.5	2.5	0	1.15703	1.97143	16.33	2.04	18.37
1516	JOURNAL OF PEDIATRIC SURGERY	49	455	416	39	8.57143	0.795918	83.67	2.4	2.1	12.5	3.69819	3.64245	10.2	10.2	48.98
1517	SURGICAL ENDOSCOPY AND OTHER INTERVENTIONAL TECHNIQUES	49	511	472	39	7.63209	0.795918	85.71	3.1	2.7	12.9032	1.97969	1.62857	30.61	2.04	20.41
1518	JOURNAL OF IMMUNOLOGICAL METHODS	48	330	323	7	2.12121	0.145833	70.83	2.2	2.2	0	0.96574	2.22979	16.67	0	10.42
1519	EXERCER-LA REVUE FRANCOPHONE DE MEDECINE GENERALE	48	74	69	5	6.75676	0.104167	6.25	0.2	0.2	0	0.0782563	1.90917	4.17	0	2.08
1520	LARYNGO-RHINO-OTOLOGIE	48	165	129	36	21.8182	0.75	50	1.0	0.7	30	0.637898	2.32854	8.33	2.08	4.17
1521	JOURNAL OF LAW AND THE BIOSCIENCES	48	719	709	10	1.39082	0.208333	95.83	3.4	3.2	5.88235	3.79767	1.40562	16.67	16.67	54.17
1522	AUSTRALIAN CRITICAL CARE	48	360	306	54	15	1.125	81.25	3.3	3.0	9.09091	3.29143	1.81625	29.17	10.42	56.25
1523	JOURNAL OF ASTHMA	48	356	336	20	5.61798	0.416667	77.08	1.9	1.8	5.26316	1.02946	1.88875	18.75	0	12.5
1524	FOOD SECURITY	48	1951	1891	60	3.07535	1.25	87.5	6.7	6.3	5.97015	2.73755	1.94646	33.33	12.5	43.75
1525	ASIA-PACIFIC JOURNAL-JAPAN FOCUS	48	65	59	6	9.23077	0.125	47.92				0.771425	1.44604	6.25	0	2.08
1526	SANTE PUBLIQUE	48	23	19	4	17.3913	0.0833333	22.92	0.3	0.2	33.3333	0.0507729	0.787083	27.08	0	0
1527	SOCIAL SCIENCE QUARTERLY	48	425	383	42	9.88235	0.875	81.25	1.9	1.7	10.5263	3.42418	2.87375	18.75	2.08	43.75
1528	BURNS	48	338	251	87	25.7396	1.8125	83.33	2.7	2.2	18.5185	2.25284	2.62312	14.58	4.17	35.42
1529	ACTA PSYCHOLOGICA	48	210	203	7	3.33333	0.145833	79.17	1.8	1.7	5.55556	2.01687	2.45438	31.25	0	31.25
1530	MOLECULAR PSYCHIATRY	48	1551	1497	54	3.48162	1.125	93.75	11.0	10.5	4.54545	4.624	2.365	52.08	25	56.25
1531	JOURNAL OF NEURO-OPHTHALMOLOGY	48	435	380	55	12.6437	1.14583	83.33	3.2	2.8	12.5	4.74776	3.955	8.33	8.33	41.67
1532	NURSING & HEALTH SCIENCES	48	292	259	33	11.3014	0.6875	66.67	2.7	2.6	3.7037	2.01565	1.58479	33.33	4.17	22.92
1533	ANNALS OF OTOLOGY RHINOLOGY AND LARYNGOLOGY	48	297	278	19	6.39731	0.395833	70.83	1.4	1.3	7.14286	1.73707	2.62021	6.25	2.08	25
1534	HOLOS	48	23	17	6	26.087	0.125	20.83	0.1	0.1	0	0.0661417	2.14604	6.25	0	0
1535	WOMEN AND BIRTH	48	993	901	92	9.26485	1.91667	97.92	3.8	3.3	13.1579	10.2143	3.20292	47.92	43.75	85.42
1536	HEPATOLOGY COMMUNICATIONS	48	605	586	19	3.1405	0.395833	81.25	5.1	5.0	1.96078	1.64369	1.52333	22.92	0	33.33
1537	JOURNAL OF FAMILY ISSUES	48	306	293	13	4.24837	0.270833	72.92	1.7	1.7	0	1.8614	2.62146	10.42	4.17	18.75
1538	JOURNAL OF ANXIETY DISORDERS	48	4374	4251	123	2.81207	2.5625	93.75	10.3	10.0	2.91262	9.17388	3.11813	20.83	35.42	68.75
1539	JOURNAL OF GENERAL AND FAMILY MEDICINE	48	129	118	11	8.52713	0.229167	62.5	1.6	1.5	6.25	0.315167	1.36979	18.75	0	2.08
1540	JOURNAL OF COMMUNITY & APPLIED SOCIAL PSYCHOLOGY	48	441	388	53	12.0181	1.10417	81.25	2.7	2.5	7.40741	1.70821	2.15354	25	2.08	27.08
1541	CURRENT OPINION IN PULMONARY MEDICINE	48	321	293	28	8.72274	0.583333	79.17	3.3	3.3	0	1.24217	1.87979	39.58	0	14.58
1542	APPLIED ENERGY	48	2324	2160	164	7.0568	3.41667	93.75	11.2	10.0	10.7143	3.77444	2.36458	43.75	16.67	45.83
1543	PAIN MEDICINE	48	379	320	59	15.5673	1.22917	79.17	3.1	3.0	3.22581	1.87391	2.07792	6.25	4.17	16.67
1544	ENVIRONMENTAL HEALTH AND PREVENTIVE MEDICINE	48	537	515	22	4.09683	0.458333	83.33	4.7	4.6	2.12766	1.87779	1.83208	16.67	2.08	25
1545	APPLIED GEOGRAPHY	48	493	455	38	7.70791	0.791667	81.25	4.9	4.8	2.04082	3.25834	1.52563	27.08	4.17	39.58
1546	ENDOSCOPY	48	621	577	44	7.08535	0.916667	85.42	9.3	8.2	11.828	2.31396	2.34083	25	6.25	31.25
1547	JOURNAL OF HOSPITALITY AND TOURISM INSIGHTS	48	268	151	117	43.6567	2.4375	72.92	3.9	2.6	33.3333	1.75769	1.08938	33.33	0	18.75
1548	JOURNAL OF OCCUPATIONAL HEALTH	48	599	577	22	3.67279	0.458333	89.58	3.0	2.9	3.33333	1.6125	2.38708	12.5	2.08	25
1549	NEW ARMENIAN MEDICAL JOURNAL	48	52	15	37	71.1538	0.770833	43.75	0.2	0.1	50	0.100754	1.99313	10.42	0	0
1550	NATIONAL MEDICAL JOURNAL OF INDIA	48	14	14	0	0	0	22.92	0.4	0.4	0	0.0393104	1.20292	4.17	0	0
1551	JOURNAL OF TRANSPORT GEOGRAPHY	48	1102	1038	64	5.80762	1.33333	77.08	6.1	5.4	11.4754	4.17065	1.94813	33.33	12.5	50
1552	ARCHIVES DE PEDIATRIE	47	374	367	7	1.87166	0.148936	65.96	1.8	1.7	5.55556	1.84127	2.56915	6.38	2.13	27.66
1553	PHARMACOLOGICAL REPORTS	47	932	920	12	1.28755	0.255319	87.23	4.4	4.4	0	1.98222	2.04915	27.66	6.38	31.91
1554	JOURNAL OF CLINICAL PHARMACOLOGY	47	418	412	6	1.43541	0.12766	80.85	2.9	2.8	3.44828	1.18574	1.57	14.89	0	12.77
1555	PEDIATRIC CARDIOLOGY	47	493	464	29	5.88235	0.617021	63.83	1.6	1.5	6.25	1.85384	3.47468	17.02	6.38	31.91
1556	ANATOLIAN JOURNAL OF CARDIOLOGY	47	193	173	20	10.3627	0.425532	48.94	1.3	1.2	7.69231	0.661783	2.41489	12.77	0	8.51
1557	BIOINFORMATION	47	408	391	17	4.16667	0.361702	76.6	1.9	1.9	0	1.17838	1.06532	14.89	0	14.89
1558	ACTA PAULISTA DE ENFERMAGEM	47	86	76	10	11.6279	0.212766	36.17	0.7	0.7	0	0.417209	1.39468	8.51	0	2.13
1559	INTERNATIONAL JOURNAL OF HEALTH SERVICES	47	506	497	9	1.77866	0.191489	89.36	3.4	3.3	2.94118	1.57328	1.46085	25.53	4.26	25.53
1560	SOCIAL NETWORK ANALYSIS AND MINING	47	319	289	30	9.40439	0.638298	85.11	2.8	2.4	14.2857	1.17426	1.92511	23.4	2.13	8.51
1561	AGRICULTURE AND HUMAN VALUES	47	509	465	44	8.6444	0.93617	93.62	4.5	3.9	13.3333	2.81099	1.27021	8.51	10.64	40.43
1562	ARCHIVES OF HELLENIC MEDICINE	47	6	2	4	66.6667	0.0851064	6.38	0.1	0.1	0	0.0189043	0.700851	10.64	0	0
1563	HEALTH ECONOMICS	47	292	275	17	5.82192	0.361702	65.96	2.1	2.0	4.7619	1.24243	1.70213	38.3	0	19.15
1564	3 BIOTECH	47	516	510	6	1.16279	0.12766	82.98	2.8	2.8	0	1.0817	1.7283	29.79	0	8.51
1565	EGYPTIAN JOURNAL OF OTOLARYNGOLOGY	47	65	45	20	30.7692	0.425532	48.94	0.4	0.3	25	0.478151	1.94468	4.26	0	2.13
1566	JOURNAL OF CHILD AND FAMILY STUDIES	47	183	178	5	2.73224	0.106383	68.09	2.1	2.0	4.7619	1.46677	2.4234	19.15	0	23.4
1567	FRONTLINE GASTROENTEROLOGY	47	204	164	40	19.6078	0.851064	76.6	2.6	2.3	11.5385	0.804632	1.82638	4.26	0	10.64
1568	VALUE IN HEALTH	47	342	284	58	16.9591	1.23404	91.49	4.5	4.2	6.66667	2.07849	1.33638	27.66	2.13	25.53
1569	JOURNAL OF OBSTETRICS AND GYNAECOLOGY	47	97	96	1	1.03093	0.0212766	46.81	1.3	1.2	7.69231	0.97006	1.64809	8.51	4.26	6.38
1570	JOURNAL OF ENVIRONMENTAL CHEMICAL ENGINEERING	47	1050	999	51	4.85714	1.08511	87.23	7.7	7.2	6.49351	1.34314	1.42617	29.79	0	23.4
1571	LANCET HIV	47	2424	2354	70	2.88779	1.48936	95.74	16.1	15.4	4.34783	4.62569	3.77787	31.91	17.02	55.32
1572	ANDROLOGY	47	1390	1299	91	6.54676	1.93617	91.49	4.6	4.2	8.69565	5.9091	3.40936	10.64	29.79	59.57
1573	INTERFACE-COMUNICACAO SAUDE EDUCACAO	47	50	43	7	14	0.148936	31.91	0.5	0.5	0	0.190704	2.41745	8.51	0	0
1574	JOURNAL OF MOLECULAR BIOLOGY	47	1481	1456	25	1.68805	0.531915	89.36	5.6	5.5	1.78571	3.14361	3.22319	38.3	10.64	38.3
1575	JOURNAL OF PEDIATRIC PSYCHOLOGY	47	868	789	79	9.10138	1.68085	85.11	3.6	3.2	11.1111	2.44949	2.46447	6.38	6.38	34.04
1576	INTERNATIONAL JOURNAL OF HUMAN RIGHTS IN HEALTH CARE	47	162	154	8	4.93827	0.170213	53.19	1.4	1.3	7.14286	0.800302	2.38894	27.66	2.13	4.26
1577	PHYSICAL CHEMISTRY CHEMICAL PHYSICS	47	389	358	31	7.96915	0.659574	85.11	3.3	3.0	9.09091	1.0166	1.4934	21.28	0	21.28
1578	DRUG SAFETY	47	726	686	40	5.50964	0.851064	78.72	4.2	3.9	7.14286	2.23234	1.92596	36.17	6.38	40.43
1579	INTERNATIONAL JOURNAL OF PSYCHOLOGY	47	741	722	19	2.5641	0.404255	82.98	3.2	3.2	0	2.42609	1.97447	36.17	4.26	40.43
1580	AMERICAN REVIEW OF PUBLIC ADMINISTRATION	47	1210	1196	14	1.15702	0.297872	97.87	5.0	4.9	2	3.79283	1.35085	21.28	6.38	57.45
1581	KARDIOLOGIYA	46	102	75	27	26.4706	0.586957	50	0.5	0.4	20	0.226861	1.81957	19.57	0	2.17
1582	SPATIAL AND SPATIO-TEMPORAL EPIDEMIOLOGY	46	435	397	38	8.73563	0.826087	80.43	3.4	3.1	8.82353	1.43929	1.80413	30.43	2.17	10.87
1583	ENDOCRINE PRACTICE	46	587	565	22	3.74787	0.478261	80.43	4.2	4.1	2.38095	1.81737	2.07652	17.39	2.17	30.43
1584	JOURNAL OF TRAUMA AND ACUTE CARE SURGERY	46	611	574	37	6.05565	0.804348	73.91	3.4	3.0	11.7647	2.08978	3.1887	17.39	13.04	39.13
1585	HEALTH PROMOTION AND CHRONIC DISEASE PREVENTION IN CANADA-RESEARCH POLICY AND PRACTICE	46	270	245	25	9.25926	0.543478	60.87	2.9	2.9	0	1.21178	1.96739	10.87	0	17.39
1586	JOURNAL OF MOLECULAR DIAGNOSTICS	46	682	665	17	2.49267	0.369565	91.3	4.1	4.0	2.43902	2.53163	1.70478	17.39	6.52	30.43
1587	JOURNAL OF HUMAN LACTATION	46	400	360	40	10	0.869565	82.61	2.6	2.3	11.5385	2.05038	2.09109	6.52	4.35	30.43
1588	BMC WOMENS HEALTH	46	177	170	7	3.9548	0.152174	60.87	2.5	2.4	4	1.17316	1.41891	23.91	0	17.39
1589	COMPUTATIONAL BIOLOGY AND CHEMISTRY	46	424	415	9	2.12264	0.195652	78.26	3.1	3.0	3.22581	1.44	1.78217	32.61	2.17	17.39
1590	BRITISH JOURNAL OF PSYCHIATRY	46	1759	1746	13	0.739056	0.282609	78.26	10.5	10.3	1.90476	5.61955	3.29957	23.91	13.04	43.48
1591	CANADIAN PUBLIC POLICY-ANALYSE DE POLITIQUES	46	673	567	106	15.7504	2.30435	91.3	3.1	2.7	12.9032	2.18789	1.92043	28.26	4.35	21.74
1592	ATMOSPHERIC POLLUTION RESEARCH	46	526	490	36	6.84411	0.782609	89.13	4.5	4.2	6.66667	1.41809	1.71326	41.3	2.17	13.04
1593	JOURNAL OF ASIAN AND AFRICAN STUDIES	46	109	98	11	10.0917	0.23913	56.52	1.0	0.9	10	4.16361	2.67913	41.3	6.52	26.09
1594	REVUE NEUROLOGIQUE	46	598	587	11	1.83946	0.23913	80.43	3.0	3.0	0	3.23447	3.83783	19.57	6.52	32.61
1595	GEOHEALTH	46	322	299	23	7.14286	0.5	80.43	4.8	4.5	6.25	1.01993	0.918696	26.09	0	19.57
1596	BMC MEDICAL ETHICS	46	261	252	9	3.44828	0.195652	73.91	2.7	2.5	7.40741	1.40477	1.14261	36.96	4.35	15.22
1597	PSYCHOGERIATRICS	46	187	177	10	5.34759	0.217391	65.22	2.0	1.9	5	0.643348	1.60696	17.39	0	8.7
1598	CANADIAN FAMILY PHYSICIAN	46	129	106	23	17.8295	0.5	73.91	3.1	2.8	9.67742	1.26898	2.005	6.52	0	13.04
1599	JOURNAL OF GERONTOLOGICAL NURSING	46	128	107	21	16.4062	0.456522	54.35	1.3	1.2	7.69231	1.08624	1.89087	6.52	0	19.57
1600	INVESTIGACION CLINICA	46	16	10	6	37.5	0.130435	23.91	0.2	0.1	50	0.0516696	1.88413	17.39	0	0
1601	JOURNAL OF LEUKOCYTE BIOLOGY	46	1362	1339	23	1.68869	0.5	91.3	5.5	5.5	0	1.90989	2.65522	19.57	4.35	30.43
1602	URBAN FORESTRY & URBAN GREENING	46	1188	1013	175	14.7306	3.80435	93.48	6.4	5.6	12.5	5.66428	3.21239	36.96	36.96	80.43
1603	BRITISH JOURNAL OF PHARMACOLOGY	46	1192	1175	17	1.42617	0.369565	93.48	7.3	6.4	12.3288	1.98172	1.31043	41.3	2.17	21.74
1604	SAUDI JOURNAL OF ANAESTHESIA	46	53	46	7	13.2075	0.152174	52.17	1.2	1.1	8.33333	0.224691	0.725435	4.35	0	0
1605	EUROPEAN JOURNAL OF CLINICAL PHARMACOLOGY	46	400	386	14	3.5	0.304348	76.09	2.9	2.8	3.44828	1.22228	2.14435	21.74	0	13.04
1606	PROGRESS IN CARDIOVASCULAR DISEASES	46	2265	2189	76	3.35541	1.65217	95.65	9.1	8.5	6.59341	16.0249	2.09217	60.87	15.22	39.13
1607	ZEITSCHRIFT FUR GASTROENTEROLOGIE	46	51	41	10	19.6078	0.217391	28.26	1.3	1.1	15.3846	0.130654	0.572826	0	0	0
1608	YONSEI MEDICAL JOURNAL	46	549	541	8	1.45719	0.173913	80.43	2.4	2.4	0	1.2313	2.01674	15.22	2.17	13.04
1609	SURGEON-JOURNAL OF THE ROYAL COLLEGES OF SURGEONS OF EDINBURGH AND IRELAND	46	320	311	9	2.8125	0.195652	82.61	2.5	2.5	0	1.78598	1.48804	17.39	6.52	23.91
1610	ALLERGY AND ASTHMA PROCEEDINGS	46	380	190	190	50	4.13043	86.96	2.8	1.8	35.7143	1.55414	1.71913	6.52	0	15.22
1611	QUANTITATIVE IMAGING IN MEDICINE AND SURGERY	46	481	408	73	15.1767	1.58696	93.48	2.9	2.3	20.6897	1.81734	1.86674	8.7	0	23.91
1612	JOURNAL OF INVESTIGATIONAL ALLERGOLOGY AND CLINICAL IMMUNOLOGY	46	393	353	40	10.1781	0.869565	86.96	7.2	6.5	9.72222	2.4379	2.06978	10.87	4.35	32.61
1613	ONLINE INFORMATION REVIEW	46	332	259	73	21.988	1.58696	89.13	3.1	2.6	16.129	1.34307	1.69935	21.74	0	19.57
1614	CMES-COMPUTER MODELING IN ENGINEERING & SCIENCES	46	439	363	76	17.3121	1.65217	91.3	2.4	2.0	16.6667	1.82724	1.85522	63.04	4.35	19.57
1615	HSS JOURNAL	46	308	298	10	3.24675	0.217391	84.78	2.5	2.5	0	2.20573	1.4237	2.17	0	28.26
1616	FERTILITY AND STERILITY	46	1194	1144	50	4.1876	1.08696	80.43	6.7	6.3	5.97015	5.049	2.52109	17.39	19.57	45.65
1617	RHEUMATOLOGY ADVANCES IN PRACTICE	46	195	187	8	4.10256	0.173913	58.7	3.1	3.0	3.22581	0.694796	1.34413	17.39	0	8.7
1618	EUROPEAN JOURNAL OF DENTAL EDUCATION	46	597	523	74	12.3953	1.6087	71.74	2.4	2.0	16.6667	3.49005	2.3787	21.74	8.7	41.3
1619	JNP- THE JOURNAL FOR NURSE PRACTITIONERS	46	153	146	7	4.57516	0.152174	60.87	1.0	0.9	10	1.11591	2.18783	0	2.17	10.87
1620	MOLECULAR THERAPY	46	881	851	30	3.40522	0.652174	91.3	12.4	12.0	3.22581	4.19369	1.88652	39.13	17.39	60.87
1621	TEM JOURNAL-TECHNOLOGY EDUCATION MANAGEMENT INFORMATICS	46	93	86	7	7.52688	0.152174	56.52	0.7	0.6	14.2857	0.298485	2.09435	8.7	0	0
1622	CIRCULATION RESEARCH	46	4092	4023	69	1.68622	1.5	91.3	20.1	19.7	1.99005	9.3508	2.66717	28.26	32.61	60.87
1623	SPORT SCIENCES FOR HEALTH	46	333	313	20	6.00601	0.434783	76.09	1.5	1.3	13.3333	2.13778	2.9263	41.3	4.35	19.57
1624	JOURNAL OF NERVOUS AND MENTAL DISEASE	45	212	206	6	2.83019	0.133333	75.56	1.9	1.8	5.26316	0.896589	1.772	24.44	0	11.11
1625	BRITISH JOURNAL OF RADIOLOGY	45	300	295	5	1.66667	0.111111	84.44	2.8	2.7	3.57143	1.04293	1.29178	24.44	0	8.89
1626	DEVELOPING WORLD BIOETHICS	45	300	291	9	3	0.2	62.22	2.2	2.1	4.54545	1.37433	1.64222	28.89	2.22	11.11
1627	ARTHRITIS CARE & RESEARCH	45	202	180	22	10.8911	0.488889	57.78	4.7	4.4	6.38298	1.49342	0.964	33.33	0	24.44
1628	BIOETHICS	45	344	323	21	6.10465	0.466667	68.89	2.2	2.0	9.09091	1.77125	1.87556	22.22	4.44	17.78
1629	YAKUT MEDICAL JOURNAL	45	14	0	14	100	0.311111	15.56	0.1	0.0	100	0.0367533	2.65356	0	0	0
1630	INDIAN JOURNAL OF DERMATOLOGY	45	50	39	11	22	0.244444	37.78	1.7	1.7	0	0.299473	1.01622	6.67	0	0
1631	CHILD CARE HEALTH AND DEVELOPMENT	45	191	181	10	5.2356	0.222222	73.33	1.9	1.8	5.26316	1.56625	2.15844	26.67	2.22	22.22
1632	CHEMICAL COMMUNICATIONS	45	628	607	21	3.34395	0.466667	88.89	4.9	4.7	4.08163	1.38294	1.71956	20	0	17.78
1633	FUTURE SCIENCE OA	45	291	281	10	3.43643	0.222222	77.78	2.5	2.4	4	0.9668	1.59133	17.78	0	8.89
1634	FEBS JOURNAL	45	1209	1155	54	4.4665	1.2	86.67	5.4	5.3	1.85185	1.76091	2.19067	22.22	4.44	26.67
1635	GMS HYGIENE AND INFECTION CONTROL	45	357	346	11	3.08123	0.244444	64.44	3.0	3.0	0	0.690356	1.17311	22.22	0	6.67
1636	RENAL FAILURE	45	377	340	37	9.81432	0.822222	75.56	3.0	2.6	13.3333	1.74624	1.97356	28.89	2.22	20
1637	ENVIRONMENTAL CHEMISTRY LETTERS	45	1105	884	221	20	4.91111	95.56	15.7	14.6	7.00637	2.0206	1.29	53.33	2.22	31.11
1638	QUALITY OF LIFE RESEARCH	45	489	466	23	4.70348	0.511111	73.33	3.5	3.2	8.57143	2.58497	2.68111	40	4.44	33.33
1639	PATTERN RECOGNITION	45	1202	1047	155	12.8952	3.44444	95.56	8.0	6.7	16.25	3.00494	1.88089	42.22	8.89	51.11
1640	RESEARCH IN DEVELOPMENTAL DISABILITIES	45	815	766	49	6.01227	1.08889	88.89	3.1	2.9	6.45161	6.18691	2.94111	24.44	24.44	71.11
1641	MICROCHEMICAL JOURNAL	45	414	368	46	11.1111	1.02222	68.89	4.8	4.4	8.33333	1.79912	1.45733	13.33	0	26.67
1642	MIROVAYA EKONOMIKA I MEZHDUNARODNYE OTNOSHENIYA	45	46	31	15	32.6087	0.333333	53.33	0.4	0.3	25	0.428067	1.30178	0	0	0
1643	CASE REPORTS IN INFECTIOUS DISEASES	45	193	189	4	2.07254	0.0888889	73.33	1.1	1.1	0	0.468798	2.106	8.89	0	4.44
1644	MATHEMATICAL PROBLEMS IN ENGINEERING	45	323	303	20	6.19195	0.444444	66.67				1.08241	2.10533	33.33	2.22	13.33
1645	JOURNAL OF THE SCIENTIFIC SOCIETY	45	28	23	5	17.8571	0.111111	24.44	0.3	0.2	33.3333	0.0951556	1.12889	4.44	0	0
1646	INTERNATIONAL JOURNAL OF OCCUPATIONAL MEDICINE AND ENVIRONMENTAL HEALTH	45	172	164	8	4.65116	0.177778	55.56	2.0	1.9	5	0.96526	1.80133	13.33	0	13.33
1647	JOURNAL OF THE AMERICAN CHEMICAL SOCIETY	45	1151	1110	41	3.56212	0.911111	95.56	15.0	14.1	6	2.95228	1.10933	28.89	4.44	53.33
1648	JOURNAL OF CLINICAL AND EXPERIMENTAL HEPATOLOGY	45	552	503	49	8.87681	1.08889	91.11	3.0	2.5	16.6667	2.34834	2.08644	2.22	0	31.11
1649	JOURNAL OF GLOBAL ANTIMICROBIAL RESISTANCE	45	674	670	4	0.593472	0.0888889	88.89	4.6	4.5	2.17391	1.76039	2.09556	20	6.67	26.67
1650	TOURISM AND HOSPITALITY RESEARCH	45	347	310	37	10.6628	0.822222	75.56	3.5	3.2	8.57143	1.58993	1.84289	55.56	0	20
1651	JOURNAL OF MENTAL HEALTH	45	911	879	32	3.51262	0.711111	88.89	3.3	3.2	3.0303	3.52065	2.48489	31.11	8.89	40
1652	TOBACCO INDUCED DISEASES	45	1174	1129	45	3.83305	1	66.67	3.7	3.5	5.40541	2.65819	2.032	33.33	6.67	20
1653	BMJ HEALTH & CARE INFORMATICS	45	344	332	12	3.48837	0.266667	75.56	4.1	3.9	4.87805	1.18233	1.07356	31.11	2.22	17.78
1654	JOURNAL OF BANKING & FINANCE	45	571	554	17	2.97723	0.377778	93.33	3.7	3.5	5.40541	5.23863	3.38356	46.67	13.33	60
1655	INDIAN JOURNAL OF MEDICAL SPECIALITIES	45	56	46	10	17.8571	0.222222	46.67	0.6	0.5	16.6667	0.125109	2.182	4.44	0	0
1656	ANAESTHESIOLOGY INTENSIVE THERAPY	45	291	282	9	3.09278	0.2	62.22	1.7	1.6	5.88235	1.25822	1.69911	11.11	2.22	13.33
1657	JOURNAL OF WATER AND HEALTH	45	265	229	36	13.5849	0.8	66.67	2.3	2.1	8.69565	1.07729	1.98756	20	0	24.44
1658	TRAVEL BEHAVIOUR AND SOCIETY	45	239	218	21	8.78661	0.466667	55.56	5.2	4.8	7.69231	1.76487	1.39222	28.89	0	20
1659	REPRODUCTIVE BIOMEDICINE ONLINE	45	1013	969	44	4.34353	0.977778	86.67	4.0	3.7	7.5	4.10575	2.56867	33.33	13.33	55.56
1660	TRANSFUSIONSMEDIZIN	45	3	3	0	0	0	4.44	0.1	0.1	0	0.00709111	0.0204444	2.22	0	0
1661	KOREAN JOURNAL OF INTERNAL MEDICINE	45	346	334	12	3.46821	0.266667	82.22	2.4	2.3	4.16667	1.48129	2.04244	6.67	2.22	17.78
1662	TOHOKU JOURNAL OF EXPERIMENTAL MEDICINE	45	607	578	29	4.77759	0.644444	77.78	2.2	2.1	4.54545	1.25292	2.35933	8.89	0	11.11
1663	APPLIED RESEARCH IN QUALITY OF LIFE	45	542	429	113	20.8487	2.51111	75.56	3.4	3.0	11.7647	5.52223	2.69133	31.11	20	42.22
1664	DIALOGUES IN HUMAN GEOGRAPHY	45	1218	1211	7	0.574713	0.155556	100	27.5	26.4	4	4.34814	1.406	20	6.67	53.33
1665	HYPERTENSION	45	2033	1967	66	3.24643	1.46667	97.78	8.3	7.9	4.81928	4.89508	2.47444	31.11	15.56	66.67
1666	JOURNAL OF MICROBIOLOGY & BIOLOGY EDUCATION	45	231	193	38	16.4502	0.844444	82.22	1.9	1.4	26.3158	1.90116	2.06467	4.44	2.22	20
1667	FASEB JOURNAL	44	1468	1443	25	1.703	0.568182	95.45	4.8	4.7	2.08333	2.667	3.06523	40.91	13.64	59.09
1668	ADVANCES IN DIFFERENCE EQUATIONS	44	1420	1372	48	3.38028	1.09091	100	4.1	4.1	0	8.22477	2.975	70.45	40.91	79.55
1669	MINERVA PSYCHIATRY	44	29	27	2	6.89655	0.0454545	31.82	0.5	0.5	0	0.172175	1.40477	22.73	0	2.27
1670	ACUTE AND CRITICAL CARE	44	126	115	11	8.73016	0.25	72.73	1.8	1.6	11.1111	0.547757	1.32886	13.64	0	2.27
1671	JCR-JOURNAL OF CLINICAL RHEUMATOLOGY	44	293	285	8	2.73038	0.181818	70.45	3.4	3.3	2.94118	1.83877	3.32477	13.64	4.55	15.91
1672	GEOJOURNAL	44	300	277	23	7.66667	0.522727	65.91	2.7	2.5	7.40741	1.48376	1.59705	29.55	0	13.64
1673	ACTA HAEMATOLOGICA	44	394	373	21	5.32995	0.477273	77.27	2.4	2.4	0	0.920011	1.52409	22.73	0	9.09
1674	AEM EDUCATION AND TRAINING	44	255	221	34	13.3333	0.772727	72.73	1.8	1.4	22.2222	1.44042	1.24841	4.55	0	15.91
1675	BRAZILIAN ORAL RESEARCH	44	519	490	29	5.58767	0.659091	79.55	2.5	2.4	4	1.58639	2.02341	11.36	4.55	22.73
1676	JOURNAL OF SUSTAINABLE TOURISM	44	2849	2736	113	3.9663	2.56818	88.64	9.0	8.2	8.88889	5.18183	2.80091	54.55	11.36	40.91
1677	SHOCK	44	626	577	49	7.82748	1.11364	86.36	3.1	3.0	3.22581	2.049	2.50159	18.18	9.09	50
1678	TRANSPLANTATION AND CELLULAR THERAPY	44	459	394	65	14.1612	1.47727	75	3.2	2.7	15.625	2.06788	2.13795	20.45	4.55	38.64
1679	POLYMERS	44	608	538	70	11.5132	1.59091	93.18	5.0	4.2	16	1.48825	1.57841	54.55	0	18.18
1680	FRONTIERS IN MARINE SCIENCE	44	304	277	27	8.88158	0.613636	79.55	3.7	3.1	16.2162	0.99908	1.22614	31.82	0	15.91
1681	JOURNAL OF CYSTIC FIBROSIS	44	637	525	112	17.5824	2.54545	90.91	5.2	4.5	13.4615	2.12004	1.65068	25	0	36.36
1682	MIKROBIYOLOJI BULTENI	44	126	106	20	15.873	0.454545	65.91	1.0	0.8	20	0.35232	1.46409	2.27	0	0
1683	CARDIOVASCULAR REVASCULARIZATION MEDICINE	44	305	284	21	6.88525	0.477273	75	1.7	1.6	5.88235	1.05767	2.07136	11.36	2.27	11.36
1684	SCHOOL PSYCHOLOGY	44	455	436	19	4.17582	0.431818	81.82	3.0	2.9	3.33333	2.23576	1.45159	18.18	4.55	34.09
1685	JOURNAL OF DENTAL SCIENCES	44	599	517	82	13.6895	1.86364	90.91	3.5	3.0	14.2857	4.30992	2.41909	27.27	6.82	34.09
1686	RURAL AND REMOTE HEALTH	44	165	156	9	5.45455	0.204545	68.18	2.1	1.9	9.52381	0.784577	1.58682	22.73	0	6.82
1687	JOURNAL OF INTERNATIONAL STUDENTS	44	141	122	19	13.4752	0.431818	75	2.0	1.5	25	1.47491	1.42705	15.91	0	15.91
1688	ENDOCRINE METABOLIC & IMMUNE DISORDERS-DRUG TARGETS	44	161	140	21	13.0435	0.477273	72.73	1.9	1.8	5.26316	0.897991	1.43523	18.18	0	9.09
1689	PUBLIC ORGANIZATION REVIEW	44	162	146	16	9.87654	0.363636	68.18	1.9	1.7	10.5263	1.5991	1.93523	27.27	2.27	18.18
1690	JOURNAL OF DIABETES	44	719	699	20	2.78164	0.454545	86.36	4.5	4.4	2.22222	1.9638	2.02045	34.09	0	34.09
1691	JORNAL BRASILEIRO DE NEFROLOGIA	44	117	91	26	22.2222	0.590909	65.91	1.2	1.0	16.6667	0.616625	1.43273	6.82	0	4.55
1692	CLINICS AND RESEARCH IN HEPATOLOGY AND GASTROENTEROLOGY	44	397	387	10	2.51889	0.227273	81.82	2.7	2.6	3.7037	1.90127	3.15091	6.82	2.27	20.45
1693	ULUSAL TRAVMA VE ACIL CERRAHI DERGISI-TURKISH JOURNAL OF TRAUMA & EMERGENCY SURGERY	44	132	108	24	18.1818	0.545455	52.27	1.1	0.9	18.1818	0.934289	2.00159	6.82	0	13.64
1694	INTERNATIONAL JOURNAL OF HEMATOLOGY	44	521	501	20	3.83877	0.454545	75	2.1	2.0	4.7619	1.19471	2.71955	9.09	0	9.09
1695	EXPERT SYSTEMS	44	488	466	22	4.5082	0.5	77.27	3.3	3.1	6.06061	1.47636	2.23341	38.64	0	25
1696	JOURNAL OF INTERDISCIPLINARY MATHEMATICS	44	303	248	55	18.1518	1.25	79.55	1.7	1.3	23.5294	3.07999	2.56909	18.18	4.55	27.27
1697	GLOBAL BUSINESS REVIEW	44	354	287	67	18.9266	1.52273	77.27	2.4	2.1	12.5	0.921491	1.92318	22.73	0	11.36
1698	FRONTIERS IN AGING NEUROSCIENCE	44	634	620	14	2.2082	0.318182	86.36	4.8	4.4	8.33333	1.98613	2.09682	25	4.55	25
1699	PNEUMON	44	79	50	29	36.7089	0.659091	47.73	0.7	0.5	28.5714	0.244793	1.63295	13.64	0	0
1700	CHEMICAL ENGINEERING JOURNAL	44	1872	1790	82	4.38034	1.86364	93.18	15.1	13.7	9.27152	3.02618	1.66273	43.18	11.36	47.73
1701	CLINICAL THERAPEUTICS	44	425	409	16	3.76471	0.363636	81.82	3.2	3.1	3.125	1.84924	2.28568	27.27	2.27	20.45
1702	ENERGY	44	857	773	84	9.80163	1.90909	95.45	8.9	7.6	14.6067	2.39035	1.67318	40.91	4.55	40.91
1703	IMMUNOLOGIC RESEARCH	44	819	806	13	1.5873	0.295455	77.27	4.4	4.4	0	1.678	2.2825	38.64	2.27	22.73
1704	MATHEMATICAL BIOSCIENCES	44	1152	1114	38	3.29861	0.863636	86.36	4.3	4.2	2.32558	2.72003	2.69205	34.09	9.09	34.09
1705	QUALITY-ACCESS TO SUCCESS	44	15	14	1	6.66667	0.0227273	25	0.6	0.5	16.6667	0.141205	0.903409	4.55	0	0
1706	CURRENT OPINION IN CRITICAL CARE	44	360	351	9	2.5	0.204545	79.55	3.3	3.2	3.0303	1.07662	1.50977	45.45	0	9.09
1707	HEMASPHERE	43	410	391	19	4.63415	0.44186	93.02	9.1	8.8	3.2967	2.23795	2.1914	34.88	2.33	34.88
1708	ACTA NEUROLOGICA SCANDINAVICA	43	776	753	23	2.96392	0.534884	88.37	3.5	3.4	2.85714	3.17412	2.59488	16.28	4.65	37.21
1709	ADVANCES IN PHYSIOLOGY EDUCATION	43	270	200	70	25.9259	1.62791	86.05	2.1	1.7	19.0476	1.56454	1.83605	9.3	0	27.91
1710	HEALTH PSYCHOLOGY	43	314	293	21	6.6879	0.488372	79.07	4.2	4.1	2.38095	2.54997	1.91419	13.95	9.3	23.26
1711	CURRENT MEDICAL SCIENCE	43	900	894	6	0.666667	0.139535	88.37	2.4	2.4	0	1.72215	2.41814	6.98	4.65	20.93
1712	CLINICAL CARDIOLOGY	43	488	464	24	4.91803	0.55814	76.74	2.7	2.6	3.7037	1.48846	2.35977	27.91	0	20.93
1713	WORLD JOURNAL OF PSYCHIATRY	43	239	224	15	6.27615	0.348837	69.77	3.1	2.9	6.45161	0.713928	1.27884	30.23	0	4.65
1714	REVISTA PORTUGUESA DE CARDIOLOGIA	43	98	78	20	20.4082	0.465116	67.44	1.8	1.4	22.2222	1.22032	3.26791	4.65	2.33	6.98
1715	REVISTA DE INVESTIGACION CLINICA-CLINICAL AND TRANSLATIONAL INVESTIGATION	43	251	232	19	7.56972	0.44186	62.79	1.4	1.4	0	0.413812	1.46233	23.26	0	9.3
1716	CURRENT OPINION IN PEDIATRICS	43	305	304	1	0.327869	0.0232558	83.72	3.6	3.6	0	1.46716	1.63674	9.3	2.33	13.95
1717	ENVIRONMENTAL SCIENCE & TECHNOLOGY LETTERS	43	2540	2488	52	2.04724	1.2093	93.02	10.9	10.5	3.66972	3.2956	2.15791	34.88	13.95	46.51
1718	JOINT BONE SPINE	43	323	273	50	15.4799	1.16279	79.07	4.2	3.7	11.9048	1.91064	2.81884	13.95	0	25.58
1719	PHARMACY PRACTICE-GRANADA	43	242	232	10	4.13223	0.232558	53.49	2.5	2.4	4	1.41303	2.38744	48.84	4.65	16.28
1720	CANADIAN JOURNAL ON AGING-REVUE CANADIENNE DU VIEILLISSEMENT	43	149	122	27	18.1208	0.627907	55.81	1.9	1.8	5.26316	0.597853	1.08256	13.95	0	4.65
1721	INTERNATIONAL JOURNAL OF IMMUNOPATHOLOGY AND PHARMACOLOGY	43	333	327	6	1.8018	0.139535	81.4	3.5	3.5	0	1.36993	1.41233	16.28	2.33	25.58
1722	REVISTA ROMANEASCA PENTRU EDUCATIE MULTIDIMENSIONALA	43	263	247	16	6.08365	0.372093	74.42	2.0	1.4	30	1.2734	1.61395	13.95	2.33	6.98
1723	JOURNAL OF HYPERTENSION	43	611	577	34	5.56465	0.790698	83.72	4.9	4.6	6.12245	1.86724	2.20628	34.88	4.65	27.91
1724	BJU INTERNATIONAL	43	620	582	38	6.12903	0.883721	81.4	4.5	4.3	4.44444	2.93241	2.40907	23.26	4.65	32.56
1725	INDIAN HEART JOURNAL	43	312	294	18	5.76923	0.418605	79.07	1.5	1.4	6.66667	1.25576	1.53953	18.6	2.33	9.3
1726	PUBLIC ADMINISTRATION REVIEW	43	1557	1398	159	10.2119	3.69767	76.74	8.3	7.4	10.8434	6.20106	1.61558	32.56	20.93	58.14
1727	PATHOLOGY	43	363	337	26	7.16253	0.604651	86.05	4.5	4.4	2.22222	2.17519	2.20558	0	2.33	34.88
1728	ARTIFICIAL ORGANS	43	378	325	53	14.0212	1.23256	86.05	2.4	2.1	12.5	1.32036	2.39674	23.26	0	25.58
1729	JMIR PEDIATRICS AND PARENTING	43	622	588	34	5.46624	0.790698	79.07	3.7	3.5	5.40541	2.44289	1.84326	18.6	11.63	18.6
1730	STOCHASTIC ENVIRONMENTAL RESEARCH AND RISK ASSESSMENT	43	448	395	53	11.8304	1.23256	81.4	4.2	3.8	9.52381	2.051	1.45512	48.84	9.3	39.53
1731	INTERNATIONAL JOURNAL OF LIFE SCIENCE AND PHARMA RESEARCH	43	8	5	3	37.5	0.0697674	13.95	0.2	0.1	50	0.0139581	0.646279	18.6	0	0
1732	PEDIATRIC RADIOLOGY	43	501	451	50	9.98004	1.16279	81.4	2.3	1.9	17.3913	1.81081	2.58465	23.26	2.33	30.23
1733	CURRENT PHARMACEUTICAL BIOTECHNOLOGY	43	157	152	5	3.18471	0.116279	74.42	2.8	2.7	3.57143	0.580853	1.0307	25.58	0	4.65
1734	JOURNAL OF PATIENT SAFETY	43	121	116	5	4.13223	0.116279	65.12	2.2	1.9	13.6364	1.10048	1.2907	25.58	2.33	6.98
1735	EUROPEAN HEART JOURNAL-CARDIOVASCULAR IMAGING	43	1038	996	42	4.04624	0.976744	74.42	6.3	5.7	9.52381	5.21007	4.51512	25.58	11.63	55.81
1736	IRANIAN JOURNAL OF MICROBIOLOGY	43	148	139	9	6.08108	0.209302	65.12	1.4	1.3	7.14286	0.336809	1.2107	13.95	0	0
1737	POLYCYCLIC AROMATIC COMPOUNDS	43	315	233	82	26.0317	1.90698	81.4	2.4	1.9	20.8333	1.98337	2.82093	48.84	6.98	18.6
1738	CLINICAL NURSING RESEARCH	43	260	253	7	2.69231	0.162791	62.79	1.7	1.6	5.88235	2.64686	2.39744	13.95	4.65	13.95
1739	ANNALS OF BEHAVIORAL MEDICINE	43	691	661	30	4.34153	0.697674	79.07	3.8	3.6	5.26316	2.65209	2.18256	32.56	4.65	41.86
1740	JOURNAL OF GLOBAL INFECTIOUS DISEASES	43	283	275	8	2.82686	0.186047	62.79	1.6	1.6	0	0.471002	2.15279	9.3	0	2.33
1741	AMERICAN JOURNAL OF HEALTH BEHAVIOR	43	112	107	5	4.46429	0.116279	39.53	2.3	2.3	0	0.482614	0.967442	20.93	0	6.98
1742	CORNEA	43	411	362	49	11.9221	1.13953	88.37	2.8	2.5	10.7143	3.14917	3.18302	20.93	9.3	39.53
1743	ENFERMERIA CLINICA	43	209	208	1	0.478469	0.0232558	67.44	0.5	0.5	0	1.82842	3.97395	13.95	0	23.26
1744	PULMONARY CIRCULATION	43	342	303	39	11.4035	0.906977	76.74	2.6	2.3	11.5385	0.913414	1.49349	16.28	0	13.95
1745	STEM CELL RESEARCH & THERAPY	43	1313	1207	106	8.07312	2.46512	90.7	7.5	6.9	8	3.12933	2.26628	25.58	11.63	46.51
1746	BIG DATA & SOCIETY	43	704	631	73	10.3693	1.69767	88.37	8.5	7.6	10.5882	5.19528	1.20953	25.58	11.63	55.81
1747	JOURNAL OF APPLIED STATISTICS	43	115	88	27	23.4783	0.627907	72.09	1.5	1.5	0	1.02835	1.75186	23.26	0	11.63
1748	PAEDIATRICS & CHILD HEALTH	43	77	75	2	2.5974	0.0465116	44.19	1.9	1.8	5.26316	0.792267	1.58326	13.95	0	13.95
1749	LANCET HAEMATOLOGY	43	4390	4368	22	0.501139	0.511628	93.02	24.7	24.5	0.809717	14.5214	5.10279	32.56	30.23	69.77
1750	JOURNAL OF ARTHROPLASTY	43	751	692	59	7.85619	1.37209	86.05	3.5	2.8	20	3.60596	2.16581	6.98	16.28	41.86
1751	NEUROLOGY-CLINICAL PRACTICE	43	360	357	3	0.833333	0.0697674	93.02	2.2	2.2	0	1.86982	2.57581	11.63	4.65	18.6
1752	AMERICAN JOURNAL OF RESPIRATORY CELL AND MOLECULAR BIOLOGY	43	451	430	21	4.65632	0.488372	81.4	6.4	6.2	3.125	1.65541	1.90535	13.95	0	37.21
1753	AUSTRALIAN JOURNAL OF GENERAL PRACTICE	43	220	209	11	5	0.255814	74.42	2.2	2.1	4.54545	0.78786	1.67023	11.63	0	6.98
1754	JOURNAL OF ACADEMIC LIBRARIANSHIP	43	358	298	60	16.7598	1.39535	83.72	2.6	2.2	15.3846	1.93151	1.94395	6.98	2.33	18.6
1755	NUTRICION HOSPITALARIA	43	163	151	12	7.36196	0.27907	51.16	1.2	1.1	8.33333	0.43347	1.86837	18.6	0	4.65
1756	ANNALS OF PHARMACOTHERAPY	43	192	179	13	6.77083	0.302326	55.81	2.9	2.9	0	0.911242	1.39465	11.63	2.33	6.98
1757	INTERNATIONAL JOURNAL OF CANCER	43	410	397	13	3.17073	0.302326	72.09	6.4	6.2	3.125	1.2765	1.38488	34.88	0	23.26
1758	ADVANCES IN HUMAN BIOLOGY	42	62	50	12	19.3548	0.285714	42.86	0.4	0.4	0	0.267376	1.58238	33.33	0	0
1759	ACCOUNTING AUDITING & ACCOUNTABILITY JOURNAL	42	617	525	92	14.9109	2.19048	95.24	4.2	3.6	14.2857	2.22853	1.68	40.48	0	30.95
1760	AESTHETIC SURGERY JOURNAL	42	140	107	33	23.5714	0.785714	66.67	3.1	2.4	22.5806	1.62231	1.71048	16.67	0	21.43
1761	ALTERNATIVE THERAPIES IN HEALTH AND MEDICINE	42	108	100	8	7.40741	0.190476	54.76	1.5	1.5	0	0.49369	1.79167	35.71	0	0
1762	CHRONOBIOLOGY INTERNATIONAL	42	603	574	29	4.80929	0.690476	80.95	2.8	2.6	7.14286	1.81313	2.24833	35.71	4.76	33.33
1763	JOURNALISM PRACTICE	42	91	70	21	23.0769	0.5	57.14	2.1	1.8	14.2857	1.5322	1.28667	30.95	0	11.9
1764	ASIA PACIFIC JOURNAL OF SOCIAL WORK AND DEVELOPMENT	42	193	181	12	6.21762	0.285714	76.19	2.0	1.9	5	1.00236	1.05667	19.05	0	11.9
1765	EUROPEAN JOURNAL OF HEALTH ECONOMICS	42	1120	1096	24	2.14286	0.571429	80.95	4.4	4.3	2.27273	5.85736	2.23595	40.48	9.52	40.48
1766	CASE STUDIES ON TRANSPORT POLICY	42	133	121	12	9.02256	0.285714	78.57	2.5	2.2	12	1.11873	1.51286	23.81	0	2.38
1767	EURASIAN JOURNAL OF MEDICINE	42	65	53	12	18.4615	0.285714	50	1.5	1.4	6.66667	0.254569	0.952381	7.14	0	0
1768	JOURNAL OF OSTEOPATHIC MEDICINE	42	122	106	16	13.1148	0.380952	66.67	1.5	1.3	13.3333	0.522486	1.72738	7.14	0	2.38
1769	JOURNAL OF INTERNATIONAL FINANCIAL MARKETS INSTITUTIONS & MONEY	42	762	714	48	6.29921	1.14286	88.1	4.0	3.6	10	4.69993	2.74667	69.05	11.9	52.38
1770	EDUCATION 3-13	42	144	131	13	9.02778	0.309524	52.38	1.0	0.9	10	1.21282	2.31095	11.9	0	11.9
1771	HEALTH CARE FOR WOMEN INTERNATIONAL	42	280	266	14	5	0.333333	69.05	1.4	1.3	7.14286	1.88549	2.40214	26.19	7.14	26.19
1772	TOURISM MANAGEMENT PERSPECTIVES	42	1218	1165	53	4.3514	1.2619	95.24	8.7	8.4	3.44828	4.3164	2.15595	42.86	9.52	45.24
1773	NEUROLOGY ASIA	42	12	9	3	25	0.0714286	21.43	0.2	0.2	0	0.102733	1.23214	7.14	0	0
1774	JOURNAL OF APPLIED RESEARCH IN HIGHER EDUCATION	42	149	124	25	16.7785	0.595238	59.52	1.7	1.5	11.7647	1.88725	1.74619	19.05	0	21.43
1775	REVISTA DE GESTAO E SECRETARIADO-GESEC	42	1	0	1	100	0.0238095	2.38	0.2	0.1	50	0.00290952	0.0880952	2.38	0	0
1776	GERONTOLOGY	42	476	469	7	1.47059	0.166667	83.33	3.5	3.5	0	1.97022	2.00833	19.05	2.38	26.19
1777	SOCIAL WORK EDUCATION	42	419	347	72	17.1838	1.71429	78.57	1.8	1.4	22.2222	2.09049	2.33643	19.05	2.38	26.19
1778	METHODSX	42	195	170	25	12.8205	0.595238	54.76	1.9	1.8	5.26316	0.990155	1.94286	19.05	0	16.67
1779	JOURNAL OF DIABETES INVESTIGATION	42	284	236	48	16.9014	1.14286	80.95	3.2	2.9	9.375	1.41087	1.93833	7.14	0	19.05
1780	JOURNAL OF THORACIC ONCOLOGY	42	1388	1353	35	2.52161	0.833333	85.71	20.4	19.6	3.92157	3.20458	1.49381	23.81	4.76	30.95
1781	EXPERT REVIEW OF CLINICAL IMMUNOLOGY	42	669	654	15	2.24215	0.357143	85.71	4.4	4.3	2.27273	1.27948	2.04643	23.81	0	23.81
1782	MOLECULAR NEUROBIOLOGY	42	936	909	27	2.88462	0.642857	78.57	5.1	5.0	1.96078	2.50795	1.95595	52.38	4.76	42.86
1783	ASIAN BIOETHICS REVIEW	42	543	508	35	6.44567	0.833333	83.33	2.9	2.8	3.44828	1.8897	1.36857	19.05	4.76	23.81
1784	MEDIA INTERNATIONAL AUSTRALIA	42	662	628	34	5.13595	0.809524	80.95	2.4	2.3	4.16667	2.5427	1.39667	21.43	4.76	33.33
1785	TEMA-JOURNAL OF LAND USE MOBILITY AND ENVIRONMENT	42	303	203	100	33.0033	2.38095	90.48	1.7	1.1	35.2941	0.922907	1.70786	7.14	0	2.38
1786	NOTFALL & RETTUNGSMEDIZIN	42	124	96	28	22.5806	0.666667	71.43	1.0	0.6	40	0.645179	1.73524	4.76	0	4.76
1787	HEALTH POLICY AND PLANNING	42	399	386	13	3.25815	0.309524	78.57	3.2	3.1	3.125	2.10754	2.1881	66.67	4.76	28.57
1788	PEDIATRICS AND NEONATOLOGY	42	328	310	18	5.4878	0.428571	54.76	2.1	2.1	0	2.18036	3.32905	4.76	4.76	26.19
1789	PEDIATRIC ANESTHESIA	42	183	165	18	9.83607	0.428571	78.57	1.7	1.5	11.7647	0.859414	1.88452	9.52	0	4.76
1790	NURSING REPORTS	42	286	272	14	4.8951	0.333333	61.9	2.4	2.3	4.16667	1.97095	1.91357	30.95	4.76	16.67
1791	AURIS NASUS LARYNX	42	239	225	14	5.85774	0.333333	52.38	1.7	1.6	5.88235	2.12272	1.97429	4.76	4.76	28.57
1792	HUMAN BEHAVIOR AND EMERGING TECHNOLOGIES	42	1963	1884	79	4.02445	1.88095	90.48	10.3	9.4	8.73786	5.63279	2.21976	33.33	16.67	45.24
1793	STEM CELL REVIEWS AND REPORTS	42	1286	1221	65	5.05443	1.54762	97.62	4.8	4.6	4.16667	2.44611	2.36976	33.33	7.14	35.71
1794	ANNALS OF HEPATOLOGY	42	448	415	33	7.36607	0.785714	76.19	3.8	3.7	2.63158	1.57866	1.9531	23.81	0	30.95
1795	INTERNATIONAL JOURNAL OF EMERGING TECHNOLOGIES IN LEARNING	42	384	334	50	13.0208	1.19048	85.71				2.67257	2.66167	28.57	4.76	21.43
1796	EMBO REPORTS	42	406	398	8	1.97044	0.190476	73.81	7.7	7.6	1.2987	1.46909	1.52905	23.81	2.38	28.57
1797	TOURISM GEOGRAPHIES	42	4162	4039	123	2.95531	2.92857	90.48	9.8	9.5	3.06122	8.89662	2.645	30.95	30.95	73.81
1798	ANALYST	42	529	506	23	4.34783	0.547619	73.81	4.2	4.0	4.7619	1.62362	1.94714	26.19	4.76	19.05
1799	BELITUNG NURSING JOURNAL	42	156	93	63	40.3846	1.5	76.19	1.4	0.8	42.8571	1.34192	1.53833	16.67	0	14.29
1800	ANNALS OF INDIAN PSYCHIATRY	42	13	13	0	0	0	14.29	0.4	0.3	25	0.0595119	1.33048	11.9	0	0
1801	JOURNAL OF ORAL AND MAXILLOFACIAL SURGERY	42	274	256	18	6.56934	0.428571	78.57	1.9	1.8	5.26316	1.9526	2.16929	4.76	0	28.57
1802	TURKISH JOURNAL OF ANAESTHESIOLOGY AND REANIMATION	42	66	63	3	4.54545	0.0714286	38.1	0.5	0.5	0	0.324393	1.10619	7.14	0	2.38
1803	CLINICAL NEUROPSYCHIATRY	42	1311	1266	45	3.43249	1.07143	95.24	6.1	6.0	1.63934	3.18547	1.60952	40.48	7.14	35.71
1804	BLOOD TRANSFUSION	42	640	615	25	3.90625	0.595238	83.33	3.7	3.6	2.7027	2.04609	1.97905	9.52	4.76	19.05
1805	JOURNAL OF PHYSICAL ACTIVITY & HEALTH	42	399	386	13	3.25815	0.309524	66.67	3.1	3.0	3.22581	1.3015	1.53476	38.1	2.38	11.9
1806	BIOORGANIC CHEMISTRY	42	717	687	30	4.1841	0.714286	83.33	5.1	4.9	3.92157	1.78532	1.46238	40.48	2.38	30.95
1807	JOURNAL OF NUCLEAR MEDICINE	42	708	668	40	5.64972	0.952381	80.95	9.3	8.5	8.60215	3.97268	2.17643	19.05	11.9	40.48
1808	INTERNATIONAL JOURNAL OF TECHNOLOGIES IN HIGHER EDUCATION	42	15	9	6	40	0.142857	19.05	0.2	0.2	0	0.0754286	0.849286	14.29	0	0
1809	KLIMIK JOURNAL	42	61	44	17	27.8689	0.404762	50	0.3	0.2	33.3333	0.14751	2.155	0	0	0
1810	HUMAN REPRODUCTION	42	768	718	50	6.51042	1.19048	83.33	6.1	5.7	6.55738	4.02922	2.20762	23.81	21.43	54.76
1811	ACTA CLINICA BELGICA	41	246	241	5	2.03252	0.121951	75.61	1.6	1.6	0	0.492388	1.84805	9.76	0	7.32
1812	ADDICTIVE BEHAVIORS	41	1082	1040	42	3.8817	1.02439	87.8	4.4	4.2	4.54545	4.6975	3.41561	36.59	17.07	56.1
1813	PACIFIC-BASIN FINANCE JOURNAL	41	388	349	39	10.0515	0.95122	90.24	4.6	4.3	6.52174	2.63181	1.74927	43.9	0	46.34
1814	CUTIS	41	75	73	2	2.66667	0.0487805	51.22	1.6	1.6	0	1.18393	2.42317	9.76	2.44	17.07
1815	SEXUAL AND REPRODUCTIVE HEALTH MATTERS	41	496	448	48	9.67742	1.17073	80.49	6.0	5.5	8.33333	1.4002	1.98024	63.41	0	19.51
1816	JUNDISHAPUR JOURNAL OF MICROBIOLOGY	41	60	54	6	10	0.146341	36.59	0.6	0.6	0	0.133466	0.893659	9.76	0	0
1817	ROFO-FORTSCHRITTE AUF DEM GEBIET DER RONTGENSTRAHLEN UND DER BILDGEBENDEN VERFAHREN	41	95	80	15	15.7895	0.365854	43.9	1.8	1.7	5.55556	0.419415	3.66	4.88	0	4.88
1818	QUALITATIVE REPORT	41	58	45	13	22.4138	0.317073	48.78	1.1	0.9	18.1818	1.25099	1.41	2.44	0	4.88
1819	MOLECULAR AND CELLULAR BIOCHEMISTRY	41	453	440	13	2.86976	0.317073	80.49	4.3	4.2	2.32558	1.23349	2.16829	36.59	0	19.51
1820	INTERNIST	41	81	68	13	16.0494	0.317073	53.66				0.188783	3.76512	2.44	0	0
1821	FRONTIERS IN HEALTH SERVICES	41	33	31	2	6.06061	0.0487805	36.59				0.295907	0.629756	29.27	0	0
1822	FRONTIERS IN BUILT ENVIRONMENT	41	138	127	11	7.97101	0.268293	70.73	3.0	2.8	6.66667	0.987941	1.20244	34.15	2.44	2.44
1823	INTERNATIONAL WOUND JOURNAL	41	293	249	44	15.0171	1.07317	78.05	3.1	2.7	12.9032	2.04638	1.68634	17.07	2.44	36.59
1824	MANAGING SPORT AND LEISURE	41	1054	910	144	13.6622	3.5122	78.05	3.6	3.2	11.1111	2.93929	2.46756	21.95	4.88	29.27
1825	EUROPEAN PHYSICAL JOURNAL-SPECIAL TOPICS	41	206	134	72	34.9515	1.7561	97.56	2.8	2.4	14.2857	1.54667	1.40122	39.02	0	12.2
1826	INFORMATION PROCESSING & MANAGEMENT	41	886	795	91	10.2709	2.21951	92.68	8.6	7.6	11.6279	3.81363	1.69902	26.83	7.32	63.41
1827	TRAUMATOLOGY	41	460	447	13	2.82609	0.317073	87.8	3.2	3.1	3.125	2.01484	1.91805	21.95	9.76	26.83
1828	HERZ	41	426	375	51	11.9718	1.2439	63.41	1.7	1.6	5.88235	1.83895	1.74293	9.76	2.44	12.2
1829	INTERNATIONAL JOURNAL OF ENGINEERING EDUCATION	41	48	17	31	64.5833	0.756098	53.66	1.0	0.7	30	0.523912	1.53146	24.39	0	0
1830	EUROPEAN ANNALS OF OTORHINOLARYNGOLOGY-HEAD AND NECK DISEASES	41	487	425	62	12.731	1.5122	82.93	2.5	1.8	28	2.11359	2.27756	7.32	2.44	34.15
1831	CLINICAL ORTHOPAEDICS AND RELATED RESEARCH	41	290	243	47	16.2069	1.14634	63.41	4.3	3.9	9.30233	1.74487	1.68098	4.88	4.88	17.07
1832	FAMILY PROCESS	41	1594	1482	112	7.02635	2.73171	92.68	3.9	3.7	5.12821	5.52889	3.68561	12.2	26.83	63.41
1833	TEACHING AND LEARNING IN NURSING	41	210	192	18	8.57143	0.439024	70.73	1.9	1.7	10.5263	2.89073	2.9378	0	7.32	26.83
1834	INTERNATIONAL JOURNAL OF NURSING STUDIES	41	2193	2165	28	1.27679	0.682927	92.68	8.1	7.9	2.46914	12.906	3.69366	43.9	43.9	87.8
1835	GENE	41	627	617	10	1.5949	0.243902	92.68	3.5	3.4	2.85714	2.40342	2.94122	31.71	7.32	24.39
1836	LIFE SCIENCE ALLIANCE	41	824	821	3	0.364078	0.0731707	80.49	4.4	4.3	2.27273	2.71933	2.41951	34.15	2.44	26.83
1837	PAIN PHYSICIAN	41	606	463	143	23.5974	3.4878	82.93	3.7	2.9	21.6216	1.83725	1.91854	9.76	4.88	17.07
1838	GLOBAL HEALTH ACTION	41	342	339	3	0.877193	0.0731707	80.49	2.6	2.5	3.84615	1.3029	1.82902	70.73	0	17.07
1839	MINI-REVIEWS IN MEDICINAL CHEMISTRY	41	108	107	1	0.925926	0.0243902	75.61	3.8	3.8	0	0.340263	0.650244	29.27	0	2.44
1840	JOURNAL OF PASTORAL CARE & COUNSELING	41	174	139	35	20.1149	0.853659	68.29	1.8	1.5	16.6667	7.16217	2.19732	14.63	7.32	48.78
1841	JOURNAL OF BASIC AND CLINICAL HEALTH SCIENCES	41	13	12	1	7.69231	0.0243902	26.83	0.2	0.1	50	0.0920073	1.06537	2.44	0	0
1842	VIRULENCE	41	562	549	13	2.31317	0.317073	100	5.2	5.1	1.92308	1.79716	1.2322	29.27	2.44	17.07
1843	ANAIS DA ACADEMIA BRASILEIRA DE CIENCIAS	41	140	117	23	16.4286	0.560976	58.54	1.3	1.3	0	0.586966	1.5	14.63	0	4.88
1844	PROCEEDINGS OF SINGAPORE HEALTHCARE	41	70	70	0	0	0	48.78	0.5	0.5	0	0.249278	2.96854	4.88	0	0
1845	AMERICAN JOURNAL OF MEDICAL QUALITY	41	101	95	6	5.94059	0.146341	48.78	1.4	1.3	7.14286	0.552373	1.69098	4.88	0	4.88
1846	DISABILITY & SOCIETY	41	336	292	44	13.0952	1.07317	80.49	2.4	2.1	12.5	2.4369	1.55415	17.07	4.88	29.27
1847	AMERICAN HEART JOURNAL	41	673	667	6	0.89153	0.146341	82.93	4.8	4.7	2.08333	2.23299	2.08244	36.59	0	36.59
1848	GROUP PROCESSES & INTERGROUP RELATIONS	41	911	825	86	9.44018	2.09756	80.49	4.4	4.2	4.54545	3.48542	2.08902	41.46	12.2	51.22
1849	IRANIAN JOURNAL OF ALLERGY ASTHMA AND IMMUNOLOGY	41	156	148	8	5.12821	0.195122	68.29	1.5	1.4	6.66667	0.412317	1.49073	24.39	0	0
1850	MEDYCYNA PRACY	41	99	90	9	9.09091	0.219512	70.73	1.0	0.9	10	0.45042	1.73317	12.2	0	0
1851	COMMUNICABLE DISEASES INTELLIGENCE	40	154	142	12	7.79221	0.3	65	2.5	2.1	16	0.521255	2.06025	7.5	0	2.5
1852	CLINICAL OTOLARYNGOLOGY	40	312	288	24	7.69231	0.6	67.5	2.1	2.0	4.7619	1.76024	1.99775	7.5	2.5	25
1853	ARCHIVES OF CARDIOVASCULAR DISEASES	40	291	265	26	8.93471	0.65	75	3.0	2.8	6.66667	1.4654	2.00925	17.5	0	27.5
1854	CONFLICT AND HEALTH	40	315	293	22	6.98413	0.55	85	3.6	3.4	5.55556	1.27636	1.21225	85	0	20
1855	CEN CASE REPORTS	40	212	200	12	5.66038	0.3	77.5	1.0	1.0	0	1.32515	3.27675	0	0	15
1856	BOLETIN MEDICO DEL HOSPITAL INFANTIL DE MEXICO	40	165	160	5	3.0303	0.125	75	0.9	0.9	0	0.65156	2.734	7.5	0	10
1857	COLORECTAL DISEASE	40	685	644	41	5.9854	1.025	87.5	3.4	3.0	11.7647	2.59961	4.37725	20	5	42.5
1858	JAPANESE JOURNAL OF RADIOLOGY	40	468	423	45	9.61538	1.125	67.5	2.1	2.0	4.7619	1.32251	2.109	7.5	2.5	20
1859	JURNAL KOMUNIKASI-MALAYSIAN JOURNAL OF COMMUNICATION	40	63	29	34	53.9683	0.85	60	0.5	0.3	40	0.551523	1.3335	10	0	2.5
1860	NEPHRON	40	515	504	11	2.13592	0.275	92.5	2.5	2.5	0	2.09108	2.38225	10	2.5	27.5
1861	JOURNAL OF HEMATOLOGY & ONCOLOGY	40	2009	1986	23	1.14485	0.575	97.5	28.5	27.9	2.10526	6.75452	1.606	17.5	25	75
1862	ANALES DEL SISTEMA SANITARIO DE NAVARRA	40	26	10	16	61.5385	0.4	22.5	1.0	0.7	30	0.17393	0.511	0	0	2.5
1863	TRANSLATIONAL PEDIATRICS	40	676	671	5	0.739645	0.125	57.5	2.0	1.9	5	2.52119	2.7595	15	2.5	12.5
1864	BIOMARKERS IN MEDICINE	40	342	325	17	4.97076	0.425	85	2.2	2.1	4.54545	1.14258	2.327	7.5	0	15
1865	EUROPEAN PSYCHIATRY	40	1701	1651	50	2.93945	1.25	85	7.8	7.5	3.84615	4.59213	2.439	50	7.5	50
1866	NURSE LEADER	40	203	183	20	9.85222	0.5	70	1.4	1.3	7.14286	1.80441	2.6595	2.5	2.5	22.5
1867	IMMUNOLOGY	40	922	907	15	1.6269	0.375	82.5	6.4	6.3	1.5625	2.16276	2.49175	30	5	20
1868	JOURNAL OF LAW AND MEDICINE	40	81	59	22	27.1605	0.55	70	0.6	0.5	16.6667	1.44335	1.437	10	0	15
1869	IMMUNOTHERAPY	40	566	534	32	5.65371	0.8	90	2.8	2.7	3.57143	1.68057	2.332	20	0	25
1870	WORLDWIDE HOSPITALITY AND TOURISM THEMES	40	326	293	33	10.1227	0.825	85	2.2	2.1	4.54545	1.18352	1.91475	27.5	0	7.5
1871	JGH OPEN	40	241	233	8	3.3195	0.2	80	1.7	1.7	0	0.719738	2.1145	15	0	2.5
1872	SEXUALLY TRANSMITTED DISEASES	40	355	260	95	26.7606	2.375	70	3.1	2.6	16.129	1.16935	2.18275	12.5	0	17.5
1873	LUPUS	40	201	186	15	7.46269	0.375	77.5	2.6	2.3	11.5385	1.15031	2.85425	7.5	0	10
1874	JOURNAL OF INTENSIVE CARE	40	1107	1099	8	0.722674	0.2	85	7.1	7.0	1.40845	2.12725	2.095	17.5	5	30
1875	SALUD MENTAL	40	104	93	11	10.5769	0.275	62.5	1.3	1.2	7.69231	0.297447	1.47975	20	0	0
1876	JOURNAL OF PROFESSIONAL NURSING	40	354	330	24	6.77966	0.6	87.5	2.5	2.3	8	3.19706	2.32925	0	12.5	40
1877	JOURNAL FOR IMMUNOTHERAPY OF CANCER	40	798	769	29	3.63409	0.725	100	10.9	10.4	4.58716	1.82947	0.962	42.5	0	35
1878	PARTECIPAZIONE E CONFLITTO	40	100	79	21	21	0.525	60	0.8	0.7	12.5	1.03662	1.55775	25	0	12.5
1879	BRITISH JOURNAL OF SOCIAL PSYCHOLOGY	40	1090	1027	63	5.77982	1.575	90	5.4	5.0	7.40741	3.54672	2.31825	45	7.5	45
1880	BRAZILIAN JOURNAL OF PSYCHIATRY	40	994	979	15	1.50905	0.375	80	5.5	5.4	1.81818	3.04717	2.57575	42.5	5	22.5
1881	APPLIED CLINICAL INFORMATICS	40	466	360	106	22.7468	2.65	87.5	2.9	2.2	24.1379	1.17641	1.913	0	0	15
1882	JOURNAL OF HUMANISTIC PSYCHOLOGY	40	455	439	16	3.51648	0.4	67.5	1.7	1.6	5.88235	1.18652	1.9385	0	5	7.5
1883	ANNALS OF AGRICULTURAL AND ENVIRONMENTAL MEDICINE	40	134	112	22	16.4179	0.55	65	1.7	1.6	5.88235	0.60718	1.62125	17.5	0	10
1884	JOURNAL OF MANAGEMENT STUDIES	40	1268	1192	76	5.99369	1.9	100	10.5	9.9	5.71429	3.89918	1.331	55	5	55
1885	RHINOLOGY	40	1220	1134	86	7.04918	2.15	80	6.7	6.1	8.95522	8.35647	2.20375	45	20	62.5
1886	JOURNAL OF BEHAVIORAL MEDICINE	40	413	392	21	5.08475	0.525	85	3.1	3.0	3.22581	2.54317	2.264	5	7.5	35
1887	AMERICAN JOURNAL OF INDUSTRIAL MEDICINE	40	596	553	43	7.21477	1.075	62.5	3.5	3.3	5.71429	1.79859	2.8555	12.5	2.5	22.5
1888	HUMAN RESOURCES FOR HEALTH	40	685	656	29	4.23358	0.725	85	4.5	4.3	4.44444	3.31882	2.058	52.5	12.5	35
1889	HERD-HEALTH ENVIRONMENTS RESEARCH & DESIGN JOURNAL	40	192	150	42	21.875	1.05	65	2.2	1.7	22.7273	0.920845	2.07925	15	0	10
1890	WORLD JOURNAL OF RADIOLOGY	40	184	163	21	11.413	0.525	82.5	2.5	2.3	8	0.544953	0.98925	22.5	0	0
1891	EUROPEAN NEUROPSYCHOPHARMACOLOGY	40	810	757	53	6.54321	1.325	95	5.6	5.3	5.35714	4.36737	2.8375	52.5	10	47.5
1892	WORLD JOURNAL OF HEPATOLOGY	40	166	156	10	6.0241	0.25	85	2.4	2.3	4.16667	0.67173	1.3745	17.5	0	2.5
1893	PROGRESS IN DISASTER SCIENCE	40	1393	1336	57	4.09189	1.425	95	6.3	6.1	3.1746	2.96701	2.114	57.5	12.5	40
1894	AMERICAN FAMILY PHYSICIAN	40	72	67	5	6.94444	0.125	45	4.0	3.9	2.5	1.37515	2.597	0	0	15
1895	LETTERS IN DRUG DESIGN & DISCOVERY	40	100	92	8	8	0.2	62.5	1.0	0.9	10	0.497618	1.37275	15	0	2.5
1896	JOURNAL OF CLINICAL PSYCHIATRY	40	696	667	29	4.16667	0.725	80	5.3	5.2	1.88679	2.19184	2.47775	12.5	0	40
1897	OPEN DENTISTRY JOURNAL	40	160	156	4	2.5	0.1	65	1.3	1.3	0	0.81317	2.147	27.5	0	10
1898	INTERNATIONAL ARCHIVES OF OTORHINOLARYNGOLOGY	40	111	96	15	13.5135	0.375	62.5	1.1	1.1	0	0.70255	1.28875	15	0	5
1899	GENERAL PSYCHIATRY	40	3477	3427	50	1.43802	1.25	97.5	11.9	11.6	2.52101	8.53268	2.22875	25	5	37.5
1900	THERANOSTICS	40	1602	1540	62	3.87016	1.55	95	12.4	12.2	1.6129	3.17085	1.152	32.5	5	52.5
1901	PEDAGOGIKA-PEDAGOGY	40	40	32	8	20	0.2	45	0.3	0.2	33.3333	0.314487	2.67625	0	0	2.5
1902	EUROPEAN JOURNAL OF TRAUMA AND EMERGENCY SURGERY	40	418	377	41	9.80861	1.025	90	2.1	1.8	14.2857	2.08396	2.282	15	2.5	27.5
1903	MEDIA AND COMMUNICATION	40	350	320	30	8.57143	0.75	77.5	3.1	3.0	3.22581	4.13235	0.8995	27.5	7.5	25
1904	CLINICAL NEPHROLOGY	39	69	67	2	2.89855	0.0512821	56.41	1.1	1.0	9.09091	0.782838	1.63231	15.38	0	10.26
1905	JOURNAL OF NEUROINTERVENTIONAL SURGERY	39	685	555	130	18.9781	3.33333	89.74	4.9	4.1	16.3265	2.47215	1.34077	35.9	12.82	41.03
1906	GENOME MEDICINE	39	1087	1071	16	1.47194	0.410256	87.18	12.3	12.2	0.813008	4.02035	1.46615	33.33	15.38	56.41
1907	WOMENS HEALTH	39	147	141	6	4.08163	0.153846	53.85	2.4	2.3	4.16667	1.43619	1.59231	12.82	2.56	15.38
1908	JOURNAL OF GENERAL VIROLOGY	39	803	797	6	0.747198	0.153846	89.74	3.8	3.7	2.63158	2.13198	2.22769	35.9	5.13	30.77
1909	ENTREPRENEURSHIP AND SUSTAINABILITY ISSUES	39	195	190	5	2.5641	0.128205	71.79	1.7	1.6	5.88235	0.425223	1.17513	20.51	0	0
1910	INTERNATIONAL MEDICAL CASE REPORTS JOURNAL	39	174	171	3	1.72414	0.0769231	69.23	0.9	0.9	0	0.673772	3.13231	12.82	0	5.13
1911	TRANSPLANTATION DIRECT	39	246	236	10	4.06504	0.25641	82.05	2.3	2.2	4.34783	1.64436	2.58897	17.95	0	20.51
1912	ORPHANET JOURNAL OF RARE DISEASES	39	217	188	29	13.3641	0.74359	82.05	3.7	3.4	8.10811	0.97161	1.13795	28.21	0	10.26
1913	EURASIAN JOURNAL OF PULMONOLOGY	39	30	30	0	0	0	35.9	0.2	0.2	0	0.0583667	1.02538	0	0	0
1914	CLINICAL SOCIAL WORK AND HEALTH INTERVENTION	39	24	18	6	25	0.153846	25.64	0.2	0.1	50	0.149105	2.24179	53.85	0	0
1915	PAKISTAN JOURNAL OF PHARMACEUTICAL SCIENCES	39	82	79	3	3.65854	0.0769231	56.41	0.8	0.7	12.5	0.357177	1.72795	33.33	0	2.56
1916	JACC-BASIC TO TRANSLATIONAL SCIENCE	39	979	955	24	2.45148	0.615385	87.18	9.7	9.6	1.03093	4.49086	2.70538	7.69	15.38	38.46
1917	JOURNAL OF VASCULAR SURGERY-VENOUS AND LYMPHATIC DISORDERS	39	498	450	48	9.63855	1.23077	79.49	3.2	2.6	18.75	2.28727	2.36154	12.82	7.69	41.03
1918	EUROPEAN JOURNAL OF MIDWIFERY	39	112	89	23	20.5357	0.589744	71.79	1.9	1.6	15.7895	1.18614	1.26974	12.82	0	15.38
1919	ALLERGO JOURNAL	39	72	61	11	15.2778	0.282051	30.77	1.1	0.9	18.1818	0.232505	2.20744	25.64	0	2.56
1920	ASIAN SURVEY	39	68	40	28	41.1765	0.717949	76.92	0.9	0.7	22.2222	2.28241	0.92	10.26	0	15.38
1921	AGRICULTURAL SYSTEMS	39	1291	1192	99	7.66847	2.53846	97.44	6.6	6.1	7.57576	5.39222	2.30513	71.79	15.38	76.92
1922	FRONTIERS IN EMERGENCY MEDICINE	39	87	48	39	44.8276	1	84.62	2.0	0.6	70	0.921279	1.16462	10.26	0	5.13
1923	FRONTIERS IN ARTIFICIAL INTELLIGENCE	39	280	267	13	4.64286	0.333333	69.23	4.0	3.9	2.5	0.847426	1.71897	35.9	0	10.26
1924	JAMA NEUROLOGY	39	8471	8427	44	0.519419	1.12821	87.18	29.0	28.5	1.72414	29.5005	5.63359	23.08	58.97	71.79
1925	INTERDISCIPLINARY NEUROSURGERY-ADVANCED TECHNIQUES AND CASE MANAGEMENT	39	194	191	3	1.54639	0.0769231	84.62	0.4	0.4	0	0.725485	5.32897	28.21	0	10.26
1926	COUNSELLING PSYCHOLOGY QUARTERLY	39	512	493	19	3.71094	0.487179	79.49	3.0	2.8	6.66667	1.26912	1.38744	23.08	2.56	15.38
1927	EXPERT REVIEW OF CLINICAL PHARMACOLOGY	39	369	365	4	1.08401	0.102564	87.18	4.4	4.3	2.27273	0.989467	1.33051	28.21	0	10.26
1928	JOURNAL OF HEALTH AND ALLIED SCIENCES NU	39	33	26	7	21.2121	0.179487	35.9	0.3	0.2	33.3333	0.0695513	1.38051	7.69	0	0
1929	INTERNATIONAL DENTAL JOURNAL	39	247	238	9	3.64372	0.230769	79.49	3.3	3.1	6.06061	2.24959	1.47897	28.21	5.13	25.64
1930	FRONTIERS IN APPLIED MATHEMATICS AND STATISTICS	39	94	88	6	6.38298	0.153846	53.85	1.4	1.3	7.14286	0.641264	1.62385	30.77	0	7.69
1931	JOURNAL OF PSYCHOSOCIAL NURSING AND MENTAL HEALTH SERVICES	39	115	109	6	5.21739	0.153846	71.79	1.2	1.2	0	1.27539	2.22821	10.26	0	10.26
1932	JOURNAL OF CARDIAC FAILURE	39	851	816	35	4.11281	0.897436	84.62	6.7	6.2	7.46269	4.27041	2.75949	10.26	10.26	48.72
1933	INDIAN JOURNAL OF ORTHOPAEDICS	39	224	205	19	8.48214	0.487179	74.36	1.0	1.0	0	2.98911	2.49308	7.69	5.13	28.21
1934	SCANDINAVIAN JOURNAL OF TRAUMA RESUSCITATION & EMERGENCY MEDICINE	39	520	504	16	3.07692	0.410256	89.74	3.3	3.1	6.06061	2.41131	1.66513	15.38	5.13	43.59
1935	JOURNAL OF EMERGENCY NURSING	39	147	131	16	10.8844	0.410256	74.36	1.7	1.5	11.7647	1.5626	1.49564	15.38	0	25.64
1936	AMAZONIA INVESTIGA	39	102	46	56	54.902	1.4359	41.03	0.6	0.3	50	0.871831	1.9641	7.69	2.56	7.69
1937	KLINISCHE MONATSBLATTER FUR AUGENHEILKUNDE	39	87	73	14	16.092	0.358974	46.15	0.8	0.8	0	0.729354	2.5859	15.38	0	5.13
1938	HEALTH AND HUMAN RIGHTS	39	346	338	8	2.31214	0.205128	79.49	3.7	3.5	5.40541	0.944118	1.55436	33.33	0	7.69
1939	JOURNAL OF MOLECULAR MODELING	39	252	240	12	4.7619	0.307692	82.05	2.2	2.1	4.54545	1.16094	2.11821	30.77	0	15.38
1940	ENERGY RESEARCH & SOCIAL SCIENCE	39	1889	1736	153	8.09952	3.92308	94.87	6.7	5.6	16.4179	3.99029	2.44	48.72	23.08	56.41
1941	JOURNAL OF MOLECULAR CELL BIOLOGY	39	551	537	14	2.54083	0.358974	87.18	5.5	5.4	1.81818	1.70913	1.71667	17.95	2.56	15.38
1942	INTERNATIONAL JOURNAL OF EDUCATIONAL DEVELOPMENT	39	434	365	69	15.8986	1.76923	66.67	2.5	2.2	12	3.72099	2.55026	51.28	7.69	38.46
1943	CHEMICAL SCIENCE	39	867	829	38	4.38293	0.974359	84.62	8.4	8.0	4.7619	2.11901	1.54872	53.85	0	41.03
1944	CHAOS	39	654	577	77	11.7737	1.97436	92.31	2.9	2.5	13.7931	3.362	2.47359	38.46	10.26	43.59
1945	BIOCHIMICA ET BIOPHYSICA ACTA-MOLECULAR BASIS OF DISEASE	39	983	976	7	0.712106	0.179487	87.18	6.2	6.2	0	1.84094	2.11308	53.85	5.13	25.64
1946	JOURNAL OF CRITICAL CARE MEDICINE	39	96	93	3	3.125	0.0769231	64.1	1.1	1.0	9.09091	0.304908	1.40026	12.82	0	0
1947	BRITISH JOURNAL OF CANCER	39	667	654	13	1.94903	0.333333	94.87	8.8	8.7	1.13636	2.47093	1.61436	10.26	0	53.85
1948	JOURNAL OF TOURISM FUTURES	38	387	343	44	11.3695	1.15789	76.32	6.7	6.3	5.97015	6.35767	1.61947	39.47	15.79	34.21
1949	REVISTA ROL DE ENFERMERIA	38	3	3	0	0	0	7.89	0.1	0.1	0	0.0158816	1.00237	15.79	0	0
1950	CURRENT OPINION IN PSYCHOLOGY	38	206	187	19	9.2233	0.5	52.63	5.9	5.7	3.38983	1.57986	0.929211	15.79	5.26	15.79
1951	MATERIALS	38	671	639	32	4.769	0.842105	89.47	3.4	2.9	14.7059	1.07962	1.76289	50	0	18.42
1952	BEHAVIOUR & INFORMATION TECHNOLOGY	38	200	172	28	14	0.736842	63.16	3.7	3.4	8.10811	0.906061	1.50053	44.74	2.63	15.79
1953	HIGHER EDUCATION RESEARCH & DEVELOPMENT	38	543	498	45	8.28729	1.18421	73.68	3.2	2.8	12.5	3.89112	2.18684	21.05	13.16	39.47
1954	JOURNAL OF HUNGER & ENVIRONMENTAL NUTRITION	38	161	150	11	6.8323	0.289474	42.11	1.6	1.5	6.25	0.562871	1.39579	10.53	2.63	5.26
1955	CLINICAL NEUROPHYSIOLOGY	38	652	591	61	9.35583	1.60526	92.11	4.7	4.4	6.38298	2.82575	2.96421	15.79	2.63	36.84
1956	CURRENT OPINION IN INFECTIOUS DISEASES	38	248	244	4	1.6129	0.105263	78.95	3.9	3.8	2.5641	0.523037	1.15053	23.68	0	0
1957	JOURNAL OF AMBULATORY CARE MANAGEMENT	38	253	245	8	3.16206	0.210526	60.53	2.3	2.2	4.34783	2.62341	1.32842	5.26	2.63	7.89
1958	CONTRACEPTION	38	395	327	68	17.2152	1.78947	86.84	2.9	2.4	17.2414	2.74266	2.33263	7.89	5.26	36.84
1959	OTO OPEN	38	242	237	5	2.06612	0.131579	73.68	1.5	1.5	0	1.2833	1.74868	0	0	31.58
1960	INTERNATIONAL JOURNAL OF PRISONER HEALTH	38	115	89	26	22.6087	0.684211	71.05	1.4	1.1	21.4286	0.579032	1.43632	26.32	0	5.26
1961	INDIAN JOURNAL OF TRANSPLANTATION	38	38	32	6	15.7895	0.157895	39.47	0.3	0.2	33.3333	0.182695	2.08026	7.89	0	0
1962	SCIENCE PROGRESS	38	260	257	3	1.15385	0.0789474	78.95	2.1	2.1	0	2.41274	1.91184	23.68	7.89	18.42
1963	JOURNAL OF CONTROLLED RELEASE	38	694	651	43	6.19597	1.13158	92.11	10.8	10.2	5.55556	3.17881	1.45737	42.11	7.89	50
1964	JOURNAL OF THE AMERICAN ACADEMY OF CHILD AND ADOLESCENT PSYCHIATRY	38	1979	1960	19	0.960081	0.5	84.21	13.3	13.1	1.50376	6.82294	3.05053	26.32	21.05	63.16
1965	THERAPEUTIC ADVANCES IN GASTROENTEROLOGY	38	252	245	7	2.77778	0.184211	68.42	4.2	4.1	2.38095	0.627737	0.953947	18.42	0	5.26
1966	RESPIRATORY PHYSIOLOGY & NEUROBIOLOGY	38	701	686	15	2.1398	0.394737	89.47	2.3	2.1	8.69565	2.43201	3.04237	50	5.26	42.11
1967	EMERGENCY CARE JOURNAL	38	66	33	33	50	0.868421	60.53	0.5	0.2	60	0.591416	1.71158	7.89	0	5.26
1968	REVISTA TECNOLOGIA E SOCIEDADE	38	11	11	0	0	0	18.42	0.1	0.1	0	0.0603711	1.13553	7.89	0	0
1969	ANNALS OF LABORATORY MEDICINE	38	633	556	77	12.1643	2.02632	81.58	4.9	4.3	12.2449	4.52008	2.60868	0	10.53	52.63
1970	REPRODUCTIVE HEALTH	38	719	695	24	3.33797	0.631579	76.32	3.4	3.2	5.88235	2.37187	2.47263	44.74	2.63	26.32
1971	BIOINFORMATICS	38	500	487	13	2.6	0.342105	94.74	5.8	5.5	5.17241	1.97263	1.50763	31.58	7.89	44.74
1972	BULLETIN DU CANCER	38	154	126	28	18.1818	0.736842	76.32	1.2	1.0	16.6667	0.610108	2.57132	18.42	0	7.89
1973	EUROPEAN JOURNAL OF CARDIO-THORACIC SURGERY	38	299	278	21	7.02341	0.552632	81.58	3.4	3.0	11.7647	1.70357	1.97395	18.42	2.63	26.32
1974	IEEE LATIN AMERICA TRANSACTIONS	38	85	77	8	9.41176	0.210526	55.26	1.3	1.2	7.69231	0.301068	0.948421	18.42	0	0
1975	ANAESTHESIST	38	254	239	15	5.90551	0.394737	78.95				0.990163	2.37184	2.63	5.26	5.26
1976	IMMUNOBIOLOGY	38	366	357	9	2.45902	0.236842	76.32	2.8	2.7	3.57143	1.22126	2.08789	18.42	0	13.16
1977	PSYCHIATRIC QUARTERLY	38	1247	1234	13	1.0425	0.342105	81.58	3.5	3.5	0	2.42719	4.07684	23.68	2.63	21.05
1978	NATURAL PRODUCT RESEARCH	38	209	184	25	11.9617	0.657895	81.58	2.2	2.0	9.09091	0.754379	1.76974	28.95	0	5.26
1979	POLICY AND SOCIETY	38	1280	1206	74	5.78125	1.94737	94.74	9.3	8.7	6.45161	9.88552	1.405	50	42.11	81.58
1980	EUROPEAN HEART JOURNAL-CARDIOVASCULAR PHARMACOTHERAPY	38	877	839	38	4.33295	1	92.11	7.1	6.2	12.6761	5.19698	2.27605	50	13.16	63.16
1981	PLACENTA	38	632	568	64	10.1266	1.68421	89.47	3.8	3.4	10.5263	3.03168	2.77474	21.05	13.16	52.63
1982	NURSE EDUCATION IN PRACTICE	38	1023	970	53	5.18084	1.39474	78.95	3.2	2.9	9.375	6.73891	3.56842	31.58	23.68	52.63
1983	INTERNATIONAL JOURNAL OF PRODUCTION RESEARCH	38	1852	1561	291	15.7127	7.65789	89.47	9.2	7.9	14.1304	4.74091	3.56895	50	10.53	42.11
1984	JOURNAL OF CANCER RESEARCH AND CLINICAL ONCOLOGY	38	138	124	14	10.1449	0.368421	68.42	3.6	3.5	2.77778	0.748213	1.43816	13.16	0	5.26
1985	JOURNAL OF BUILDING ENGINEERING	38	383	324	59	15.4047	1.55263	81.58	6.4	5.6	12.5	1.75744	1.25237	28.95	0	26.32
1986	DIABETES THERAPY	38	457	424	33	7.22101	0.868421	84.21	3.8	3.5	7.89474	1.16817	1.83605	26.32	2.63	10.53
1987	INTERNATIONAL JOURNAL OF SOCIAL ECONOMICS	38	109	99	10	9.17431	0.263158	52.63	1.9	1.8	5.26316	0.876455	1.65895	36.84	0	13.16
1988	MOVEMENT DISORDERS CLINICAL PRACTICE	38	460	415	45	9.78261	1.18421	81.58	4.0	3.7	7.5	2.74877	3.02553	31.58	0	39.47
1989	PANMINERVA MEDICA	38	287	274	13	4.52962	0.342105	86.84	4.3	4.2	2.32558	3.38952	2.25184	21.05	5.26	31.58
1990	LIVER TRANSPLANTATION	38	326	300	26	7.97546	0.684211	84.21	5.0	4.6	8	3.68791	2.31026	10.53	13.16	44.74
1991	CYTOMETRY PART A	38	633	593	40	6.31912	1.05263	81.58	3.7	3.2	13.5135	1.45602	2.20053	31.58	2.63	23.68
1992	ANNALS OF CLINICAL MICROBIOLOGY AND ANTIMICROBIALS	38	849	841	8	0.942285	0.210526	84.21	5.7	5.7	0	2.47016	1.70421	52.63	5.26	23.68
1993	INTERNATIONAL JOURNAL OF ACADEMIC MEDICINE	38	75	71	4	5.33333	0.105263	36.84	0.6	0.6	0	0.106763	0.95	10.53	0	2.63
1994	TOWN PLANNING REVIEW	38	206	193	13	6.31068	0.342105	86.84	2.0	1.9	5	0.896032	1.51763	21.05	0	10.53
1995	BIOANALYSIS	38	193	155	38	19.6891	1	78.95	1.8	1.5	16.6667	1.03691	1.41395	15.79	0	13.16
1996	ANNALS OF CLINICAL AND TRANSLATIONAL NEUROLOGY	38	1119	1099	20	1.78731	0.526316	78.95	5.3	5.2	1.88679	4.62674	3.50026	18.42	13.16	47.37
1997	INTERNATIONAL JOURNAL OF INFORMATION MANAGEMENT	38	3628	3359	269	7.41455	7.07895	97.37	21.0	19.7	6.19048	9.78525	1.60789	34.21	34.21	84.21
1998	SSM-QUALITATIVE RESEARCH IN HEALTH	37	23	22	1	4.34783	0.027027	48.65				1.31576	1.60865	24.32	0	8.11
1999	AD ALTA-JOURNAL OF INTERDISCIPLINARY RESEARCH	37	90	23	67	74.4444	1.81081	27.03	0.7	0.2	71.4286	0.367486	1.27459	8.11	0	2.7
[truncated: 12,691 more rows]

## Sheet: Dataset2 Type of publication
Type of publication	Name	Web of Science Documents	Times Cited	Times Cited without Self-Citations	SC	SC/publication
Editorial	BMJ-BRITISH MEDICAL JOURNAL	848	22720	21553	1167	5.13644
Editorial	AMERICAN JOURNAL OF PUBLIC HEALTH	314	2589	2457	132	5.09849
Editorial	LANCET	274	21641	21429	212	0.979622
Editorial	JOURNAL OF GLOBAL HEALTH	242	2071	2015	56	2.70401
Editorial	NEW ENGLAND JOURNAL OF MEDICINE	233	21758	21704	54	0.248185
Editorial	BMJ GLOBAL HEALTH	179	2306	2158	148	6.41804
Editorial	NATURE	174	2404	2383	21	0.873544
Editorial	JAMA-JOURNAL OF THE AMERICAN MEDICAL ASSOCIATION	170	36630	36424	206	0.562381
Editorial	FRONTIERS IN PUBLIC HEALTH	166	515	452	63	12.233
Editorial	ANNALS OF INTERNAL MEDICINE	136	4119	4037	82	1.99077
Editorial	CHINA CDC WEEKLY	117	987	852	135	13.6778
Editorial	PAN AFRICAN MEDICAL JOURNAL	114	552	528	24	4.34783
Editorial	EUROPEAN HEART JOURNAL	110	3814	3696	118	3.09386
Editorial	CANADIAN MEDICAL ASSOCIATION JOURNAL	109	1244	1180	64	5.14469
Editorial	CLINICAL INFECTIOUS DISEASES	106	2164	2124	40	1.84843
Editorial	SCIENCE	105	7228	7198	30	0.415053
Editorial	FRONTIERS IN IMMUNOLOGY	98	896	826	70	7.8125
Editorial	ANNALS OF SURGERY	97	1619	1541	78	4.81779
Editorial	TIDSSKRIFT FOR DEN NORSKE LAEGEFORENING	97	55	41	14	25.4545
Editorial	JAMA NETWORK OPEN	97	906	890	16	1.766
Editorial	INDIAN JOURNAL OF OPHTHALMOLOGY	94	434	309	125	28.8018
Editorial	PNEUMOLOGIE	94	1	0	1	100
Editorial	FRONTIERS IN PSYCHOLOGY	91	203	155	48	23.6453
Editorial	BULLETIN DE L ACADEMIE NATIONALE DE MEDECINE	90	18	16	2	11.1111
Editorial	MMWR-MORBIDITY AND MORTALITY WEEKLY REPORT	88	5338	5195	143	2.67891
Editorial	AMERICAN JOURNAL OF RESPIRATORY AND CRITICAL CARE MEDICINE	85	1204	1146	58	4.81728
Editorial	LANCET INFECTIOUS DISEASES	82	5122	5099	23	0.449043
Editorial	LANCET RESPIRATORY MEDICINE	82	4620	4574	46	0.995671
Editorial	CRITICAL CARE MEDICINE	80	145	126	19	13.1034
Editorial	JOURNAL OF CLINICAL MEDICINE	79	1313	1260	53	4.03656
Editorial	FRONTIERS IN PSYCHIATRY	77	694	600	94	13.5447
Editorial	JAMA HEALTH FORUM	77	249	226	23	9.23695
Editorial	FRONTIERS IN MEDICINE	76	304	283	21	6.90789
Editorial	DEUTSCHE MEDIZINISCHE WOCHENSCHRIFT	76	16	12	4	25
Editorial	JOURNAL OF UROLOGY	71	250	240	10	4
Editorial	CLINICS	70	456	403	53	11.6228
Editorial	CIRCULATION	67	2818	2797	21	0.745209
Editorial	SIGNAL TRANSDUCTION AND TARGETED THERAPY	65	798	787	11	1.37845
Editorial	NEUROLOGY	65	1559	1518	41	2.62989
Editorial	EUROPEAN RESPIRATORY JOURNAL	64	4873	4764	109	2.23682
Editorial	JOURNAL OF TRAVEL MEDICINE	64	3548	3370	178	5.01691
Editorial	CLINICAL NUCLEAR MEDICINE	64	394	290	104	26.3959
Editorial	RADIOLOGY	63	2793	2711	82	2.93591
Editorial	GASTROENTEROLOGY	63	5076	4898	178	3.5067
Editorial	AMERICAN JOURNAL OF BIOETHICS	63	308	277	31	10.0649
Editorial	INTERNATIONAL JOURNAL OF ENVIRONMENTAL RESEARCH AND PUBLIC HEALTH	59	1560	1406	154	9.87179
Editorial	INDIAN JOURNAL OF CRITICAL CARE MEDICINE	59	93	73	20	21.5054
Editorial	JOURNAL OF THE PAKISTAN MEDICAL ASSOCIATION	59	285	277	8	2.80702
Editorial	JOURNAL OF FAMILY MEDICINE AND PRIMARY CARE	57	285	224	61	21.4035
Editorial	FRONTIERS IN PHARMACOLOGY	56	328	303	25	7.62195
Editorial	ISRAEL MEDICAL ASSOCIATION JOURNAL	55	233	218	15	6.43777
Editorial	CLINICAL MEDICINE	55	35	31	4	11.4286
Editorial	BRITISH JOURNAL OF GENERAL PRACTICE	54	239	215	24	10.0418
Editorial	ARQUIVOS BRASILEIROS DE CARDIOLOGIA	54	151	114	37	24.5033
Editorial	MAYO CLINIC PROCEEDINGS	54	852	817	35	4.10798
Editorial	CRITICAL CARE	53	2259	2165	94	4.16113
Editorial	JOURNAL OF DIABETES SCIENCE AND TECHNOLOGY	53	328	293	35	10.6707
Editorial	LANCET GLOBAL HEALTH	52	1580	1548	32	2.02532
Editorial	AMERICAN JOURNAL OF TROPICAL MEDICINE AND HYGIENE	52	468	450	18	3.84615
Editorial	QJM-AN INTERNATIONAL JOURNAL OF MEDICINE	49	971	929	42	4.32544
Editorial	JOURNAL OF AGRICULTURE FOOD SYSTEMS AND COMMUNITY DEVELOPMENT	47	284	248	36	12.6761
Editorial	ACADEMIC MEDICINE	46	838	786	52	6.20525
Editorial	KARDIOLOGIA POLSKA	46	147	105	42	28.5714
Editorial	POLISH ARCHIVES OF INTERNAL MEDICINE-POLSKIE ARCHIWUM MEDYCYNY WEWNETRZNEJ	45	86	72	14	16.2791
Editorial	PEDIATRICS	45	880	859	21	2.38636
Editorial	JOURNAL OF CLINICAL INVESTIGATION	44	2265	2241	24	1.0596
Editorial	LANCET RHEUMATOLOGY	44	829	798	31	3.73945
Editorial	LANCET PSYCHIATRY	44	3070	3025	45	1.4658
Editorial	CHEST	43	877	856	21	2.39453
Editorial	PLASTIC AND RECONSTRUCTIVE SURGERY	43	123	91	32	26.0163
Editorial	GEBURTSHILFE UND FRAUENHEILKUNDE	43	2	1	1	50
Editorial	JOURNAL OF THE ROYAL SOCIETY OF MEDICINE	42	667	634	33	4.94753
Editorial	HONG KONG MEDICAL JOURNAL	42	112	78	34	30.3571
Editorial	OCCUPATIONAL MEDICINE-OXFORD	42	1088	1052	36	3.30882
Editorial	TRANSFUSIONSMEDIZIN	41	1	1	0	0
Editorial	MEDICC REVIEW	40	114	103	11	9.64912
Editorial	SAMJ SOUTH AFRICAN MEDICAL JOURNAL	40	212	189	23	10.8491
Editorial	BMJ CASE REPORTS	40	277	269	8	2.88809
Editorial	SINGAPORE MEDICAL JOURNAL	38	232	181	51	21.9828
Editorial	ANNALS ACADEMY OF MEDICINE SINGAPORE	37	1022	939	83	8.12133
Editorial	CHEMICAL & ENGINEERING NEWS	37	11	10	1	9.09091
Editorial	EASTERN MEDITERRANEAN HEALTH JOURNAL	37	213	161	52	24.4131
Editorial	INTERNATIONAL JOURNAL OF SURGERY	36	96	92	4	4.16667
Editorial	ACTA MEDICA PORTUGUESA	36	66	51	15	22.7273
Editorial	INFECTION CONTROL AND HOSPITAL EPIDEMIOLOGY	36	576	536	40	6.94444
Editorial	INDIAN JOURNAL OF MEDICAL RESEARCH	36	266	251	15	5.6391
Editorial	EPIDEMIOLOGIA & PREVENZIONE	35	37	26	11	29.7297
Editorial	JOURNAL OF CLINICAL MICROBIOLOGY	35	1218	1177	41	3.36617
Editorial	VACCINES	34	166	138	28	16.8675
Editorial	HISTORY AND PHILOSOPHY OF THE LIFE SCIENCES	33	167	159	8	4.79042
Editorial	REVISTA DA SOCIEDADE BRASILEIRA DE MEDICINA TROPICAL	33	102	96	6	5.88235
Editorial	FRONTIERS IN CELLULAR AND INFECTION MICROBIOLOGY	33	135	135	0	0
Editorial	INTERNATIONAL PSYCHOGERIATRICS	33	1204	1166	38	3.15615
Editorial	JOURNAL OF KOREAN MEDICAL SCIENCE	33	271	233	38	14.0221
Editorial	CHINESE MEDICAL JOURNAL	33	67	62	5	7.46269
Editorial	EMERGENCIAS	33	91	52	39	42.8571
Editorial	INTERNATIONAL JOURNAL OF INFECTIOUS DISEASES	33	2786	2745	41	1.47164
Editorial	JOURNAL OF PUBLIC HEALTH MANAGEMENT AND PRACTICE	32	233	208	25	10.7296
Editorial	HSS JOURNAL	32	207	198	9	4.34783
Editorial	BRITISH JOURNAL OF SPORTS MEDICINE	32	740	693	47	6.35135
Editorial	LANCET PUBLIC HEALTH	32	2955	2945	10	0.338409
Editorial	AMERICAN JOURNAL OF NURSING	32	73	72	1	1.36986
Editorial	ANNALS OF THORACIC SURGERY	32	293	253	40	13.6519
Editorial	INTERNAL MEDICINE	32	51	47	4	7.84314
Editorial	VIRUSES-BASEL	31	175	157	18	10.2857
Editorial	MEDICAL SCIENCE MONITOR	31	465	428	37	7.95699
Editorial	CLINICAL JOURNAL OF THE AMERICAN SOCIETY OF NEPHROLOGY	30	566	536	30	5.30035
Editorial	CANADIAN FAMILY PHYSICIAN	30	72	59	13	18.0556
Editorial	ACS CHEMICAL NEUROSCIENCE	30	2208	2152	56	2.53623
Editorial	JOURNAL OF BONE AND JOINT SURGERY-AMERICAN VOLUME	30	355	344	11	3.09859
Editorial	LANCET REGIONAL HEALTH-AMERICAS	30	179	174	5	2.7933
Editorial	JOURNAL OF THE AMERICAN COLLEGE OF CARDIOLOGY	30	764	728	36	4.71204
Editorial	FRONTIERS IN CARDIOVASCULAR MEDICINE	30	83	78	5	6.0241
Editorial	US PHARMACIST	30	15	15	0	0
Editorial	EXERCER-LA REVUE FRANCOPHONE DE MEDECINE GENERALE	29	71	68	3	4.22535
Editorial	ZEITSCHRIFT FUR GASTROENTEROLOGIE	29	0	0	0
Editorial	DIABETES CARE	29	941	897	44	4.67588
Editorial	BULLETIN OF THE WORLD HEALTH ORGANIZATION	29	569	562	7	1.23023
Editorial	TRAVEL MEDICINE AND INFECTIOUS DISEASE	29	989	933	56	5.66229
Editorial	INDUSTRIAL AND ORGANIZATIONAL PSYCHOLOGY-PERSPECTIVES ON SCIENCE AND PRACTICE	29	97	96	1	1.03093
Editorial	JORNAL BRASILEIRO DE PNEUMOLOGIA	29	76	69	7	9.21053
Editorial	ARCHIVES OF MEDICAL RESEARCH	29	765	757	8	1.04575
Editorial	NUTRIENTS	28	173	143	30	17.341
Editorial	EMERGENCY MEDICINE JOURNAL	28	110	102	8	7.27273
Editorial	REVISTA DA ASSOCIACAO MEDICA BRASILEIRA	28	56	52	4	7.14286
Editorial	BLOOD	28	248	245	3	1.20968
Editorial	LANCET ONCOLOGY	28	4070	4035	35	0.859951
Editorial	CUTIS	27	54	52	2	3.7037
Editorial	CURRENT SCIENCE	27	43	40	3	6.97674
Editorial	JOURNAL OF THORACIC AND CARDIOVASCULAR SURGERY	27	72	45	27	37.5
Editorial	JOURNAL OF THE AMERICAN ACADEMY OF DERMATOLOGY	27	505	471	34	6.73267
Editorial	DIABETES RESEARCH AND CLINICAL PRACTICE	27	922	852	70	7.59219
Editorial	PEDIATRICS INTERNATIONAL	27	18	18	0	0
Editorial	CLINICAL MICROBIOLOGY AND INFECTION	27	675	651	24	3.55556
Editorial	PROCEEDINGS OF THE NATIONAL ACADEMY OF SCIENCES OF THE UNITED STATES OF AMERICA	26	398	386	12	3.01508
Editorial	OPHTHALMOLOGY	26	936	909	27	2.88462
Editorial	CANADIAN JOURNAL OF EMERGENCY MEDICINE	26	355	334	21	5.91549
Editorial	ALLERGO JOURNAL	26	4	4	0	0
Editorial	SURVEY RESEARCH METHODS	26	11	10	1	9.09091
Editorial	AMERICAN JOURNAL OF ROENTGENOLOGY	26	162	148	14	8.64198
Editorial	ANAESTHESIA PAIN & INTENSIVE CARE	26	18	15	3	16.6667
Editorial	ACTUALITES PHARMACEUTIQUES	26	2	2	0	0
Editorial	BRITISH JOURNAL OF ANAESTHESIA	26	795	720	75	9.43396
Editorial	JOURNAL OF PHARMACEUTICAL POLICY AND PRACTICE	25	487	420	67	13.7577
Editorial	LANCET MICROBE	25	506	494	12	2.37154
Editorial	JOURNAL OF INVESTIGATIONAL ALLERGOLOGY AND CLINICAL IMMUNOLOGY	25	141	129	12	8.51064
Editorial	HEALTH AFFAIRS	25	102	101	1	0.980392
Editorial	SOUTH AFRICAN JOURNAL OF SCIENCE	25	90	88	2	2.22222
Editorial	POSTGRADUATE MEDICAL JOURNAL	25	145	133	12	8.27586
Editorial	VETERINARY RECORD	25	33	31	2	6.06061
Editorial	INTERNATIONAL JOURNAL OF RADIATION ONCOLOGY BIOLOGY PHYSICS	25	108	99	9	8.33333
Editorial	BIOLAW JOURNAL-RIVISTA DI BIODIRITTO	25	8	8	0	0
Editorial	MEDICAL HYPOTHESES	25	277	273	4	1.44404
Editorial	WORK-A JOURNAL OF PREVENTION ASSESSMENT & REHABILITATION	25	265	166	99	37.3585
Editorial	AMERICAN JOURNAL OF MANAGED CARE	24	251	246	5	1.99203
Editorial	ANESTHESIA AND ANALGESIA	24	536	500	36	6.71642
Editorial	FRONTIERS IN ENDOCRINOLOGY	24	129	126	3	2.32558
Editorial	CANADIAN JOURNAL OF CARDIOLOGY	24	545	510	35	6.42202
Editorial	ASIAN PACIFIC JOURNAL OF TROPICAL MEDICINE	24	82	71	11	13.4146
Editorial	CLINICAL ORTHOPAEDICS AND RELATED RESEARCH	24	46	20	26	56.5217
Editorial	PEDIATRIC ANNALS	24	118	98	20	16.9492
Editorial	LANCET DIGITAL HEALTH	24	658	652	6	0.911854
Editorial	VACCINE	24	420	397	23	5.47619
Editorial	JOURNAL OF MEDICAL ETHICS	23	140	126	14	10
Editorial	INDIAN JOURNAL OF PUBLIC HEALTH	23	113	108	5	4.42478
Editorial	THORAX	23	264	258	6	2.27273
Editorial	DIAGNOSTICS	23	476	455	21	4.41176
Editorial	PLASTIC AND RECONSTRUCTIVE SURGERY-GLOBAL OPEN	23	42	36	6	14.2857
Editorial	EBIOMEDICINE	23	238	232	6	2.52101
Editorial	ARCHIVOS DE BRONCONEUMOLOGIA	23	63	45	18	28.5714
Editorial	FRONTIERS IN MICROBIOLOGY	23	161	158	3	1.86335
Editorial	BRITISH DENTAL JOURNAL	23	15	15	0	0
Editorial	LANCET GASTROENTEROLOGY & HEPATOLOGY	23	2647	2618	29	1.09558
Editorial	LANCET PLANETARY HEALTH	23	614	590	24	3.90879
Editorial	CLINICAL AND EXPERIMENTAL PEDIATRICS	23	56	48	8	14.2857
Editorial	JOURNAL OF HOSPITAL INFECTION	23	474	456	18	3.79747
Editorial	AMERICAN JOURNAL OF OBSTETRICS AND GYNECOLOGY	23	971	935	36	3.70752
Editorial	JOURNAL OF APPLIED PHYSIOLOGY	23	12	7	5	41.6667
Editorial	AMERICAN JOURNAL OF SURGERY	23	507	455	52	10.2564
Editorial	PREVENTING CHRONIC DISEASE	23	827	806	21	2.5393
Editorial	GESUNDHEITSWESEN	23	9	3	6	66.6667
Editorial	ARCHIVOS ARGENTINOS DE PEDIATRIA	22	25	19	6	24
Editorial	FRONTIERS IN NEUROLOGY	22	93	86	7	7.52688
Editorial	CANADIAN JOURNAL OF SURGERY	22	62	57	5	8.06452
Editorial	BRITISH COLUMBIA MEDICAL JOURNAL	22	26	21	5	19.2308
Editorial	INTERNATIONAL JOURNAL OF PUBLIC HEALTH	22	88	82	6	6.81818
Editorial	MULTIPLE SCLEROSIS AND RELATED DISORDERS	22	661	533	128	19.3646
Editorial	STROKE	22	371	347	24	6.469
Editorial	WESTERN JOURNAL OF EMERGENCY MEDICINE	22	327	322	5	1.52905
Editorial	JOURNAL OF THE AMERICAN BOARD OF FAMILY MEDICINE	22	107	91	16	14.9533
Editorial	JOURNAL OF THE AMERICAN COLLEGE OF RADIOLOGY	22	331	288	43	12.9909
Editorial	AMERICAN FAMILY PHYSICIAN	22	16	15	1	6.25
Editorial	ASIAN JOURNAL OF PSYCHIATRY	22	1233	991	242	19.6269
Editorial	FRONTIERS IN PEDIATRICS	21	78	71	7	8.97436
Editorial	JAMA INTERNAL MEDICINE	21	2652	2641	11	0.414781
Editorial	ASIAN ECONOMIC PAPERS	21	1	1	0	0
Editorial	MEDICINA CLINICA	21	175	168	7	4
Editorial	ANNALS OF THE AMERICAN THORACIC SOCIETY	21	217	202	15	6.91244
Editorial	PSYCHIATRIC SERVICES	21	82	78	4	4.87805
Editorial	FRONTIERS IN SOCIOLOGY	21	49	47	2	4.08163
Editorial	LANCET CHILD & ADOLESCENT HEALTH	21	2400	2393	7	0.291667
Editorial	KIDNEY360	21	30	27	3	10
Editorial	SOUTHERN MEDICAL JOURNAL	21	25	22	3	12
Editorial	HEART	21	66	56	10	15.1515
Editorial	ANAESTHESIA CRITICAL CARE & PAIN MEDICINE	21	198	190	8	4.0404
Editorial	PHI DELTA KAPPAN	21	36	35	1	2.77778
Editorial	HASTINGS CENTER REPORT	21	57	54	3	5.26316
Editorial	NEW ZEALAND MEDICAL JOURNAL	21	164	139	25	15.2439
Editorial	INTERNATIONAL JOURNAL OF MOLECULAR SCIENCES	20	204	188	16	7.84314
Editorial	SEXUAL AND REPRODUCTIVE HEALTH MATTERS	20	443	405	38	8.57788
Editorial	JCO ONCOLOGY PRACTICE	20	259	229	30	11.583
Editorial	PHLEBOLOGIE	20	0	0	0
Editorial	AGING AND DISEASE	20	421	394	27	6.4133
Editorial	PATHOGENS	20	42	41	1	2.38095
Editorial	EUROSURVEILLANCE	20	718	704	14	1.94986
Editorial	JOURNAL OF THE AMERICAN SOCIETY OF NEPHROLOGY	20	922	893	29	3.14534
Editorial	JOURNAL OF PEDIATRICS	20	1367	1323	44	3.21873
Editorial	JOURNAL OF ADOLESCENT HEALTH	20	361	316	45	12.4654
Editorial	LAEKNABLADID	20	1	1	0	0
Editorial	AGE AND AGEING	20	988	938	50	5.06073
Editorial	NATURE MEDICINE	20	642	638	4	0.623053
Editorial	JOURNAL OF BIOLOGICAL REGULATORS AND HOMEOSTATIC AGENTS	20	1694	1668	26	1.53483
Editorial	DIABETES & METABOLIC SYNDROME-CLINICAL RESEARCH & REVIEWS	20	298	268	30	10.0671
Editorial	JOURNAL OF HOSPITAL MEDICINE	20	108	99	9	8.33333
Editorial	EUROPEAN UROLOGY	20	606	578	28	4.62046
Editorial	FRONTIERS IN NUTRITION	20	68	65	3	4.41176
Editorial	CLINICAL CHEMISTRY	19	261	249	12	4.5977
Editorial	EUROPEAN REVIEW FOR MEDICAL AND PHARMACOLOGICAL SCIENCES	19	245	185	60	24.4898
Editorial	AKTUELLE ERNAHRUNGSMEDIZIN	19	0	0	0
Editorial	JOURNAL OF CHILDREN AND MEDIA	19	28	28	0	0
Editorial	ANNALS OF INDIAN ACADEMY OF NEUROLOGY	19	52	36	16	30.7692
Editorial	DISASTER MEDICINE AND PUBLIC HEALTH PREPAREDNESS	19	97	85	12	12.3711
Editorial	JOURNAL OF NEURO-OPHTHALMOLOGY	19	127	113	14	11.0236
Editorial	SWISS MEDICAL WEEKLY	19	584	572	12	2.05479
Editorial	CADERNOS DE SAUDE PUBLICA	19	193	177	16	8.29016
Editorial	FRONTIERS IN GENETICS	19	42	40	2	4.7619
Editorial	UNIVERSITY OF TORONTO MEDICAL JOURNAL	19	11	11	0	0
Editorial	INDIAN JOURNAL OF COMMUNITY HEALTH	19	31	30	1	3.22581
Editorial	LANCET HAEMATOLOGY	19	1722	1715	7	0.406504
Editorial	CUREUS JOURNAL OF MEDICAL SCIENCE	19	396	384	12	3.0303
Editorial	ANNALS OF MEDICINE AND SURGERY	18	90	86	4	4.44444
Editorial	HAEMATOLOGICA	18	147	141	6	4.08163
Editorial	INTERNATIONAL JOURNAL OF HEALTH POLICY AND MANAGEMENT	18	216	203	13	6.01852
Editorial	LARYNGO-RHINO-OTOLOGIE	18	15	11	4	26.6667
Editorial	MINERVA ANESTESIOLOGICA	18	27	17	10	37.037
Editorial	ECLINICALMEDICINE	18	177	175	2	1.12994
Editorial	CARDIOVASCULAR RESEARCH	18	287	260	27	9.40767
Editorial	HEALTHCARE	18	255	235	20	7.84314
Editorial	EUROPEAN HEART JOURNAL-CARDIOVASCULAR IMAGING	18	430	415	15	3.48837
Editorial	LANCET DIABETES & ENDOCRINOLOGY	18	1140	1111	29	2.54386
Editorial	JOURNAL OF THE ROYAL COLLEGE OF PHYSICIANS OF EDINBURGH	18	23	19	4	17.3913
Editorial	FRONTIERS IN COMMUNICATION	18	37	35	2	5.40541
Editorial	ANASTHESIOLOGIE INTENSIVMEDIZIN NOTFALLMEDIZIN SCHMERZTHERAPIE	18	0	0	0
Editorial	OBSTETRICAL & GYNECOLOGICAL SURVEY	18	276	276	0	0
Editorial	ARCHIVES OF CLINICAL INFECTIOUS DISEASES	17	33	33	0	0
Editorial	JAMA PEDIATRICS	17	1093	1072	21	1.92132
Editorial	FORTSCHRITTE DER NEUROLOGIE PSYCHIATRIE	17	3	0	3	100
Editorial	DEUTSCHES ARZTEBLATT INTERNATIONAL	17	102	101	1	0.980392
Editorial	INTERNATIONAL JOURNAL OF TUBERCULOSIS AND LUNG DISEASE	17	129	106	23	17.8295
Editorial	AMERICAN JOURNAL OF GASTROENTEROLOGY	17	144	134	10	6.94444
Editorial	ARCHIVES OF DISEASE IN CHILDHOOD	17	428	413	15	3.50467
Editorial	JOURNAL OF NEUROSURGERY	17	414	404	10	2.41546
Editorial	BMC MEDICINE	17	700	698	2	0.285714
Editorial	RADIOLOGY-CARDIOTHORACIC IMAGING	17	435	423	12	2.75862
Editorial	TRANSPLANTATION	17	145	114	31	21.3793
Editorial	NEUROLOGY-NEUROIMMUNOLOGY & NEUROINFLAMMATION	17	837	808	29	3.46476
Editorial	BRITISH JOURNAL OF HOSPITAL MEDICINE	17	77	75	2	2.5974
Editorial	AEM EDUCATION AND TRAINING	17	146	124	22	15.0685
Editorial	PEDIATRIC CRITICAL CARE MEDICINE	17	52	35	17	32.6923
Editorial	JOURNAL OF RHEUMATOLOGY	17	170	159	11	6.47059
Editorial	DERMATOLOGY PRACTICAL & CONCEPTUAL	17	12	10	2	16.6667
Editorial	JOURNAL OF WOUND CARE	17	63	54	9	14.2857
Editorial	JOURNAL OF PRIMARY CARE AND COMMUNITY HEALTH	16	212	204	8	3.77358
Editorial	ACTA DERMATO-VENEREOLOGICA	16	115	113	2	1.73913
Editorial	PEDIATRIC INFECTIOUS DISEASE JOURNAL	16	163	153	10	6.13497
Editorial	MANUFACTURING ENGINEERING	16	0	0	0
Editorial	OPEN FORUM INFECTIOUS DISEASES	16	56	54	2	3.57143
Editorial	CELL STEM CELL	16	32	31	1	3.125
Editorial	PHARMACY EDUCATION	16	14	13	1	7.14286
Editorial	JOURNAL OF ADDICTION MEDICINE	16	532	497	35	6.57895
Editorial	BMJ PAEDIATRICS OPEN	16	193	175	18	9.32642
Editorial	JOURNAL OF ALLERGY AND CLINICAL IMMUNOLOGY-IN PRACTICE	16	668	621	47	7.03593
Editorial	LANCET HEALTHY LONGEVITY	16	98	95	3	3.06122
Editorial	NATIONAL SCIENCE REVIEW	16	1153	1147	6	0.520382
Editorial	M S-MEDECINE SCIENCES	16	21	17	4	19.0476
Editorial	ELIFE	16	131	129	2	1.52672
Editorial	CANADIAN JOURNAL OF NEUROLOGICAL SCIENCES	16	207	194	13	6.28019
Editorial	UROLOGY PRACTICE	16	0	0	0
Editorial	CARDIOLOGY JOURNAL	16	55	42	13	23.6364
Editorial	ANNALS OF KING EDWARD MEDICAL UNIVERSITY LAHORE PAKISTAN	16	8	8	0	0
Editorial	KIDNEY INTERNATIONAL	16	1150	1109	41	3.56522
Editorial	MCN-THE AMERICAN JOURNAL OF MATERNAL-CHILD NURSING	16	21	17	4	19.0476
Editorial	BIG DATA & SOCIETY	16	205	168	37	18.0488
Editorial	JOURNAL OF CLINICAL PSYCHIATRY	16	474	461	13	2.74262
Editorial	NURSE EDUCATOR	16	17	14	3	17.6471
Editorial	RESPIRATORY CARE	16	7	5	2	28.5714
Editorial	HEALTH SCIENCE REPORTS	16	69	60	9	13.0435
Editorial	GLOBAL HEALTH RESEARCH AND POLICY	16	976	968	8	0.819672
Editorial	EMERGING MICROBES & INFECTIONS	15	521	510	11	2.11132
Editorial	ROFO-FORTSCHRITTE AUF DEM GEBIET DER RONTGENSTRAHLEN UND DER BILDGEBENDEN VERFAHREN	15	30	24	6	20
Editorial	RESOURCES CONSERVATION AND RECYCLING	15	920	901	19	2.06522
Editorial	MONTHLY LABOR REVIEW	15	13	13	0	0
Editorial	FRONTIERS IN SPORTS AND ACTIVE LIVING	15	113	108	5	4.42478
Editorial	FUTURE ONCOLOGY	15	295	275	20	6.77966
Editorial	INFECTIOUS DISEASES OF POVERTY	15	306	295	11	3.59477
Editorial	INDIAN JOURNAL OF MEDICAL AND PAEDIATRIC ONCOLOGY	15	7	6	1	14.2857
Editorial	JOURNAL OF OCCUPATIONAL AND ENVIRONMENTAL MEDICINE	15	70	60	10	14.2857
Editorial	SUSTAINABILITY	15	406	268	138	33.9901
Editorial	JOURNAL OF THE AMERICAN COLLEGE OF SURGEONS	15	147	141	6	4.08163
Editorial	JAMA ONCOLOGY	15	334	327	7	2.09581
Editorial	CLINICAL CASE REPORTS	15	14	13	1	7.14286
Editorial	SEMINARS IN THROMBOSIS AND HEMOSTASIS	15	456	339	117	25.6579
Editorial	JAMA CARDIOLOGY	15	962	953	9	0.935551
Editorial	EPIDEMIOLOGY	15	9	9	0	0
Editorial	ANNALS OF FAMILY MEDICINE	15	55	47	8	14.5455
Editorial	HEART & LUNG	15	166	162	4	2.40964
Editorial	LANCET REGIONAL HEALTH-WESTERN PACIFIC	14	113	107	6	5.30973
Editorial	AFRICAN JOURNAL OF REPRODUCTIVE HEALTH	14	76	63	13	17.1053
Editorial	WORLD NEUROSURGERY	14	139	64	75	53.9568
Editorial	JOURNAL OF THE AMERICAN MEDICAL DIRECTORS ASSOCIATION	14	595	545	50	8.40336
Editorial	INTERNATIONAL JOURNAL OF THERAPY AND REHABILITATION	14	25	6	19	76
Editorial	CLINICAL ONCOLOGY	14	258	229	29	11.2403
Editorial	CLINICAL JOURNAL OF ONCOLOGY NURSING	14	18	16	2	11.1111
Editorial	LUNG INDIA	14	28	27	1	3.57143
Editorial	JAMA OTOLARYNGOLOGY-HEAD & NECK SURGERY	14	324	307	17	5.24691
Editorial	ATS SCHOLAR	14	15	8	7	46.6667
Editorial	EUROPEAN HEART JOURNAL-CASE REPORTS	14	37	31	6	16.2162
Editorial	AMERICAN JOURNAL OF TRANSPLANTATION	14	333	333	0	0
Editorial	GLOBAL HEALTH-SCIENCE AND PRACTICE	14	208	199	9	4.32692
Editorial	CHEMICAL ENGINEERING PROGRESS	14	1	1	0	0
Editorial	INTERNATIONAL JOURNAL OF GYNECOLOGICAL CANCER	14	148	128	20	13.5135
Editorial	PLOS MEDICINE	14	162	155	7	4.32099
Editorial	BIOPHARM INTERNATIONAL	14	2	2	0	0
Editorial	JOURNAL OF PATIENT EXPERIENCE	14	55	52	3	5.45455
Editorial	AMERICAN JOURNAL OF HEALTH-SYSTEM PHARMACY	14	40	33	7	17.5
Editorial	JOURNAL OF RISK AND FINANCIAL MANAGEMENT	14	674	641	33	4.89614
Editorial	AMERICAN JOURNAL OF MEDICINE	14	194	191	3	1.54639
Editorial	REVISTA GENERAL DE DERECHO CANONICO Y DERECHO ECLESIASTICO DEL ESTADO	14	0	0	0
Editorial	INTERNATIONAL JOURNAL OF RHEUMATIC DISEASES	13	13	10	3	23.0769
Editorial	INTERNATIONAL BRAZ J UROL	13	59	43	16	27.1186
Editorial	ANESTEZIOLOGIE A INTENZIVNI MEDICINA	13	0	0	0
Editorial	INNOVATION	13	118	108	10	8.47458
Editorial	AMERICAN JOURNAL OF HEALTH PROMOTION	13	156	156	0	0
Editorial	HEMASPHERE	13	119	115	4	3.36134
Editorial	FAMILIES SYSTEMS & HEALTH	13	9	9	0	0
Editorial	ALLERGOLOGIE	13	0	0	0
Editorial	CURRENT TOPICS IN MEDICINAL CHEMISTRY	13	89	84	5	5.61798
Editorial	JOURNAL OF THE NATIONAL MEDICAL ASSOCIATION	13	56	55	1	1.78571
Editorial	EUROPEAN JOURNAL OF CARDIO-THORACIC SURGERY	13	147	139	8	5.44218
Editorial	DEVELOPMENTAL MEDICINE AND CHILD NEUROLOGY	13	27	18	9	33.3333
Editorial	FRONTIERS IN EDUCATION	13	25	24	1	4
Editorial	JOURNAL OF THORACIC DISEASE	13	97	93	4	4.12371
Editorial	AORN JOURNAL	13	17	16	1	5.88235
Editorial	NEW SCIENTIST	13	4	4	0	0
Editorial	VIROLOGIE	13	15	8	7	46.6667
Editorial	JOURNAL OF CARDIOTHORACIC AND VASCULAR ANESTHESIA	13	59	52	7	11.8644
Editorial	BMJ LEADER	13	223	196	27	12.1076
Editorial	BRITISH JOURNAL OF PSYCHIATRY	13	336	331	5	1.4881
Editorial	PULMONOLOGY	13	186	159	27	14.5161
Editorial	CIRCULATION JOURNAL	13	34	34	0	0
Editorial	NATURE COMMUNICATIONS	13	292	287	5	1.71233
Editorial	HEALTH SECURITY	13	51	46	5	9.80392
Editorial	ETHIOPIAN JOURNAL OF HEALTH SCIENCES	13	39	32	7	17.9487
Editorial	JAMA PSYCHIATRY	13	1497	1481	16	1.0688
Editorial	JOURNAL OF FOOT & ANKLE SURGERY	13	28	26	2	7.14286
Editorial	CLINICAL AND TRANSLATIONAL MEDICINE	13	92	90	2	2.17391
Editorial	AIDS	13	42	36	6	14.2857
Editorial	GACETA MEDICA DE MEXICO	13	2	1	1	50
Editorial	OBSTETRICS AND GYNECOLOGY	13	78	77	1	1.28205
Editorial	JOURNAL OF NUCLEAR MEDICINE	13	233	215	18	7.72532
Editorial	JOURNAL OF GERONTOLOGICAL NURSING	12	34	30	4	11.7647
Editorial	ARCHIVES DES MALADIES PROFESSIONNELLES ET DE L ENVIRONNEMENT	12	8	5	3	37.5
Editorial	ACTA MEDICA INDONESIANA	12	46	45	1	2.17391
Editorial	LANCET HIV	12	418	410	8	1.91388
Editorial	NATURE REVIEWS DRUG DISCOVERY	12	1720	1719	1	0.0581395
Editorial	CANCER DISCOVERY	12	499	496	3	0.601202
Editorial	ONCOLOGY NURSING FORUM	12	11	11	0	0
Editorial	MBIO	12	487	478	9	1.84805
Editorial	INDIAN JOURNAL OF ANAESTHESIA	12	135	55	80	59.2593
Editorial	JOURNAL OF PATIENT SAFETY AND RISK MANAGEMENT	12	67	58	9	13.4328
Editorial	DRUGS & THERAPY PERSPECTIVES	12	160	157	3	1.875
Editorial	CLEVELAND CLINIC JOURNAL OF MEDICINE	12	34	32	2	5.88235
Editorial	BREATHE	12	36	33	3	8.33333
Editorial	JCR-JOURNAL OF CLINICAL RHEUMATOLOGY	12	124	120	4	3.22581
Editorial	JOURNAL OF CLINICAL AND DIAGNOSTIC RESEARCH	12	14	14	0	0
Editorial	MONATSSCHRIFT KINDERHEILKUNDE	12	7	7	0	0
Editorial	EUROPEAN JOURNAL OF EMERGENCY MEDICINE	12	327	277	50	15.2905
Editorial	WESTERN PACIFIC SURVEILLANCE AND RESPONSE	12	11	11	0	0
Editorial	AMERICAN JOURNAL OF PHARMACEUTICAL EDUCATION	12	87	74	13	14.9425
Editorial	EUROPEAN JOURNAL OF INTERNAL MEDICINE	12	70	62	8	11.4286
Editorial	JOURNAL OF EPIDEMIOLOGY AND GLOBAL HEALTH	12	131	129	2	1.52672
Editorial	ACADEMIC PEDIATRICS	12	133	126	7	5.26316
Editorial	ISRAEL JOURNAL OF HEALTH POLICY RESEARCH	12	153	131	22	14.3791
Editorial	ERJ OPEN RESEARCH	12	105	102	3	2.85714
Editorial	JOURNAL OF THE AMERICAN DENTAL ASSOCIATION	12	22	19	3	13.6364
Editorial	CELL	12	1107	1100	7	0.63234
Editorial	MEDICINA-LITHUANIA	12	86	82	4	4.65116
Editorial	BMJ HEALTH & CARE INFORMATICS	12	150	142	8	5.33333
Editorial	MEDICINA-BUENOS AIRES	12	21	15	6	28.5714
Editorial	EINSTEIN-SAO PAULO	12	45	42	3	6.66667
Editorial	GIORNALE ITALIANO DI CARDIOLOGIA	12	28	16	12	42.8571
Editorial	ERCIYES MEDICAL JOURNAL	12	9	5	4	44.4444
Editorial	JTCVS TECHNIQUES	12	33	25	8	24.2424
Editorial	JOURNAL OF ECT	12	127	82	45	35.4331
Editorial	JNP-JOURNAL FOR NURSE PRACTITIONERS	12	11	11	0	0
Editorial	JOURNAL OF MEDICAL SYSTEMS	12	140	137	3	2.14286
Editorial	INDIAN DERMATOLOGY ONLINE JOURNAL	12	69	56	13	18.8406
Editorial	INTERNATIONAL JOURNAL OF DRUG POLICY	12	240	193	47	19.5833
Editorial	MEDIA AND COMMUNICATION	12	323	312	11	3.40557
Editorial	JOURNAL OF THE EUROPEAN ACADEMY OF DERMATOLOGY AND VENEREOLOGY	11	78	71	7	8.97436
Editorial	FRONTIERS IN ONCOLOGY	11	64	60	4	6.25
Editorial	SOUTH AFRICAN JOURNAL OF SURGERY	11	5	3	2	40
Editorial	BANGLADESH JOURNAL OF MEDICAL SCIENCE	11	70	24	46	65.7143
Editorial	AMERICAN JOURNAL OF EPIDEMIOLOGY	11	290	269	21	7.24138
Editorial	IEEE SPECTRUM	11	10	10	0	0
Editorial	INTERNATIONAL JOURNAL OF CARDIOLOGY	11	111	103	8	7.20721
Editorial	CANADIAN JOURNAL OF HOSPITAL PHARMACY	11	3	3	0	0
Editorial	AUSTRALIAN SOCIAL WORK	11	28	28	0	0
Editorial	DISEASES OF THE COLON & RECTUM	11	84	79	5	5.95238
Editorial	AKTUELLE KARDIOLOGIE	11	0	0	0
Editorial	GERIATRIC NURSING	11	39	38	1	2.5641
Editorial	JOURNAL OF PSYCHIATRIC PRACTICE	11	100	92	8	8
Editorial	JAVMA-JOURNAL OF THE AMERICAN VETERINARY MEDICAL ASSOCIATION	11	3	2	1	33.3333
Editorial	ANATOLIAN JOURNAL OF CARDIOLOGY	11	7	4	3	42.8571
Editorial	MEDICINA DE FAMILIA-SEMERGEN	11	32	26	6	18.75
Editorial	JOURNAL OF LARYNGOLOGY AND OTOLOGY	11	4	2	2	50
Editorial	JCPSP-JOURNAL OF THE COLLEGE OF PHYSICIANS AND SURGEONS PAKISTAN	11	12	11	1	8.33333
Editorial	AMERICAN JOURNAL OF OPHTHALMOLOGY	11	61	61	0	0
Editorial	RADIOLOGE	11	0	0	0
Editorial	CIRCULATION-HEART FAILURE	11	152	146	6	3.94737
Editorial	CIENCIA & SAUDE COLETIVA	11	61	54	7	11.4754
Editorial	WORLD PSYCHIATRY	11	570	541	29	5.08772
Editorial	JOURNAL OF ALLERGY AND CLINICAL IMMUNOLOGY	11	216	211	5	2.31481
Editorial	NATIONAL MEDICAL JOURNAL OF INDIA	11	2	2	0	0
Editorial	JOURNAL OF MEDICAL VIROLOGY	11	916	891	25	2.72926
Editorial	LIFE-BASEL	11	13	5	8	61.5385
Editorial	FRONTIERS IN MOLECULAR BIOSCIENCES	11	2	2	0	0
Editorial	BRAZILIAN JOURNAL OF PSYCHIATRY	11	798	788	10	1.25313
Editorial	ANNALS OF EMERGENCY MEDICINE	11	22	21	1	4.54545
Editorial	PUBLIC HEALTH IN PRACTICE	11	88	88	0	0
Editorial	BMJ EVIDENCE-BASED MEDICINE	11	250	248	2	0.8
Editorial	JOURNAL OF CARDIAC FAILURE	11	210	204	6	2.85714
Editorial	SIMULATION IN HEALTHCARE-JOURNAL OF THE SOCIETY FOR SIMULATION IN HEALTHCARE	11	27	22	5	18.5185
Editorial	INTEGRATIVE MEDICINE RESEARCH	11	97	97	0	0
Editorial	ACTUALIDAD JURIDICA AMBIENTAL	11	0	0	0
Editorial	ANNALS OF THE ROYAL COLLEGE OF SURGEONS OF ENGLAND	11	44	44	0	0
Editorial	MEDICAL EDUCATION ONLINE	11	296	288	8	2.7027
Editorial	KLINISCHE MONATSBLATTER FUR AUGENHEILKUNDE	11	3	2	1	33.3333
Editorial	REVISTA RUPTURAS	11	1	1	0	0
Editorial	FRONTIERS IN PHYSIOLOGY	11	72	67	5	6.94444
Editorial	HEALTH AND HUMAN RIGHTS	11	130	125	5	3.84615
Editorial	INDIAN JOURNAL OF PSYCHIATRY	11	74	69	5	6.75676
Editorial	INTERNATIONAL JOURNAL FOR QUALITY IN HEALTH CARE	11	72	65	7	9.72222
Editorial	ONE HEALTH	11	293	267	26	8.87372
Editorial	NEUROLOGY-CLINICAL PRACTICE	11	60	57	3	5
Editorial	INTERNAL MEDICINE JOURNAL	11	28	26	2	7.14286
Editorial	PROFESSIONAL CASE MANAGEMENT	11	7	4	3	42.8571
Editorial	ADVANCES IN HUMAN BIOLOGY	10	10	8	2	20
Editorial	DIABETES STOFFWECHSEL UND HERZ	10	2	1	1	50
Editorial	ONCOLOGY-NEW YORK	10	8	8	0	0
Editorial	PERSPECTIVES IN PUBLIC HEALTH	10	17	17	0	0
Editorial	CLINICAL IMAGING	10	38	32	6	15.7895
Editorial	JOURNAL FOR NURSES IN PROFESSIONAL DEVELOPMENT	10	11	9	2	18.1818
Editorial	FRONTIERS IN NEUROSCIENCE	10	29	29	0	0
Editorial	PADIATRIE UND PADOLOGIE	10	0	0	0
Editorial	KIDNEY INTERNATIONAL REPORTS	10	626	607	19	3.03514
Editorial	INTENSIVE AND CRITICAL CARE NURSING	10	161	134	27	16.7702
Editorial	JOURNAL FRANCAIS D OPHTALMOLOGIE	10	15	11	4	26.6667
Editorial	RESPIRATORY MEDICINE AND RESEARCH	10	86	81	5	5.81395
Editorial	ADVANCES IN SKIN & WOUND CARE	10	5	3	2	40
Editorial	ANZ JOURNAL OF SURGERY	10	14	4	10	71.4286
Editorial	GASTROINTESTINAL ENDOSCOPY	10	30	30	0	0
Editorial	NATURE IMMUNOLOGY	10	73	73	0	0
Editorial	UROLOGY	10	50	44	6	12
Editorial	JOURNAL OF INFECTIOUS DISEASES	10	120	117	3	2.5
Editorial	SCIENCE ADVANCES	10	534	529	5	0.93633
Editorial	AMERICAN JOURNAL OF OBSTETRICS & GYNECOLOGY MFM	10	92	86	6	6.52174
Editorial	JOURNAL OF THE AMERICAN HEART ASSOCIATION	10	84	83	1	1.19048
Editorial	ARQUIVOS DE NEURO-PSIQUIATRIA	10	71	66	5	7.04225
Editorial	BIOINFORMATION	10	51	46	5	9.80392
Editorial	PSYCHIATRY-INTERPERSONAL AND BIOLOGICAL PROCESSES	10	17	10	7	41.1765
Editorial	JOURNAL OF VOCATIONAL BEHAVIOR	10	1831	1784	47	2.5669
Editorial	IEEE COMMUNICATIONS MAGAZINE	10	3	1	2	66.6667
Editorial	MEDICINA INTENSIVA	10	56	47	9	16.0714
Editorial	CIRCULATION-CARDIOVASCULAR IMAGING	10	103	102	1	0.970874
Editorial	CANCER CELL	10	244	237	7	2.86885
Editorial	JOURNAL OF FAMILY PRACTICE	10	6	6	0	0
Editorial	PNEUMON	10	16	10	6	37.5
Editorial	REHABILITATION	10	2	0	2	100
Editorial	REVISTA BRASILEIRA DE GINECOLOGIA E OBSTETRICIA	10	29	19	10	34.4828
Editorial	LANCET NEUROLOGY	10	177	176	1	0.564972
Editorial	AMERICAN JOURNAL OF INFECTION CONTROL	10	210	195	15	7.14286
Editorial	RISK MANAGEMENT AND HEALTHCARE POLICY	10	43	43	0	0
Editorial	CROATIAN MEDICAL JOURNAL	10	58	52	6	10.3448
Editorial	JOURNAL OF PASTORAL CARE & COUNSELING	10	19	14	5	26.3158
Editorial	EUROPEAN JOURNAL OF PUBLIC HEALTH	10	287	275	12	4.18118
Editorial	MEDICAL JOURNAL OF AUSTRALIA	10	43	38	5	11.6279
Editorial	JOURNAL OF INFECTION IN DEVELOPING COUNTRIES	10	68	59	9	13.2353
Editorial	BJPSYCH OPEN	10	147	137	10	6.80272
Editorial	OSONG PUBLIC HEALTH AND RESEARCH PERSPECTIVES	10	34	34	0	0
Editorial	WORKPLACE HEALTH & SAFETY	10	14	13	1	7.14286
Editorial	AMERICAN JOURNAL OF PSYCHIATRY	10	267	263	4	1.49813
Editorial	JOURNAL OF EXPERIMENTAL MEDICINE	10	76	75	1	1.31579
Editorial	BLOOD TRANSFUSION	10	152	142	10	6.57895
Editorial	AMERICAN JOURNAL OF RESPIRATORY CELL AND MOLECULAR BIOLOGY	10	18	18	0	0
Editorial	EPIDEMIOLOGY AND INFECTION	10	135	134	1	0.740741
Editorial	JOURNAL OF HEALTHCARE QUALITY RESEARCH	10	24	16	8	33.3333
Editorial	REPRODUCTIVE BIOMEDICINE ONLINE	10	206	187	19	9.2233
Editorial	JOURNAL OF MEDICAL IMAGING AND RADIATION SCIENCES	10	76	56	20	26.3158
Editorial	HEART LUNG AND CIRCULATION	9	83	58	25	30.1205
Editorial	PAKISTAN JOURNAL OF MEDICAL SCIENCES	9	29	19	10	34.4828
Editorial	CIRCULATION-CARDIOVASCULAR QUALITY AND OUTCOMES	9	78	75	3	3.84615
Editorial	AMERICAN JOURNAL OF GERIATRIC PSYCHIATRY	9	267	249	18	6.74157
Editorial	JOURNAL OF NERVOUS AND MENTAL DISEASE	9	23	21	2	8.69565
Editorial	HAMOSTASEOLOGIE	9	12	6	6	50
Editorial	CURRENT SPORTS MEDICINE REPORTS	9	22	20	2	9.09091
Editorial	FRONTLINE GASTROENTEROLOGY	9	18	12	6	33.3333
Editorial	JOURNAL OF MILITARY VETERAN AND FAMILY HEALTH	9	7	5	2	28.5714
Editorial	PSYCHIATRIA DANUBINA	9	38	23	15	39.4737
Editorial	INTERNIST	9	0	0	0
Editorial	NEPAL JOURNAL OF EPIDEMIOLOGY	9	43	31	12	27.907
Editorial	GERMS	9	47	41	6	12.766
Editorial	BONE & JOINT JOURNAL	9	115	102	13	11.3043
Editorial	MEDICAL ACUPUNCTURE	9	11	6	5	45.4545
Editorial	ARCHIVES OF PUBLIC HEALTH	9	173	171	2	1.15607
Editorial	ANESTHESIOLOGY	9	50	50	0	0
Editorial	JACC-BASIC TO TRANSLATIONAL SCIENCE	9	31	28	3	9.67742
Editorial	RESEARCH AND PRACTICE IN THROMBOSIS AND HAEMOSTASIS	9	80	74	6	7.5
Editorial	PALLIATIVE & SUPPORTIVE CARE	9	31	25	6	19.3548
Editorial	JOURNAL OF PAEDIATRICS AND CHILD HEALTH	9	20	17	3	15
Editorial	ALLERGY AND ASTHMA PROCEEDINGS	9	20	7	13	65
Editorial	ENDOSCOPY	9	19	18	1	5.26316
Editorial	FLEISCHWIRTSCHAFT	9	0	0	0
Editorial	AMERICAN JOURNAL OF EMERGENCY MEDICINE	9	42	36	6	14.2857
Editorial	DRUG DISCOVERY TODAY	9	201	195	6	2.98507
Editorial	INTERNATIONAL JOURNAL OF RISK & SAFETY IN MEDICINE	9	35	26	9	25.7143
Editorial	EPIDEMIOLOGIA E SERVICOS DE SAUDE	9	145	137	8	5.51724
Editorial	JOURNAL OF THE AMERICAN PHARMACISTS ASSOCIATION	9	37	36	1	2.7027
Editorial	BRAIN BEHAVIOR AND IMMUNITY	9	604	582	22	3.64238
Editorial	BRITISH JOURNAL OF RADIOLOGY	9	17	16	1	5.88235
Editorial	JOURNAL OF PEDIATRIC INFECTION	9	2	2	0	0
Editorial	AMERICAN JOURNAL OF THERAPEUTICS	9	7	5	2	28.5714
Editorial	MINERVA MEDICA	9	71	54	17	23.9437
Editorial	BRITISH JOURNAL OF DERMATOLOGY	9	4	4	0	0
Editorial	CURRENT PHARMACEUTICAL DESIGN	9	8	1	7	87.5
Editorial	CUAJ-CANADIAN UROLOGICAL ASSOCIATION JOURNAL	9	70	49	21	30
Editorial	JOURNAL OF MARINE MEDICAL SOCIETY	9	3	3	0	0
Editorial	AMERICAN JOURNAL OF THE MEDICAL SCIENCES	9	38	37	1	2.63158
Editorial	JOURNAL OF CARDIOVASCULAR MEDICINE	9	28	17	11	39.2857
Editorial	ENVIRONMENTAL SCIENCE & TECHNOLOGY	9	746	727	19	2.54692
Editorial	NPJ DIGITAL MEDICINE	9	167	162	5	2.99401
Editorial	JOURNAL OF ORAL AND MAXILLOFACIAL SURGERY	9	82	80	2	2.43902
Editorial	FAMILY & COMMUNITY HEALTH	9	42	38	4	9.52381
Editorial	CIRCULATION RESEARCH	9	54	51	3	5.55556
Editorial	METABOLISM-CLINICAL AND EXPERIMENTAL	9	505	486	19	3.76238
Editorial	ASIA POLICY	9	1	1	0	0
Editorial	OPEN DENTISTRY JOURNAL	9	23	23	0	0
Editorial	SCIENCE BULLETIN	9	311	297	14	4.50161
Editorial	GLOBAL HEALTH & MEDICINE	9	115	102	13	11.3043
Editorial	AMERICAN JOURNAL OF MEDICAL QUALITY	9	2	1	1	50
Editorial	GLOBAL HEALTH PROMOTION	9	3	3	0	0
Editorial	REVISTA DE LA FEDERACION ARGENTINA DE CARDIOLOGIA	9	2	0	2	100
Editorial	ALIMENTARY PHARMACOLOGY & THERAPEUTICS	9	5	2	3	60
Editorial	ENVIRONMENTAL RESEARCH	9	332	287	45	13.5542
Editorial	INFECTIOUS DISEASES AND CLINICAL MICROBIOLOGY	8	6	5	1	16.6667
Editorial	TRANSFUSION AND APHERESIS SCIENCE	8	10	9	1	10
Editorial	TRENDS IN IMMUNOLOGY	8	797	791	6	0.752823
Editorial	ENVIRONNEMENT RISQUES & SANTE	8	2	1	1	50
Editorial	CIRCULATION-ARRHYTHMIA AND ELECTROPHYSIOLOGY	8	138	135	3	2.17391
Editorial	SAO PAULO MEDICAL JOURNAL	8	9	8	1	11.1111
Editorial	SCIENTIFIC AMERICAN	8	3	3	0	0
Editorial	PSYCHIATRY RESEARCH	8	97	83	14	14.433
Editorial	AUSTRALIAN PRESCRIBER	8	20	14	6	30
Editorial	RHEUMATOLOGY	8	92	89	3	3.26087
Editorial	CLINICAL CHEMISTRY AND LABORATORY MEDICINE	8	80	63	17	21.25
Editorial	NATURE MACHINE INTELLIGENCE	8	132	131	1	0.757576
Editorial	REVISTA ESPANOLA DE CARDIOLOGIA	8	87	81	6	6.89655
Editorial	BIOMOLECULES	8	98	93	5	5.10204
Editorial	LIVER INTERNATIONAL	8	228	212	16	7.01754
Editorial	IRANIAN JOURNAL OF MEDICAL SCIENCES	8	68	61	7	10.2941
Editorial	MEDICAL LETTER ON DRUGS AND THERAPEUTICS	8	3	2	1	33.3333
Editorial	PAIN MEDICINE	8	72	59	13	18.0556
Editorial	ASIA PACIFIC JOURNAL OF HEALTH MANAGEMENT	8	10	9	1	10
Editorial	BRAIN CONNECTIVITY	8	2	2	0	0
Editorial	HEALTH POLICY AND TECHNOLOGY	8	117	109	8	6.83761
Editorial	JAMA OPHTHALMOLOGY	8	101	98	3	2.9703
Editorial	JOURNAL OF CLINICAL VIROLOGY	8	121	117	4	3.30579
Editorial	BIOMEDICA	8	8	8	0	0
Editorial	JOURNAL OF HEALTH RESEARCH	8	73	72	1	1.36986
Editorial	CLINICAL GASTROENTEROLOGY AND HEPATOLOGY	8	71	66	5	7.04225
Editorial	ANNALES FRANCAISES DE MEDECINE D URGENCE	8	5	1	4	80
Editorial	ANNALS OF ALLERGY ASTHMA & IMMUNOLOGY	8	67	65	2	2.98507
Editorial	EXPERIMENTAL AND THERAPEUTIC MEDICINE	8	169	162	7	4.14201
Editorial	ARCHITECT	8	1	1	0	0
Editorial	INFECTIOUS DISEASES IN CLINICAL PRACTICE	8	1	0	1	100
Editorial	JOURNAL OF VASCULAR SURGERY	8	70	59	11	15.7143
Editorial	SCIENCE IMMUNOLOGY	8	386	385	1	0.259067
Editorial	AMERICAN JOURNAL OF KIDNEY DISEASES	8	487	473	14	2.87474
Editorial	ALLERGY	8	231	212	19	8.22511
Editorial	ACTAS DERMO-SIFILIOGRAFICAS	8	12	3	9	75
Editorial	IMMUNOTHERAPY	8	245	232	13	5.30612
Editorial	PUBLIC HEALTH NUTRITION	8	219	213	6	2.73973
Editorial	MICROORGANISMS	8	7	6	1	14.2857
Editorial	IRANIAN JOURNAL OF PSYCHIATRY AND BEHAVIORAL SCIENCES	8	36	28	8	22.2222
Editorial	NATURE REVIEWS IMMUNOLOGY	8	1040	1038	2	0.192308
Editorial	IMMUNITY	8	1695	1689	6	0.353982
Editorial	TRANSACTIONS OF THE ROYAL SOCIETY OF TROPICAL MEDICINE AND HYGIENE	8	140	137	3	2.14286
Editorial	BMJ OPEN SPORT & EXERCISE MEDICINE	8	65	65	0	0
Editorial	BMJ SIMULATION & TECHNOLOGY ENHANCED LEARNING	8	73	65	8	10.9589
Editorial	QUALITY MANAGEMENT IN HEALTH CARE	8	17	16	1	5.88235
Editorial	FERTILITY AND STERILITY	8	74	72	2	2.7027
Editorial	INTERNATIONAL JOURNAL OF BIOLOGICAL SCIENCES	8	153	140	13	8.49673
Editorial	INTERNATIONAL JOURNAL OF CLINICAL PHARMACOLOGY AND THERAPEUTICS	8	2	0	2	100
Editorial	CONTEMPORARY THEATRE REVIEW	8	0	0	0
Editorial	MEDICAL SCIENCE EDUCATOR	8	45	37	8	17.7778
Editorial	JOURNAL OF MINIMALLY INVASIVE GYNECOLOGY	8	142	127	15	10.5634
Editorial	ANTHROPOLOGY & AGING	8	25	20	5	20
Editorial	INTERNATIONAL JOURNAL OF HEALTH AND ALLIED SCIENCES	8	20	20	0	0
Editorial	OPEN HEART	8	39	37	2	5.12821
Editorial	FRONTIERS IN DIGITAL HEALTH	8	8	8	0	0
Editorial	SIGNA VITAE	8	15	12	3	20
Editorial	SA PHARMACEUTICAL JOURNAL	8	2	2	0	0
Editorial	JOURNAL OF PARKINSONS DISEASE	8	369	341	28	7.58808
Editorial	PSYCHOTHERAPIE PSYCHOSOMATIK MEDIZINISCHE PSYCHOLOGIE	8	8	5	3	37.5
Editorial	MOLECULAR THERAPY	8	136	132	4	2.94118
Editorial	CLINICAL KIDNEY JOURNAL	8	109	95	14	12.844
Editorial	SCANDINAVIAN JOURNAL OF PUBLIC HEALTH	8	91	84	7	7.69231
Editorial	JOURNAL OF THROMBOSIS AND HAEMOSTASIS	8	201	190	11	5.47264
Editorial	JACC-HEART FAILURE	8	193	184	9	4.66321
Editorial	VIRULENCE	8	209	204	5	2.39234
Editorial	CLINICAL ENDOSCOPY	8	27	12	15	55.5556
Editorial	ITE JOURNAL-INSTITUTE OF TRANSPORTATION ENGINEERS	8	3	3	0	0
Editorial	CLINICAL ADVANCES IN HEMATOLOGY & ONCOLOGY	8	7	7	0	0
Editorial	INTERNATIONAL JOURNAL OF ACADEMIC MEDICINE	8	2	0	2	100
Editorial	AUSTRALIAN JOURNAL OF GENERAL PRACTICE	8	12	11	1	8.33333
Editorial	AMERICAN SURGEON	8	66	65	1	1.51515
Editorial	NEUROSPINE	8	24	23	1	4.16667
Editorial	JOURNAL OF EPIDEMIOLOGY AND COMMUNITY HEALTH	8	304	296	8	2.63158
Editorial	JOURNAL OF PERSONALIZED MEDICINE	8	12	11	1	8.33333
Editorial	OTOLARYNGOLOGY-HEAD AND NECK SURGERY	8	146	144	2	1.36986
Editorial	INDIAN JOURNAL OF RADIOLOGY AND IMAGING	7	6	5	1	16.6667
Editorial	TRANSPLANT INTERNATIONAL	7	12	10	2	16.6667
Editorial	ESMO OPEN	7	186	170	16	8.60215
Editorial	CHILD & YOUTH SERVICES	7	3	3	0	0
Editorial	INFECTION AND DRUG RESISTANCE	7	34	33	1	2.94118
Editorial	CONFLICT AND HEALTH	7	170	151	19	11.1765
Editorial	REVISTA CHILENA DE PEDIATRIA-CHILE	7	41	41	0	0
Editorial	IIUM MEDICAL JOURNAL MALAYSIA	7	2	2	0	0
Editorial	SURFACE COATINGS INTERNATIONAL	7	0	0	0
Editorial	INVESTIGACION CLINICA	7	2	0	2	100
Editorial	GALICIA CLINICA	7	0	0	0
Editorial	INFECTIOUS MICROBES & DISEASES	7	9	2	7	77.7778
Editorial	GLOBAL DISCOURSE	7	9	2	7	77.7778
Editorial	MEDICINA DEL LAVORO	7	23	10	13	56.5217
Editorial	FRONTIERS IN GLOBAL WOMENS HEALTH	7	20	19	1	5
Editorial	JOURNAL OF THE NATIONAL COMPREHENSIVE CANCER NETWORK	7	6	6	0	0
Editorial	QUINTESSENCE INTERNATIONAL	7	14	8	6	42.8571
Editorial	CLINICAL NURSE SPECIALIST	7	7	7	0	0
Editorial	CLINICAL AND EXPERIMENTAL RHEUMATOLOGY	7	166	121	45	27.1084
Editorial	INTERNATIONAL JOURNAL OF PALLIATIVE NURSING	7	10	7	3	30
Editorial	JOURNAL OF HEALTH CARE FOR THE POOR AND UNDERSERVED	7	42	42	0	0
Editorial	JOINT BONE SPINE	7	90	67	23	25.5556
Editorial	CANADIAN ASSOCIATION OF RADIOLOGISTS JOURNAL-JOURNAL DE L ASSOCIATION CANADIENNE DES RADIOLOGISTES	7	56	47	9	16.0714
Editorial	SCOTTISH MEDICAL JOURNAL	7	13	7	6	46.1538
Editorial	QED-A JOURNAL IN GLBTQ WORLDMAKING	7	9	9	0	0
Editorial	EUROPEAN JOURNAL OF MIDWIFERY	7	36	21	15	41.6667
Editorial	IEEE CONSUMER ELECTRONICS MAGAZINE	7	99	85	14	14.1414
Editorial	ITALIAN JOURNAL OF PEDIATRICS	7	142	126	16	11.2676
Editorial	NETHERLANDS JOURNAL OF CRITICAL CARE	7	9	5	4	44.4444
Editorial	ARTERY RESEARCH	7	0	0	0
Editorial	JOURNAL OF HYPERTENSION	7	23	21	2	8.69565
Editorial	FRONTIERS IN CELLULAR NEUROSCIENCE	7	16	16	0	0
Editorial	BJU INTERNATIONAL	7	9	5	4	44.4444
Editorial	EMERGENCY CARE JOURNAL	7	7	0	7	100
Editorial	FRONTIERS IN SURGERY	7	14	11	3	21.4286
Editorial	MALAWI MEDICAL JOURNAL	7	3	3	0	0
Editorial	MEDICAL CARE	7	16	16	0	0
Editorial	NURSING OUTLOOK	7	27	26	1	3.7037
Editorial	RURAL AND REMOTE HEALTH	7	83	83	0	0
Editorial	INFECTION AND CHEMOTHERAPY	7	85	74	11	12.9412
Editorial	JOURNAL OF ANAESTHESIOLOGY CLINICAL PHARMACOLOGY	7	7	7	0	0
Editorial	TRENDS IN ANAESTHESIA AND CRITICAL CARE	7	18	11	7	38.8889
Editorial	URBANITIES-JOURNAL OF URBAN ETHNOGRAPHY	7	10	6	4	40
Editorial	JOURNAL OF THE AMERICAN SOCIETY OF ECHOCARDIOGRAPHY	7	83	72	11	13.253
Editorial	EPIDEMIOLOGY AND HEALTH	7	131	131	0	0
Editorial	CLINICAL RADIOLOGY	7	310	279	31	10
Editorial	AMERICAN JOURNAL OF PHYSIOLOGY-LUNG CELLULAR AND MOLECULAR PHYSIOLOGY	7	28	14	14	50
Editorial	ANNALS OF VASCULAR SURGERY	7	31	22	9	29.0323
Editorial	ENGINEERING	7	35	35	0	0
Editorial	INTERNATIONAL JOURNAL OF NURSING STUDIES	7	281	278	3	1.06762
Editorial	EXPLORE-THE JOURNAL OF SCIENCE AND HEALING	7	30	25	5	16.6667
Editorial	JOURNAL OF TRANSLATIONAL MEDICINE	7	544	540	4	0.735294
Editorial	REVISTA BRASILEIRA DE ENFERMAGEM	7	5	4	1	20
Editorial	HEADACHE	7	46	44	2	4.34783
Editorial	AFRICAN HEALTH SCIENCES	7	10	7	3	30
Editorial	JOURNAL OF PRIMARY HEALTH CARE	7	18	13	5	27.7778
Editorial	BIOMEDICAL JOURNAL	7	1	1	0	0
Editorial	REVISTA DEL CUERPO MEDICO DEL HOSPITAL NACIONAL ALMANZOR AGUINAGA ASENJO	7	6	3	3	50
Editorial	PHARMACEUTICAL SCIENCES	7	7	5	2	28.5714
Editorial	JOURNALS OF GERONTOLOGY SERIES A-BIOLOGICAL SCIENCES AND MEDICAL SCIENCES	7	130	122	8	6.15385
Editorial	FAMILY MEDICINE	7	29	23	6	20.6897
Editorial	PUBLIC HEALTH REVIEWS	7	11	8	3	27.2727
Editorial	WELDING JOURNAL	7	0	0	0
Editorial	ANNALS ABBASI SHAHEED HOSPITAL & KARACHI MEDICAL & DENTAL COLLEGE	7	0	0	0
Editorial	PUBLIC HEALTH	7	115	107	8	6.95652
Editorial	ANNALS OF THE RHEUMATIC DISEASES	7	85	60	25	29.4118
Editorial	PUBLIC LAW REVIEW	7	9	8	1	11.1111
Editorial	BMJ SEXUAL & REPRODUCTIVE HEALTH	7	55	41	14	25.4545
Editorial	AFRICAN JOURNAL OF LABORATORY MEDICINE	7	12	9	3	25
Editorial	RESUSCITATION	7	130	103	27	20.7692
Editorial	ANTIMICROBIAL RESISTANCE AND INFECTION CONTROL	7	106	101	5	4.71698
Editorial	BMJ MILITARY HEALTH	7	30	23	7	23.3333
Editorial	PSYCHOANALYTIC PSYCHOLOGY	7	13	6	7	53.8462
Editorial	ULTRASOUND IN OBSTETRICS & GYNECOLOGY	7	105	85	20	19.0476
Editorial	AMERICAN HEALTH AND DRUG BENEFITS	7	5	5	0	0
Editorial	MEDICAL-SURGICAL JOURNAL-REVISTA MEDICO-CHIRURGICALA	7	14	12	2	14.2857
Editorial	PRZEMYSL CHEMICZNY	7	0	0	0
Editorial	CURRENT ONCOLOGY	7	25	23	2	8
Editorial	NATURE CANCER	7	420	414	6	1.42857
Editorial	MEDICAL JOURNAL OF INDONESIA	7	12	12	0	0
Editorial	GENERAL PSYCHIATRY	7	2561	2538	23	0.898087
Editorial	JOURNAL OF MOLECULAR CELL BIOLOGY	7	193	188	5	2.59067
Editorial	JOURNAL OF THE INTERNATIONAL AIDS SOCIETY	7	83	77	6	7.22892
Editorial	JOURNAL OF ALZHEIMERS DISEASE	7	150	136	14	9.33333
Editorial	NOTARZT	7	0	0	0
Editorial	TRANSLATIONAL BEHAVIORAL MEDICINE	7	144	136	8	5.55556
Editorial	JOURNAL OF MEDICAL ETHICS AND HISTORY OF MEDICINE	7	2	2	0	0
Editorial	STATISTICS AND ITS INTERFACE	7	0	0	0
Editorial	JOURNAL OF PERIANESTHESIA NURSING	7	66	64	2	3.0303
Editorial	KIDNEY MEDICINE	7	66	55	11	16.6667
Editorial	DIGITAL HEALTH	7	69	60	9	13.0435
Editorial	JOURNAL OF CLINICAL SLEEP MEDICINE	7	28	24	4	14.2857
Editorial	FRONTIERS IN POLITICAL SCIENCE	7	10	10	0	0
Editorial	JOURNAL OF THE AMERICAN COLLEGE OF EMERGENCY PHYSICIANS OPEN	6	6	6	0	0
Editorial	TURKISH ARCHIVES OF PEDIATRICS	6	8	3	5	62.5
Editorial	GAZZETTA MEDICA ITALIANA ARCHIVIO PER LE SCIENZE MEDICHE	6	0	0	0
Editorial	JOURNAL OF GYNECOLOGY OBSTETRICS AND HUMAN REPRODUCTION	6	61	60	1	1.63934
Editorial	DIGESTIVE AND LIVER DISEASE	6	32	31	1	3.125
Editorial	TAPUYA: LATIN AMERICAN SCIENCE, TECHNOLOGY AND SOCIETY	6	15	15	0	0
Editorial	JOURNAL OF NEUROINTERVENTIONAL SURGERY	6	22	10	12	54.5455
Editorial	NATURE AGING	6	5	5	0	0
Editorial	JOURNAL OF PERINATAL MEDICINE	6	51	45	6	11.7647
Editorial	ONE EARTH	6	152	148	4	2.63158
Editorial	BJPSYCH BULLETIN	6	39	38	1	2.5641
Editorial	JOURNAL OF EDUCATIONAL EVALUATION FOR HEALTH PROFESSIONS	6	133	127	6	4.51128
Editorial	JOURNAL OF CRITICAL CARE	6	64	62	2	3.125
Editorial	JOURNAL OF AMBULATORY CARE MANAGEMENT	6	5	5	0	0
Editorial	ACS MEDICINAL CHEMISTRY LETTERS	6	69	68	1	1.44928
Editorial	GESUNDHEITSOEKONOMIE UND QUALITAETSMANAGEMENT	6	0	0	0
Editorial	FRONTIERS IN HEALTH SERVICES	6	3	2	1	33.3333
Editorial	GLOBAL HEART	6	45	45	0	0
Editorial	FRONTIERS IN BUILT ENVIRONMENT	6	10	9	1	10
Editorial	CIRUGIA Y CIRUJANOS	6	35	32	3	8.57143
Editorial	INDIAN JOURNAL OF COMMUNITY MEDICINE	6	9	9	0	0
Editorial	INDIAN JOURNAL OF RHEUMATOLOGY	6	19	17	2	10.5263
Editorial	FRONTIERS IN ENVIRONMENTAL SCIENCE	6	9	8	1	11.1111
Editorial	REVUE DE MEDECINE INTERNE	6	5	4	1	20
Editorial	BMJ INNOVATIONS	6	24	23	1	4.16667
Editorial	JOURNAL OF PSYCHOSOMATIC OBSTETRICS & GYNECOLOGY	6	10	10	0	0
Editorial	JOURNAL OF TRAUMA AND ACUTE CARE SURGERY	6	14	14	0	0
Editorial	HEART AND MIND	6	7	6	1	14.2857
Editorial	SURGERY	6	36	31	5	13.8889
Editorial	ARCHIVES OF IRANIAN MEDICINE	6	32	32	0	0
Editorial	HELLENIC JOURNAL OF CARDIOLOGY	6	19	9	10	52.6316
Editorial	CHILDREN-BASEL	6	6	5	1	16.6667
Editorial	JOURNAL OF INDIAN ASSOCIATION FOR CHILD AND ADOLESCENT MENTAL HEALTH	6	15	9	6	40
Editorial	JOURNAL OF THE AMERICAN ACADEMY OF CHILD AND ADOLESCENT PSYCHIATRY	6	29	27	2	6.89655
Editorial	DIAGNOSTIC MICROBIOLOGY AND INFECTIOUS DISEASE	6	80	77	3	3.75
Editorial	INTERNATIONAL JOURNAL OF STROKE	6	3	3	0	0
Editorial	AUSTRALIAN JOURNAL OF COMPETITION AND CONSUMER LAW	6	0	0	0
Editorial	JOURNAL OF PERINATAL & NEONATAL NURSING	6	2	2	0	0
Editorial	NATURE COMPUTATIONAL SCIENCE	6	27	27	0	0
Editorial	JOURNAL OF DEVELOPMENTAL AND BEHAVIORAL PEDIATRICS	6	75	72	3	4
Editorial	MIDWIFERY	6	147	127	20	13.6054
Editorial	EUROPEAN JOURNAL OF VASCULAR AND ENDOVASCULAR SURGERY	6	42	26	16	38.0952
Editorial	ARCHIVES OF PLASTIC SURGERY-APS	6	6	5	1	16.6667
Editorial	PHARMACOLOGICAL RESEARCH	6	121	118	3	2.47934
Editorial	ARCHIVES OF ACADEMIC EMERGENCY MEDICINE	6	125	124	1	0.8
Editorial	JOURNAL OF LAW AND MEDICINE	6	7	5	2	28.5714
Editorial	INTERNATIONAL JOURNAL OF HEALTH SCIENCES-IJHS	6	53	40	13	24.5283
Editorial	INTERNATIONAL JOURNAL OF GYNECOLOGY & OBSTETRICS	6	46	42	4	8.69565
Editorial	JOURNAL OF GLOBAL ANTIMICROBIAL RESISTANCE	6	166	165	1	0.60241
Editorial	RESPIROLOGY CASE REPORTS	6	6	6	0	0
Editorial	ENVIRONMENTAL HEALTH PERSPECTIVES	6	16	15	1	6.25
Editorial	EUROINTERVENTION	6	48	44	4	8.33333
Editorial	NICOTINE & TOBACCO RESEARCH	6	703	667	36	5.12091
Editorial	AACN ADVANCED CRITICAL CARE	6	41	37	4	9.7561
Editorial	OIL & GAS JOURNAL	6	0	0	0
Editorial	INDIAN JOURNAL OF NEPHROLOGY	6	31	30	1	3.22581
Editorial	CORVINUS JOURNAL OF SOCIOLOGY AND SOCIAL POLICY	6	2	2	0	0
Editorial	RADIOLOGY-IMAGING CANCER	6	74	72	2	2.7027
Editorial	CELL HOST & MICROBE	6	1471	1468	3	0.203943
Editorial	AKTUELLE DERMATOLOGIE	6	0	0	0
Editorial	OCCUPATIONAL AND ENVIRONMENTAL MEDICINE	6	207	192	15	7.24638
Editorial	REVISTA ESPANOLA DE ENFERMEDADES DIGESTIVAS	6	8	6	2	25
Editorial	THERAPEUTIC ADVANCES IN INFECTIOUS DISEASE	6	61	59	2	3.27869
Editorial	CANCERS	6	10	7	3	30
Editorial	REVISTA MEDICA DE CHILE	6	7	5	2	28.5714
Editorial	INDIAN PEDIATRICS	6	6	5	1	16.6667
Editorial	JOURNAL FUR KARDIOLOGIE	6	0	0	0
Editorial	BRAIN, BEHAVIOR, & IMMUNITY - HEALTH	6	148	145	3	2.02703
Editorial	ORAL ONCOLOGY	6	140	125	15	10.7143
Editorial	JOURNAL OF NURSING CARE QUALITY	6	0	0	0
Editorial	NOTFALL & RETTUNGSMEDIZIN	6	3	2	1	33.3333
Editorial	JOURNAL OF CARDIAC SURGERY	6	18	18	0	0
Editorial	CANADIAN GERIATRICS JOURNAL	6	43	42	1	2.32558
Editorial	MICROBES AND INFECTION	6	159	152	7	4.40252
Editorial	TOBACCO INDUCED DISEASES	6	753	736	17	2.25764
Editorial	INTERNATIONAL JOURNAL OF WOMENS HEALTH AND REPRODUCTION SCIENCES	6	27	20	7	25.9259
Editorial	CANADIAN JOURNAL OF OPHTHALMOLOGY-JOURNAL CANADIEN D OPHTALMOLOGIE	6	2	2	0	0
Editorial	CLINICAL SCIENCE	6	137	130	7	5.10949
Editorial	JOURNAL OF THE RENIN-ANGIOTENSIN-ALDOSTERONE SYSTEM	6	45	44	1	2.22222
Editorial	NEPHROLOGY DIALYSIS TRANSPLANTATION	6	129	116	13	10.0775
Editorial	CLINICAL PEDIATRICS	6	27	26	1	3.7037
Editorial	TRENDS IN UROLOGY & MENS HEALTH	6	0	0	0
Editorial	JOURNAL OF GLOBAL INFECTIOUS DISEASES	6	18	17	1	5.55556
Editorial	CLINICAL PHARMACOLOGY & THERAPEUTICS	6	9	4	5	55.5556
Editorial	MEDCOMM	6	28	27	1	3.57143
Editorial	JOURNAL OF DIGESTIVE ENDOSCOPY	6	15	15	0	0
Editorial	JOURNAL OF THE AMERICAN ACADEMY OF PSYCHIATRY AND THE LAW	6	14	7	7	50
Editorial	JOURNAL OF ENVIRONMENTAL HEALTH	6	7	7	0	0
Editorial	REVIEWS IN CARDIOVASCULAR MEDICINE	6	26	20	6	23.0769
Editorial	CLINICAL THERAPEUTICS	6	99	95	4	4.0404
Editorial	CHRONIC OBSTRUCTIVE PULMONARY DISEASES-JOURNAL OF THE COPD FOUNDATION	6	23	22	1	4.34783
Editorial	DIABETOLOGIE UND STOFFWECHSEL	6	0	0	0
Editorial	JOURNAL OF NUCLEAR MEDICINE TECHNOLOGY	6	11	7	4	36.3636
Editorial	ANNALS OF MEDICINE	6	29	29	0	0
Editorial	GENES & DISEASES	6	8	7	1	12.5
Editorial	BRITISH JOURNAL OF ORAL & MAXILLOFACIAL SURGERY	6	163	153	10	6.13497
Editorial	ANNALS OF INDIAN PSYCHIATRY	6	0	0	0
Editorial	MILITARY MEDICINE	6	17	17	0	0
Editorial	CASE REPORTS IN WOMENS HEALTH	6	3	3	0	0
Editorial	AMERICAN SCIENTIST	6	1	1	0	0
Editorial	FOOD TECHNOLOGY	6	0	0	0
Editorial	FUTURE MICROBIOLOGY	6	74	71	3	4.05405
Editorial	ANNALS OF TOURISM RESEARCH	6	382	346	36	9.42408
Editorial	ANNALS OF TRANSLATIONAL MEDICINE	6	65	63	2	3.07692
Editorial	REVISTA ESPANOLA DE SOCIOLOGIA	6	6	3	3	50
Editorial	INTERNATIONAL ARCHIVES OF OTORHINOLARYNGOLOGY	6	9	8	1	11.1111
Editorial	COMMUNICATIONS OF THE ACM	6	26	25	1	3.84615
Editorial	NEPHROLOGY NURSING JOURNAL	6	0	0	0
Editorial	AMERICAN JOURNAL OF DERMATOPATHOLOGY	6	3	1	2	66.6667
Editorial	CURRENT RESPIRATORY MEDICINE REVIEWS	6	0	0	0
Editorial	PEDIATRIC PHYSICAL THERAPY	6	0	0	0
Editorial	ACS CENTRAL SCIENCE	6	52	52	0	0
Editorial	NEUROLOGY INDIA	6	16	1	15	93.75
Editorial	TRIALS	6	47	37	10	21.2766
Editorial	INTERNATIONAL HEALTH	6	52	45	7	13.4615
Editorial	INTERNATIONAL JOURNAL OF ANTIMICROBIAL AGENTS	6	388	374	14	3.60825
Editorial	DEPRESSION AND ANXIETY	6	185	184	1	0.540541
Editorial	BIOANALYSIS	6	29	22	7	24.1379
Editorial	JOURNAL OF SPORT AND HEALTH SCIENCE	6	928	916	12	1.2931
Editorial	JOURNAL OF THE BELGIAN SOCIETY OF RADIOLOGY	6	3	3	0	0
Editorial	IRISH JOURNAL OF PSYCHOLOGICAL MEDICINE	6	64	63	1	1.5625
Editorial	NATURE BIOMEDICAL ENGINEERING	6	106	106	0	0
Editorial	FAMILY MEDICINE AND COMMUNITY HEALTH	6	19	19	0	0
Editorial	PREHOSPITAL AND DISASTER MEDICINE	6	38	35	3	7.89474
Editorial	PHYSICS TEACHER	6	2	2	0	0
Editorial	NATURE CARDIOVASCULAR RESEARCH	6	7	6	1	14.2857
Editorial	ARTERIOSCLEROSIS THROMBOSIS AND VASCULAR BIOLOGY	6	39	37	2	5.12821
Editorial	HYPERTENSION	6	26	21	5	19.2308
Editorial	CURRENT OPINION IN PULMONARY MEDICINE	6	26	25	1	3.84615
Editorial	ERNAHRUNGS UMSCHAU	6	0	0	0
Editorial	JOURNAL OF POSTGRADUATE MEDICINE	6	4	4	0	0
Editorial	FRONTIERS IN VETERINARY SCIENCE	6	35	35	0	0
Editorial	FEBS JOURNAL	5	23	18	5	21.7391
Editorial	HISPANIC HEALTH CARE INTERNATIONAL	5	5	5	0	0
Editorial	CRITICAL CARE NURSE	5	9	8	1	11.1111
Editorial	NUCLEAR MEDICINE COMMUNICATIONS	5	63	58	5	7.93651
Editorial	CANADIAN VETERINARY JOURNAL-REVUE VETERINAIRE CANADIENNE	5	0	0	0
Editorial	NURSE PRACTITIONER	5	5	3	2	40
Editorial	SURVEILLANCE & SOCIETY	5	128	109	19	14.8438
Editorial	LANCET REGIONAL HEALTH - SOUTHEAST ASIA	5	13	11	2	15.3846
Editorial	CRESCENT JOURNAL OF MEDICAL AND BIOLOGICAL SCIENCES	5	38	37	1	2.63158
Editorial	JOURNAL OF TRANSLATIONAL INTERNAL MEDICINE	5	13	11	2	15.3846
Editorial	GERIATRICS	5	126	123	3	2.38095
Editorial	ENCEPHALE-REVUE DE PSYCHIATRIE CLINIQUE BIOLOGIQUE ET THERAPEUTIQUE	5	9	9	0	0
Editorial	JOURNAL OF EATING DISORDERS	5	170	147	23	13.5294
Editorial	MANAGEMENT AND ORGANIZATION REVIEW	5	56	46	10	17.8571
Editorial	PSYCHOLOGICAL TRAUMA-THEORY RESEARCH PRACTICE AND POLICY	5	64	61	3	4.6875
Editorial	FUNCTION	5	57	52	5	8.77193
Editorial	OPHTHALMOLOGY RETINA	5	53	53	0	0
Editorial	FENNIA-INTERNATIONAL JOURNAL OF GEOGRAPHY	5	5	3	2	40
Editorial	FRONTIERS IN VIROLOGY	5	8	8	0	0
Editorial	INTERNATIONAL WOUND JOURNAL	5	22	11	11	50
Editorial	ASIA PACIFIC SCHOLAR	5	2	1	1	50
Editorial	TRENDS IN MICROBIOLOGY	5	107	107	0	0
Editorial	PLOS BIOLOGY	5	29	29	0	0
Editorial	JOURNAL OF THE KOREAN ASSOCIATION OF ORAL AND MAXILLOFACIAL SURGEONS	5	3	3	0	0
Editorial	MATERNAL-FETAL MEDICINE	5	8	5	3	37.5
Editorial	TRANSLATIONAL JOURNAL OF THE AMERICAN COLLEGE OF SPORTS MEDICINE	5	10	10	0	0
Editorial	BLOOD ADVANCES	5	55	55	0	0
Editorial	SCIENCE EDITING	5	8	8	0	0
Editorial	INTERNATIONAL SOCIAL WORK	5	33	19	14	42.4242
Editorial	PHYSIOLOGICAL REVIEWS	5	14	12	2	14.2857
Editorial	PSICOLOGIA CLINICA DELLO SVILUPPO	5	13	6	7	53.8462
Editorial	BEHAVIORAL SCIENCES	5	26	24	2	7.69231
Editorial	AESTHETIC SURGERY JOURNAL	5	10	10	0	0
Editorial	SEXUALLY TRANSMITTED INFECTIONS	5	25	21	4	16
Editorial	LYMPHOSIGN JOURNAL-THE JOURNAL OF INHERITED IMMUNE DISORDERS	5	12	4	8	66.6667
Editorial	NATION	5	0	0	0
Editorial	BALKAN MEDICAL JOURNAL	5	60	54	6	10
Editorial	JOURNAL OF MEDICAL INTERNET RESEARCH	5	277	251	26	9.38628
Editorial	JCO GLOBAL ONCOLOGY	5	21	18	3	14.2857
Editorial	HEALTH PROMOTION AND CHRONIC DISEASE PREVENTION IN CANADA-RESEARCH POLICY AND PRACTICE	5	15	14	1	6.66667
Editorial	BIOSAFETY AND HEALTH	5	23	21	2	8.69565
Editorial	REVISTA MEDICA DEL URUGUAY	5	2	1	1	50
Editorial	JOURNAL OF ENDOVASCULAR RESUSCITATION AND TRAUMA MANAGEMENT	5	0	0	0
Editorial	PEDIATRIC NEUROLOGY	5	21	14	7	33.3333
Editorial	THERAPIE	5	5	2	3	60
Editorial	UNIVERSA MEDICINA	5	2	1	1	50
Editorial	ZEITSCHRIFT FUR GERONTOLOGIE UND GERIATRIE	5	0	0	0
Editorial	BLOOD CANCER DISCOVERY	5	40	34	6	15
Editorial	RESPIRATORY MEDICINE	5	54	52	2	3.7037
Editorial	CLINICAL OPHTHALMOLOGY	5	50	44	6	12
Editorial	JOURNAL OF THE SCIENTIFIC SOCIETY	5	13	10	3	23.0769
Editorial	CELL DEATH DISCOVERY	5	118	117	1	0.847458
Editorial	ACADEMIC RADIOLOGY	5	106	70	36	33.9623
Editorial	INDIAN HEART JOURNAL	5	107	102	5	4.6729
Editorial	INDIAN JOURNAL OF PHARMACOLOGY	5	6	5	1	16.6667
Editorial	CLINICAL AND EXPERIMENTAL ALLERGY	5	15	11	4	26.6667
Editorial	ADVANCES IN LABORATORY MEDICINE-AVANCES EN MEDICINA DE LABORATORIO	5	11	8	3	27.2727
Editorial	COMBINATORIAL CHEMISTRY & HIGH THROUGHPUT SCREENING	5	8	6	2	25
Editorial	ADDICTION SCIENCE & CLINICAL PRACTICE	5	90	83	7	7.77778
Editorial	INTERCIENCIA	5	4	4	0	0
Editorial	ADICCIONES	5	58	53	5	8.62069
Editorial	INTERNATIONAL MARITIME HEALTH	5	62	56	6	9.67742
Editorial	AMERICAN JOURNAL OF OTOLARYNGOLOGY	5	22	20	2	9.09091
Editorial	SUGAR INDUSTRY-ZUCKERINDUSTRIE	5	2	2	0	0
Editorial	GASTROENTEROLOGY REPORT	5	15	15	0	0
Editorial	REPRODUCTIVE HEALTH	5	80	76	4	5
Editorial	CURRENT HISTORY	5	3	3	0	0
Editorial	JOURNAL OF THORACIC ONCOLOGY	5	8	6	2	25
Editorial	BULLETIN DU CANCER	5	22	18	4	18.1818
Editorial	HUMANITIES & SOCIAL SCIENCES COMMUNICATIONS	5	124	121	3	2.41935
Editorial	EUROPEAN JOURNAL OF PHYSICAL AND REHABILITATION MEDICINE	5	32	21	11	34.375
Editorial	AMERICAN JOURNAL OF HYPERTENSION	5	220	206	14	6.36364
Editorial	JAMA NEUROLOGY	5	547	541	6	1.09689
Editorial	PS-POLITICAL SCIENCE & POLITICS	5	16	7	9	56.25
Editorial	CELL SYSTEMS	5	86	86	0	0
Editorial	ANTHROPOLOGY TODAY	5	47	41	6	12.766
Editorial	HEALTH SERVICES RESEARCH AND MANAGERIAL EPIDEMIOLOGY	5	4	2	2	50
Editorial	SCIENCE TRANSLATIONAL MEDICINE	5	45	45	0	0
Editorial	AGING-US	5	48	42	6	12.5
Editorial	JOURNAL OF RESEARCH IN MEDICAL SCIENCES	5	7	4	3	42.8571
Editorial	MEMO-MAGAZINE OF EUROPEAN MEDICAL ONCOLOGY	5	2	2	0	0
Editorial	ISSUES IN MENTAL HEALTH NURSING	5	16	12	4	25
Editorial	AMERICAN PSYCHOLOGIST	5	20	18	2	10
Editorial	NURSING ECONOMICS	5	7	6	1	14.2857
Editorial	SALUD MENTAL	5	4	3	1	25
Editorial	FRONTIERS IN BIOENGINEERING AND BIOTECHNOLOGY	5	10	9	1	10
Editorial	NURSE EDUCATION IN PRACTICE	5	268	251	17	6.34328
Editorial	CRISPR JOURNAL	5	14	13	1	7.14286
Editorial	AMERICAN JOURNAL OF CLINICAL PATHOLOGY	5	441	434	7	1.5873
Editorial	ACTA BIOCHIMICA ET BIOPHYSICA SINICA	5	4	2	2	50
Editorial	JOURNAL OF RESEARCH IN NURSING	5	0	0	0
Editorial	EMERGING INFECTIOUS DISEASES	5	7	6	1	14.2857
Editorial	PRACTICAL DIABETES	5	13	11	2	15.3846
Editorial	JOURNAL OF PEDIATRIC NURSING-NURSING CARE OF CHILDREN & FAMILIES	5	171	164	7	4.09357
Editorial	MONALDI ARCHIVES FOR CHEST DISEASE	5	34	33	1	2.94118
Editorial	COCHRANE DATABASE OF SYSTEMATIC REVIEWS	5	26	26	0	0
Editorial	ULTRASCHALL IN DER MEDIZIN	5	36	32	4	11.1111
Editorial	BRAZILIAN JOURNAL OF OTORHINOLARYNGOLOGY	5	9	6	3	33.3333
Editorial	JOURNAL OF PUBLIC HEALTH	5	61	38	23	37.7049
Editorial	MED	5	114	113	1	0.877193
Editorial	MEDICINA BALEAR	5	0	0	0
Editorial	JOURNAL OF CELL BIOLOGY	5	1	1	0	0
Editorial	TUNING JOURNAL FOR HIGHER EDUCATION	5	4	1	3	75
Editorial	CURRENT PROBLEMS IN PEDIATRIC AND ADOLESCENT HEALTH CARE	5	1	1	0	0
Editorial	INTERNATIONAL JOURNAL OF CLINICAL PRACTICE	5	58	58	0	0
Editorial	PSYCHIATRIC ANNALS	5	1	1	0	0
Editorial	AJAR-AFRICAN JOURNAL OF AIDS RESEARCH	5	4	1	3	75
Editorial	JOURNAL OF NEUROLOGY NEUROSURGERY AND PSYCHIATRY	5	122	118	4	3.27869
Editorial	ARCHIVOS DE CARDIOLOGIA DE MEXICO	5	1	1	0	0
Editorial	EDUCATION SCIENCES	5	29	27	2	6.89655
Editorial	ARCHIVES OF PHYSICAL MEDICINE AND REHABILITATION	5	46	43	3	6.52174
Editorial	CURRENT OPINION IN OBSTETRICS & GYNECOLOGY	5	4	1	3	75
Editorial	JOURNAL OF NEUROANAESTHESIOLOGY AND CRITICAL CARE	5	5	3	2	40
Editorial	FRONTIERS IN REPRODUCTIVE HEALTH	5	17	17	0	0
Editorial	HEALTH BEHAVIOR AND POLICY REVIEW	5	58	56	2	3.44828
Editorial	ACTA HAEMATOLOGICA	5	23	18	5	21.7391
Editorial	DIABETES	5	2	1	1	50
Editorial	WOMEN & HEALTH	5	19	18	1	5.26316
Editorial	JMIR MEDICAL EDUCATION	5	64	61	3	4.6875
Editorial	CARDIOVASCULAR ENDOCRINOLOGY & METABOLISM	5	18	15	3	16.6667
Editorial	INNOVATIONS-TECHNOLOGY AND TECHNIQUES IN CARDIOTHORACIC AND VASCULAR SURGERY	5	14	14	0	0
Editorial	JOURNAL OF CRANIOFACIAL SURGERY	5	18	16	2	11.1111
Editorial	ANESTHESIE & REANIMATION	5	2	2	0	0
Editorial	POSTEPY W KARDIOLOGII INTERWENCYJNEJ	5	21	14	7	33.3333
Editorial	BRITISH JOURNAL OF SURGERY	5	559	427	132	23.6136
Editorial	JOURNAL OF EMERGENCIES TRAUMA AND SHOCK	5	139	134	5	3.59712
Editorial	MATTER	5	75	73	2	2.66667
Editorial	JOURNAL OF OBSTETRICS AND GYNAECOLOGY CANADA	5	14	14	0	0
Editorial	JOURNAL OF MULTIDISCIPLINARY HEALTHCARE	5	24	23	1	4.16667
Editorial	ANNALS OF ONCOLOGY	5	243	242	1	0.411523
Editorial	CHINESE SCIENCE BULLETIN-CHINESE	5	7	3	4	57.1429
Editorial	INTERNATIONAL JOURNAL OF MEDICAL EDUCATION	5	20	19	1	5
Editorial	INTERNATIONAL JOURNAL OF CARE AND CARING	5	35	27	8	22.8571
Editorial	BIOMEDICAL RESEARCH AND THERAPY	5	1	0	1	100
Editorial	ACS INFECTIOUS DISEASES	5	289	289	0	0
Editorial	REVISTA DE SAUDE PUBLICA	5	41	41	0	0
Editorial	PFLEGE	5	1	0	1	100
Editorial	AMERICAN CERAMIC SOCIETY BULLETIN	5	0	0	0
Editorial	BELITUNG NURSING JOURNAL	5	27	10	17	62.963
Editorial	KEMIJA U INDUSTRIJI-JOURNAL OF CHEMISTS AND CHEMICAL ENGINEERS	5	0	0	0
Editorial	IBNOSINA JOURNAL OF MEDICINE AND BIOMEDICAL SCIENCES	5	6	0	6	100
Editorial	MALAYSIAN JOURNAL OF PATHOLOGY	5	6	2	4	66.6667
Editorial	BRAZILIAN JOURNAL OF PHYSICAL THERAPY	5	139	128	11	7.91367
Editorial	SAUDI MEDICAL JOURNAL	5	9	9	0	0
Editorial	JORNAL BRASILEIRO DE REPRODUCAO ASSISTIDA	5	23	19	4	17.3913
Editorial	JOURNAL OF THE PEDIATRIC INFECTIOUS DISEASES SOCIETY	5	71	70	1	1.40845
Editorial	CLINICAL PARKINSONISM & RELATED DISORDERS	5	33	33	0	0
Editorial	POLICING-A JOURNAL OF POLICY AND PRACTICE	5	119	84	35	29.4118
Editorial	BIORESOURCES	5	29	24	5	17.2414
Editorial	KOREAN CIRCULATION JOURNAL	5	11	8	3	27.2727
Editorial	ASAIO JOURNAL	5	0	0	0
Editorial	EUROPEAN JOURNAL OF PSYCHOTRAUMATOLOGY	5	22	10	12	54.5455
Editorial	NATURE FOOD	5	297	288	9	3.0303
Editorial	STATISTICS IN MEDICINE	5	8	8	0	0
Editorial	EJSO	5	42	39	3	7.14286
Editorial	BONE & JOINT RESEARCH	5	27	22	5	18.5185
Editorial	DENTAL CADMOS	5	0	0	0
Editorial	BRITISH JOURNAL OF MANAGEMENT	5	370	321	49	13.2432
Editorial	CLINICAL NEUROPSYCHIATRY	5	27	22	5	18.5185
Editorial	CATHETERIZATION AND CARDIOVASCULAR INTERVENTIONS	5	4	2	2	50
Editorial	MINERVA CARDIOLOGY AND ANGIOLOGY	5	8	4	4	50
Editorial	INVESTIGACION Y EDUCACION EN ENFERMERIA	5	4	3	1	25
Editorial	CLINICAL COLORECTAL CANCER	5	3	3	0	0
Editorial	INTERNATIONAL MIGRATION	5	57	53	4	7.01754
Editorial	JOURNAL OF PHYSICAL ACTIVITY & HEALTH	5	53	46	7	13.2075
Editorial	AMERICAN JOURNAL OF PREVENTIVE MEDICINE	5	116	111	5	4.31034
Editorial	ANDES PEDIATRICA	5	7	4	3	42.8571
Editorial	JOURNAL OF MEDICAL MICROBIOLOGY	5	12	3	9	75
Editorial	JOURNAL OF INTELLECTUAL PROPERTY LAW & PRACTICE	5	18	17	1	5.55556
Editorial	NURSING PRACTICE TODAY	5	13	13	0	0
Editorial	JACC-CARDIOVASCULAR IMAGING	5	63	56	7	11.1111
Editorial	JOURNAL OF HEALTH MANAGEMENT	5	5	4	1	20
Editorial	BRAIN SCIENCES	5	132	125	7	5.30303
Editorial	EUROPES JOURNAL OF PSYCHOLOGY	4	11	11	0	0
Editorial	PEDIATRIC ALLERGY IMMUNOLOGY AND PULMONOLOGY	4	0	0	0
Editorial	ASIA-PACIFIC JOURNAL OF ONCOLOGY NURSING	4	6	5	1	16.6667
Editorial	BRITISH JOURNAL OF OPHTHALMOLOGY	4	243	240	3	1.23457
Editorial	JOURNAL OF APPLIED LABORATORY MEDICINE	4	11	8	3	27.2727
Editorial	NEW MICROBES AND NEW INFECTIONS	4	30	28	2	6.66667
Editorial	JOURNAL OF DIABETOLOGY	4	0	0	0
Editorial	CANCER NURSING	4	10	9	1	10
Editorial	FRONTIERS IN MEDICAL TECHNOLOGY	4	1	1	0	0
Editorial	EVIDENCE-BASED MENTAL HEALTH	4	111	107	4	3.6036
Editorial	JOURNAL OF BALTIC SCIENCE EDUCATION	4	53	52	1	1.88679
Editorial	BIOTECHNIQUES	4	5	5	0	0
Editorial	SCIENCE OF THE TOTAL ENVIRONMENT	4	92	74	18	19.5652
Editorial	REVISTA PANAMERICANA DE SALUD PUBLICA-PAN AMERICAN JOURNAL OF PUBLIC HEALTH	4	24	23	1	4.16667
Editorial	REVISTA BRASILEIRA DE EDUCACAO DO CAMPO-BRAZILIAN JOURNAL OF RURAL EDUCATION	4	0	0	0
Editorial	JOURNAL OF ANTITRUST ENFORCEMENT	4	6	6	0	0
Editorial	SEMINARS IN THORACIC AND CARDIOVASCULAR SURGERY	4	2	2	0	0
Editorial	AKTUELLE RHEUMATOLOGIE	4	0	0	0
Editorial	RADIOGRAPHICS	4	23	20	3	13.0435
Editorial	MANAGEMENT IN EDUCATION	4	2	2	0	0
Editorial	PHARMACOLOGY RESEARCH & PERSPECTIVES	4	10	7	3	30
Editorial	ARCHIVES OF CARDIOVASCULAR DISEASES	4	42	39	3	7.14286
Editorial	JOURNALS OF GERONTOLOGY SERIES B-PSYCHOLOGICAL SCIENCES AND SOCIAL SCIENCES	4	326	304	22	6.74847
Editorial	IMMUNOPATHOLOGIA PERSA	4	3	3	0	0
Editorial	CORONARY ARTERY DISEASE	4	7	6	1	14.2857
Editorial	GAIA-ECOLOGICAL PERSPECTIVES FOR SCIENCE AND SOCIETY	4	3	1	2	66.6667
Editorial	KHYBER MEDICAL UNIVERSITY JOURNAL-KMUJ	4	23	23	0	0
Editorial	THROMBOSIS RESEARCH	4	48	43	5	10.4167
Editorial	BEZMIALEM SCIENCE	4	1	1	0	0
Editorial	ALPHA PSYCHIATRY	4	4	0	4	100
Editorial	AMERICAN JOURNAL OF OCCUPATIONAL THERAPY	4	9	9	0	0
Editorial	CLINICA Y SALUD	4	103	100	3	2.91262
Editorial	INTERNATIONAL JOURNAL OF GENERAL MEDICINE	4	6	6	0	0
Editorial	ISSUES IN SCIENCE AND TECHNOLOGY	4	6	6	0	0
Editorial	PHYSIOLOGY	4	10	10	0	0
Editorial	BIOLOGICAL PSYCHIATRY	4	32	32	0	0
Editorial	PROCEEDINGS OF THE INSTITUTION OF CIVIL ENGINEERS-CIVIL ENGINEERING	4	4	4	0	0
Editorial	WEST INDIAN MEDICAL JOURNAL	4	2	2	0	0
Editorial	ETHIOPIAN JOURNAL OF HEALTH DEVELOPMENT	4	3	3	0	0
Editorial	NEW HORIZONS IN ADULT EDUCATION AND HUMAN RESOURCE DEVELOPMENT	4	6	2	4	66.6667
Editorial	FUTURE OF FOOD-JOURNAL ON FOOD AGRICULTURE AND SOCIETY	4	2	2	0	0
Editorial	CANCER CYTOPATHOLOGY	4	28	28	0	0
Editorial	BIOETHICS	4	11	9	2	18.1818
Editorial	ANNALS OF PLASTIC SURGERY	4	51	48	3	5.88235
Editorial	REVISTA DE NEFROLOGIA DIALISIS Y TRASPLANTE	4	0	0	0
Editorial	NURSING ETHICS	4	38	31	7	18.4211
Editorial	INTERNATIONAL JOURNAL OF TECHNOLOGY	4	47	10	37	78.7234
Editorial	MALAYSIAN JOURNAL OF MEDICAL SCIENCES	4	39	31	8	20.5128
Editorial	NPJ PRIMARY CARE RESPIRATORY MEDICINE	4	71	69	2	2.8169
Editorial	DIMENSIONS OF CRITICAL CARE NURSING	4	13	13	0	0
Editorial	IET SMART CITIES	4	13	11	2	15.3846
Editorial	PRIMARY CARE DIABETES	4	79	76	3	3.79747
Editorial	ETHNICITY & DISEASE	4	15	15	0	0
Editorial	CLINICS IN DERMATOLOGY	4	9	7	2	22.2222
Editorial	EUROPEAN JOURNAL OF GENERAL PRACTICE	4	78	65	13	16.6667
Editorial	GENERAL HOSPITAL PSYCHIATRY	4	88	81	7	7.95455
Editorial	BIOMARKERS IN MEDICINE	4	35	33	2	5.71429
Editorial	ACTA OBSTETRICIA ET GYNECOLOGICA SCANDINAVICA	4	522	498	24	4.5977
Editorial	JOURNAL OF CLINICAL AND TRANSLATIONAL SCIENCE	4	20	13	7	35
Editorial	JOURNAL OF HUMAN LACTATION	4	29	24	5	17.2414
Editorial	STROKE AND VASCULAR NEUROLOGY	4	110	108	2	1.81818
Editorial	JOURNAL OF NEUROSURGICAL ANESTHESIOLOGY	4	3	1	2	66.6667
Editorial	DUAZARY	4	11	10	1	9.09091
Editorial	AMERICAN JOURNAL OF CRITICAL CARE	4	41	39	2	4.87805
Editorial	STATISTICS IN BIOPHARMACEUTICAL RESEARCH	4	7	4	3	42.8571
Editorial	PRACTICAL NEUROLOGY	4	38	37	1	2.63158
Editorial	INTERNATIONAL FORUM OF ALLERGY & RHINOLOGY	4	30	25	5	16.6667
Editorial	SPINE	4	12	12	0	0
Editorial	NURSE EDUCATION TODAY	4	111	104	7	6.30631
Editorial	TUBERCULOSIS AND RESPIRATORY DISEASES	4	5	4	1	20
Editorial	SANTE PUBLIQUE	4	5	3	2	40
Editorial	ACUTE AND CRITICAL CARE	4	4	3	1	25
Editorial	PAKISTAN JOURNAL OF MEDICAL & HEALTH SCIENCES	4	0	0	0
Editorial	JOURNAL OF CARDIOVASCULAR DEVELOPMENT AND DISEASE	4	17	17	0	0
Editorial	ACQUE SOTTERRANEE-ITALIAN JOURNAL OF GROUNDWATER	4	0	0	0
Editorial	IMMUNOLOGY	4	3	3	0	0
Editorial	JOURNAL OF THE ASEAN FEDERATION OF ENDOCRINE SOCIETIES	4	12	8	4	33.3333
Editorial	JOURNAL OF EXPERIMENTAL & CLINICAL CANCER RESEARCH	4	23	19	4	17.3913
Editorial	CORRESPONDANCES EN METABOLISMES HORMONES DIABETES ET NUTRITION	4	0	0	0
Editorial	ADVANCED PHARMACEUTICAL BULLETIN	4	4	3	1	25
Editorial	EUROPEAN JOURNAL OF ANAESTHESIOLOGY	4	9	9	0	0
Editorial	PEDIATRIC ALLERGY AND IMMUNOLOGY	4	1	0	1	100
Editorial	ADVANCES IN NEONATAL CARE	4	2	1	1	50
Editorial	JOURNAL OF PEDIATRIC REHABILITATION MEDICINE	4	17	13	4	23.5294
Editorial	AMERICAN JOURNAL OF PHYSICAL MEDICINE & REHABILITATION	4	3	3	0	0
Editorial	AMERICAN JOURNAL OF CARDIOLOGY	4	16	15	1	6.25
Editorial	POLICY POLITICS & NURSING PRACTICE	4	8	7	1	12.5
Editorial	REVISTA ESPANOLA DE ANESTESIOLOGIA Y REANIMACION	4	9	2	7	77.7778
Editorial	INDIAN JOURNAL OF DERMATOLOGY VENEREOLOGY & LEPROLOGY	4	7	3	4	57.1429
Editorial	ORVOSI HETILAP	4	0	0	0
Editorial	EUROPEAN JOURNAL OF BREAST HEALTH	4	73	67	6	8.21918
Editorial	ACTA PHLEBOLOGICA	4	0	0	0
Editorial	ONCOLOGY RESEARCH AND TREATMENT	4	0	0	0
Editorial	INTERNATIONAL JOURNAL OF NONCOMMUNICABLE DISEASES	4	3	2	1	33.3333
Editorial	ACTA PAULISTA DE ENFERMAGEM	4	20	18	2	10
Editorial	ANNALS OF WORK EXPOSURES AND HEALTH	4	112	102	10	8.92857
Editorial	MSPHERE	4	106	103	3	2.83019
Editorial	SPORTS MEDICINE AND HEALTH SCIENCE	4	37	35	2	5.40541
Editorial	AFRICAN JOURNAL OF EMERGENCY MEDICINE	4	9	6	3	33.3333
Editorial	SOUTH AFRICAN JOURNAL OF BIOETHICS AND LAW	4	4	4	0	0
Editorial	JOURNAL OF INFECTION PREVENTION	4	5	5	0	0
Editorial	IEEE PULSE	4	2	1	1	50
Editorial	NATURE HUMAN BEHAVIOUR	4	58	58	0	0
Editorial	GLOBALIZATION AND HEALTH	4	57	52	5	8.77193
Editorial	COLOMBIA MEDICA	4	11	11	0	0
Editorial	FRONTIERS IN SUSTAINABLE CITIES	4	1	1	0	0
Editorial	PRIMARY HEALTH CARE RESEARCH AND DEVELOPMENT	4	6	4	2	33.3333
Editorial	ENDOCRINOLOGIA DIABETES Y NUTRICION	4	22	22	0	0
Editorial	TRENDS IN CARDIOVASCULAR MEDICINE	4	4	4	0	0
Editorial	CEA CRITIC	4	3	3	0	0
Editorial	PHYSIOTHERAPY CANADA	4	19	16	3	15.7895
Editorial	PARTECIPAZIONE E CONFLITTO	4	21	17	4	19.0476
Editorial	PEDIATRIC INVESTIGATION	4	40	39	1	2.5
Editorial	FRONTIERS IN AGING NEUROSCIENCE	4	8	7	1	12.5
Editorial	SRI LANKAN JOURNAL OF ANAESTHESIOLOGY	4	0	0	0
Editorial	INTERNATIONAL JOURNAL FOR EQUITY IN HEALTH	4	34	34	0	0
Editorial	FUTURE CARDIOLOGY	4	48	46	2	4.16667
Editorial	JOURNAL OF CATARACT AND REFRACTIVE SURGERY	4	15	13	2	13.3333
Editorial	JOURNAL OF THE CHINESE MEDICAL ASSOCIATION	4	9	4	5	55.5556
Editorial	OCEANOGRAPHY	4	15	15	0	0
Editorial	CANADIAN JOURNAL OF ADDICTION	4	8	4	4	50
Editorial	IRANIAN JOURNAL OF PUBLIC HEALTH	4	11	6	5	45.4545
Editorial	ACTA ENDOCRINOLOGICA-BUCHAREST	4	18	12	6	33.3333
Editorial	JOURNAL OF GERONTOLOGICAL SOCIAL WORK	4	2	2	0	0
Editorial	UNIVERSITY OF TORONTO JOURNAL OF UNDERGRADUATE LIFE SCIENCES	4	0	0	0
Editorial	DIAGNOSTIC AND INTERVENTIONAL RADIOLOGY	4	66	58	8	12.1212
Editorial	JMIR MENTAL HEALTH	4	357	325	32	8.96359
Editorial	INDOOR AIR	4	102	94	8	7.84314
Editorial	TRENDS IN GENETICS	4	62	59	3	4.83871
Editorial	DYNA	4	5	5	0	0
Editorial	CURRENT NEUROVASCULAR RESEARCH	4	49	39	10	20.4082
Editorial	JOURNAL OF NURSING ADMINISTRATION	4	16	16	0	0
Editorial	JOURNAL OF INTERNATIONAL BUSINESS POLICY	4	347	317	30	8.64553
Editorial	NPJ VACCINES	4	122	119	3	2.45902
Editorial	ANNALS OF HEPATOLOGY	4	13	9	4	30.7692
Editorial	JOURNAL OF ORTHOPAEDIC SURGERY AND RESEARCH	4	194	165	29	14.9485
Editorial	ECANCERMEDICALSCIENCE	4	17	16	1	5.88235
Editorial	GLOBAL MEDIA AND CHINA	4	10	7	3	30
Editorial	REVISTA CUIDARTE	4	5	3	2	40
Editorial	GLOBAL SPINE JOURNAL	4	0	0	0
Editorial	MRS BULLETIN	4	24	24	0	0
Editorial	MOLECULAR PLANT	4	73	72	1	1.36986
Editorial	JOURNAL OF NEUROSCIENCES IN RURAL PRACTICE	4	11	11	0	0
Editorial	COMMUNITY DEVELOPMENT JOURNAL	4	30	21	9	30
Editorial	JOURNAL OF REHABILITATION MEDICINE	4	192	177	15	7.8125
Editorial	BRITISH JOURNAL OF DIABETES	4	9	7	2	22.2222
Editorial	SUDAN JOURNAL OF MEDICAL SCIENCES	4	1	0	1	100
Editorial	JOURNAL OF WOUND OSTOMY AND CONTINENCE NURSING	4	4	3	1	25
Editorial	INDIAN JOURNAL OF RESPIRATORY CARE	4	3	1	2	66.6667
Editorial	SOCIAL INCLUSION	4	2	1	1	50
Editorial	THROMBOSIS AND HAEMOSTASIS	4	33	29	4	12.1212
Editorial	JOURNAL OF CONSUMER HEALTH ON THE INTERNET	4	0	0	0
Editorial	MOLECULAR GENETICS AND METABOLISM	4	109	94	15	13.7615
Editorial	REVISTA CHILENA DE INFECTOLOGIA	4	5	3	2	40
Editorial	TURK KARDIYOLOJI DERNEGI ARSIVI-ARCHIVES OF THE TURKISH SOCIETY OF CARDIOLOGY	4	4	3	1	25
Editorial	CLINICAL TEACHER	4	27	25	2	7.40741
Editorial	JOURNAL OF PEDIATRIC GASTROENTEROLOGY AND NUTRITION	4	17	11	6	35.2941
Editorial	GAZI MEDICAL JOURNAL	4	3	3	0	0
Editorial	HOLISTIC NURSING PRACTICE	4	2	2	0	0
Editorial	DM DISEASE-A-MONTH	4	7	7	0	0
Editorial	GASTROENTEROLOGE	4	1	0	1	100
Editorial	JOURNAL OF CHRISTIAN NURSING	4	1	0	1	100
Editorial	JOURNAL OF TRANSCULTURAL NURSING	4	5	5	0	0
Editorial	DEBATE UNIVERSITARIO	4	18	17	1	5.55556
Editorial	INTERNATIONAL JOURNAL OF EPIDEMIOLOGY	4	122	119	3	2.45902
Editorial	UROLOGY JOURNAL	4	14	11	3	21.4286
Editorial	PEDIATRIC DERMATOLOGY	4	14	14	0	0
Editorial	AVICENNA	4	32	27	5	15.625
Editorial	TRADITIONAL MEDICINE RESEARCH	4	14	14	0	0
Editorial	AFRICAN SAFETY PROMOTION	4	11	10	1	9.09091
Editorial	ATMOSPHERE	4	164	154	10	6.09756
Editorial	MEDICAL GAS RESEARCH	4	26	22	4	15.3846
Editorial	FARMACEUTICOS COMUNITARIOS	4	1	1	0	0
Editorial	REVISTA PAULISTA DE PEDIATRIA	4	40	37	3	7.5
Editorial	JOURNAL OF ENVIRONMENTAL ENGINEERING	4	28	18	10	35.7143
Editorial	HOMEOPATHY	4	35	9	26	74.2857
Editorial	BMC MEDICAL RESEARCH METHODOLOGY	4	152	146	6	3.94737
Editorial	ANNALS OF NEUROSCIENCES	4	4	3	1	25
Editorial	JOURNAL OF HEART AND LUNG TRANSPLANTATION	4	1163	1156	7	0.601892
Editorial	JOURNAL OF CHILD PSYCHOLOGY AND PSYCHIATRY	4	36	26	10	27.7778
Editorial	SPUR-SCHOLARSHIP AND PRACTICE OF UNDERGRADUATE RESEARCH	4	1	1	0	0
Editorial	REUMATOLOGIA	4	6	4	2	33.3333
Editorial	INDIAN JOURNAL OF NUCLEAR MEDICINE	4	4	2	2	50
Editorial	PERITONEAL DIALYSIS INTERNATIONAL	4	75	67	8	10.6667
Editorial	ASIAN JOURNAL OF PHARMACEUTICAL RESEARCH AND HEALTH CARE	4	6	4	2	33.3333
Editorial	MEDWAVE	4	29	20	9	31.0345
Editorial	KOREAN JOURNAL OF RADIOLOGY	4	4	2	2	50
Editorial	PROGRESS IN NEUROLOGY AND PSYCHIATRY	4	10	10	0	0
Editorial	TRENDS IN PARASITOLOGY	4	76	74	2	2.63158
Editorial	DISTANCE EDUCATION	4	33	27	6	18.1818
Editorial	AUSTRALIAN JOURNAL OF RURAL HEALTH	4	29	15	14	48.2759
Editorial	PAEDIATRICS & CHILD HEALTH	4	23	22	1	4.34783
Editorial	ANNALS OF PEDIATRIC CARDIOLOGY	4	14	1	13	92.8571
Editorial	HEALTH EQUITY	4	18	15	3	16.6667
Editorial	JOURNAL DER DEUTSCHEN DERMATOLOGISCHEN GESELLSCHAFT	4	3	0	3	100
Editorial	JOURNAL OF THE AMERICAN COLLEGE OF CLINICAL PHARMACY	4	81	67	14	17.284
Editorial	HEALTH SYSTEMS & REFORM	4	15	14	1	6.66667
Editorial	TROPICAL MEDICINE AND INFECTIOUS DISEASE	4	32	29	3	9.375
Editorial	JOURNAL OF CONTINUING EDUCATION IN THE HEALTH PROFESSIONS	4	10	9	1	10
Editorial	JOURNAL OF GLAUCOMA	4	42	30	12	28.5714
Editorial	AUSTRALIAN JOURNAL OF ADVANCED NURSING	4	15	14	1	6.66667
Editorial	JOURNAL OF CLINICAL EPIDEMIOLOGY	4	117	111	6	5.12821
Editorial	BIOLOGICAL PSYCHIATRY: GLOBAL OPEN SCIENCE	4	2	0	2	100
Editorial	JOURNAL OF BREATH RESEARCH	4	36	19	17	47.2222
Editorial	GACETA SANITARIA	4	64	52	12	18.75
Editorial	JOURNAL OF THE CANADIAN ACADEMY OF CHILD AND ADOLESCENT PSYCHIATRY	4	20	14	6	30
Editorial	MINERVA GASTROENTEROLOGICA E DIETOLOGICA	4	53	52	1	1.88679
Editorial	JOURNAL OF CLINICAL ANESTHESIA	4	26	23	3	11.5385
Editorial	TRANSFUSION MEDICINE	4	10	9	1	10
Editorial	ACS ENERGY LETTERS	4	32	26	6	18.75
Editorial	BLOOD RESEARCH	4	1	1	0	0
Editorial	FLUGMEDIZIN TROPENMEDIZIN REISEMEDIZIN	4	2	1	1	50
Editorial	ANAESTHESIA	4	66	60	6	9.09091
Editorial	JOURNAL OF PEDIATRIC HEALTH CARE	4	34	28	6	17.6471
Editorial	REVISTA ESPANOLA DE COMUNICACION EN SALUD	4	22	16	6	27.2727
Editorial	ADVANCES IN PHYSIOLOGY EDUCATION	4	23	18	5	21.7391
Editorial	JANAC-JOURNAL OF THE ASSOCIATION OF NURSES IN AIDS CARE	4	31	28	3	9.67742
Editorial	EUROPEAN JOURNAL OF IMMUNOLOGY	4	6	3	3	50
Editorial	DIAGNOSIS	4	46	42	4	8.69565
Editorial	HEART VIEWS	3	2	2	0	0
Editorial	REVISTA MEXICANA DE NEUROCIENCIA	3	0	0	0
Editorial	TRANSFUSION CLINIQUE ET BIOLOGIQUE	3	28	20	8	28.5714
Editorial	GUT MICROBES	3	25	24	1	4
Editorial	JOURNAL OF PERIODONTAL AND IMPLANT SCIENCE	3	2	2	0	0
Editorial	CHINESE HERBAL MEDICINES	3	16	16	0	0
Editorial	JOURNAL OF INFECTION AND PUBLIC HEALTH	3	5	5	0	0
Editorial	CLINICAL NEPHROLOGY	3	9	9	0	0
Editorial	SOUTHERN AFRICAN JOURNAL OF HIV MEDICINE	3	5	3	2	40
Editorial	CLINICAL AND EXPERIMENTAL EMERGENCY MEDICINE	3	49	48	1	2.04082
Editorial	DEVELOPING WORLD BIOETHICS	3	9	8	1	11.1111
Editorial	JOURNAL OF PSYCHOSOMATIC RESEARCH	3	100	91	9	9
Editorial	NUTRITION	3	113	104	9	7.9646
Editorial	TWIN RESEARCH AND HUMAN GENETICS	3	3	1	2	66.6667
Editorial	AMERICAN JOURNAL OF PSYCHOTHERAPY	3	25	24	1	4
Editorial	SRI LANKA JOURNAL OF SOCIAL SCIENCES	3	0	0	0
Editorial	BIOENGINEERING-BASEL	3	1	1	0	0
Editorial	DIAGNOSTIC AND INTERVENTIONAL IMAGING	3	42	30	12	28.5714
Editorial	OCULAR IMMUNOLOGY AND INFLAMMATION	3	15	12	3	20
Editorial	ACTA PEDIATRICA DE MEXICO	3	0	0	0
Editorial	JOURNAL OF EVOLUTION OF MEDICAL AND DENTAL SCIENCES-JEMDS	3	2	2	0	0
Editorial	SHOCK	3	12	10	2	16.6667
Editorial	RADIOLOGIC TECHNOLOGY	3	0	0	0
Editorial	IEEE VEHICULAR TECHNOLOGY MAGAZINE	3	10	9	1	10
Editorial	JOURNAL OF CLINICAL ENDOCRINOLOGY & METABOLISM	3	81	73	8	9.87654
Editorial	INQUIRY-THE JOURNAL OF HEALTH CARE ORGANIZATION PROVISION AND FINANCING	3	14	14	0	0
Editorial	JOURNAL OF CHEMICAL EDUCATION	3	105	19	86	81.9048
Editorial	JOURNAL OF MEDICAL EDUCATION AND CURRICULAR DEVELOPMENT	3	14	13	1	7.14286
Editorial	TURKISH JOURNAL OF NEUROLOGY	3	2	1	1	50
Editorial	DRUG DISCOVERIES AND THERAPEUTICS	3	43	43	0	0
Editorial	B-ENT	3	0	0	0
Editorial	NATURE CELL BIOLOGY	3	7	7	0	0
Editorial	ECUMENICAL REVIEW	3	0	0	0
Editorial	ACTA OTORHINOLARYNGOLOGICA ITALICA	3	18	12	6	33.3333
Editorial	FESTIVAL DELL ARCHITETTURA MAGAZINE	3	0	0	0
Editorial	JOURNAL OF DEVELOPING SOCIETIES	3	0	0	0
Editorial	GLYCOBIOLOGY	3	14	13	1	7.14286
Editorial	AVANCES EN BIOMEDICINA	3	1	1	0	0
Editorial	JOURNAL OF THE FORMOSAN MEDICAL ASSOCIATION	3	94	78	16	17.0213
Editorial	NEUROSCIENCES	3	7	7	0	0
Editorial	JOURNAL OF DISASTER RESEARCH	3	1	1	0	0
Editorial	REVIEWS ON RECENT CLINICAL TRIALS	3	22	15	7	31.8182
Editorial	JOURNAL OF ECONOMIC DYNAMICS & CONTROL	3	1	1	0	0
Editorial	INFECTIOUS DISEASE REPORTS	3	87	87	0	0
Editorial	DISABILITY AND HEALTH JOURNAL	3	305	269	36	11.8033
Editorial	HEALTHCARE INFORMATICS RESEARCH	3	11	11	0	0
Editorial	PUBLIC INTEGRITY	3	5	4	1	20
Editorial	IJC HEART & VASCULATURE	3	7	4	3	42.8571
Editorial	NEFROLOGIA	3	23	20	3	13.0435
Editorial	JOURNAL OF GERONTOLOGY AND GERIATRICS	3	7	7	0	0
Editorial	BJOG-AN INTERNATIONAL JOURNAL OF OBSTETRICS AND GYNAECOLOGY	3	2	2	0	0
Editorial	VALUE IN HEALTH	3	19	13	6	31.5789
Editorial	CRITICAL CARE AND RESUSCITATION	3	478	471	7	1.46444
Editorial	ZEITSCHRIFT FUR GEBURTSHILFE UND NEONATOLOGIE	3	1	1	0	0
Editorial	JOURNAL OF PSYCHIATRY & NEUROSCIENCE	3	116	111	5	4.31034
Editorial	DRUGS OF THE FUTURE	3	0	0	0
Editorial	SAGE OPEN NURSING	3	18	18	0	0
Editorial	MULTIPLE SCLEROSIS JOURNAL	3	5	5	0	0
Editorial	TURK GOGUS KALP DAMAR CERRAHISI DERGISI-TURKISH JOURNAL OF THORACIC AND CARDIOVASCULAR SURGERY	3	4	4	0	0
Editorial	EUROPEAN JOURNAL OF PREVENTIVE CARDIOLOGY	3	12	10	2	16.6667
Editorial	FRONTIERS IN ROBOTICS AND AI	3	3	3	0	0
Editorial	RESPIRATION	3	26	22	4	15.3846
Editorial	CULTURAL STUDIES	3	19	18	1	5.26316
Editorial	COLORECTAL DISEASE	3	3	2	1	33.3333
Editorial	ENDOCRINE PRACTICE	3	9	9	0	0
Editorial	REVISTA DE SALUD PUBLICA-CORDOBA	3	0	0	0
Editorial	REVISTA PORTUGUESA DE CARDIOLOGIA	3	20	18	2	10
Editorial	GLOBAL MENTAL HEALTH	3	9	9	0	0
Editorial	JOURNAL OF AYURVEDA AND INTEGRATIVE MEDICINE	3	19	12	7	36.8421
Editorial	JOURNAL OF THE AMERICAN STATISTICAL ASSOCIATION	3	1	1	0	0
Editorial	COATINGSTECH	3	0	0	0
Editorial	JOURNAL OF RESEARCH IN MEDICAL AND DENTAL SCIENCE	3	3	3	0	0
Editorial	LANCET REGIONAL HEALTH-EUROPE	3	14	14	0	0
Editorial	ENVIRONMENTAL HEALTH AND PREVENTIVE MEDICINE	3	42	42	0	0
Editorial	CUADERNOS DE BIOETICA	3	0	0	0
Editorial	GEOSPATIAL HEALTH	3	27	21	6	22.2222
Editorial	JOURNAL OF PACIFIC RIM PSYCHOLOGY	3	3	3	0	0
Editorial	IEEE PERVASIVE COMPUTING	3	4	4	0	0
Editorial	DRUG AND ALCOHOL REVIEW	3	112	95	17	15.1786
Editorial	ASSISTENZA INFERMIERISTICA E RICERCA	3	1	1	0	0
Editorial	PLOS NEGLECTED TROPICAL DISEASES	3	31	24	7	22.5806
Editorial	JOURNAL OF PLASTIC RECONSTRUCTIVE AND AESTHETIC SURGERY	3	8	6	2	25
Editorial	HUMAN ORGANIZATION	3	2	1	1	50
Editorial	CHINA NONPROFIT REVIEW	3	1	1	0	0
Editorial	JOURNAL OF APPLIED RESEARCH IN MEMORY AND COGNITION	3	4	3	1	25
Editorial	TRENDS IN NEUROSCIENCES	3	225	225	0	0
Editorial	ATP MAGAZINE	3	0	0	0
Editorial	JOURNAL OF TAIBAH UNIVERSITY MEDICAL SCIENCES	3	28	28	0	0
Editorial	JOURNAL OF GERIATRIC ONCOLOGY	3	39	37	2	5.12821
Editorial	AUSTRALIAN CRITICAL CARE	3	20	17	3	15
Editorial	REVISTA VIRTUAL DE QUIMICA	3	0	0	0
Editorial	ADVANCES IN RESPIRATORY MEDICINE	3	15	15	0	0
Editorial	HEALTH PROMOTION PRACTICE	3	15	7	8	53.3333
Editorial	IEEE MICROWAVE MAGAZINE	3	0	0	0
Editorial	DIAGNOSTIC PATHOLOGY	3	49	49	0	0
Editorial	AUSTRALIAN HEALTH REVIEW	3	5	4	1	20
Editorial	JCI INSIGHT	3	73	73	0	0
Editorial	INDIAN JOURNAL OF TRANSPLANTATION	3	7	6	1	14.2857
Editorial	JOURNAL OF SWINE HEALTH AND PRODUCTION	3	0	0	0
Editorial	GYNECOLOGIE OBSTETRIQUE FERTILITE & SENOLOGIE	3	7	6	1	14.2857
Editorial	PROGRESS IN CARDIOVASCULAR DISEASES	3	447	428	19	4.25056
Editorial	JOURNAL OF FORENSIC NURSING	3	2	2	0	0
Editorial	EUROPEAN POLICY ANALYSIS	3	14	9	5	35.7143
Editorial	ANALES DEL SISTEMA SANITARIO DE NAVARRA	3	6	4	2	33.3333
Editorial	GLOBAL LABOUR JOURNAL	3	3	3	0	0
Editorial	JOURNAL OF INTERNATIONAL SOCIETY OF PREVENTIVE AND COMMUNITY DENTISTRY	3	20	17	3	15
Editorial	EVOLUTION MEDICINE AND PUBLIC HEALTH	3	18	13	5	27.7778
Editorial	SOUTHERN AFRICAN JOURNAL OF ANAESTHESIA AND ANALGESIA	3	5	5	0	0
Editorial	EXPLORATORY ANIMAL AND MEDICAL RESEARCH	3	2	0	2	100
Editorial	JOURNAL OF THE ANATOMICAL SOCIETY OF INDIA	3	4	4	0	0
Editorial	LIBRARY HI TECH	3	69	17	52	75.3623
Editorial	ANTIBIOTICS-BASEL	3	13	8	5	38.4615
Editorial	CURRENT MEDICAL IMAGING	3	9	8	1	11.1111
Editorial	FRONTIERS IN COMPUTER SCIENCE	3	4	4	0	0
Editorial	LAB ANIMAL	3	0	0	0
Editorial	REVUE INTERNATIONALE PME	3	3	1	2	66.6667
Editorial	FRONTIERS IN PLANT SCIENCE	3	6	5	1	16.6667
Editorial	QUANTITATIVE IMAGING IN MEDICINE AND SURGERY	3	65	64	1	1.53846
Editorial	JOURNAL OF CARDIOPULMONARY REHABILITATION AND PREVENTION	3	29	20	9	31.0345
Editorial	JAMA SURGERY	3	89	86	3	3.37079
Editorial	PARKINSONISM & RELATED DISORDERS	3	14	14	0	0
Editorial	LC GC EUROPE	3	4	2	2	50
Editorial	RESPIRATORY INVESTIGATION	3	12	12	0	0
Editorial	JOURNAL OF GLOBAL OPERATIONS AND STRATEGIC SOURCING	3	2	2	0	0
Editorial	AUSTRALIAN LAW JOURNAL	3	2	2	0	0
Editorial	JOURNAL OF PEDIATRIC PSYCHOLOGY	3	65	44	21	32.3077
Editorial	CIN-COMPUTERS INFORMATICS NURSING	3	8	7	1	12.5
Editorial	TURKISH LIBRARIANSHIP	3	0	0	0
Editorial	GE PORTUGUESE JOURNAL OF GASTROENTEROLOGY	3	6	5	1	16.6667
Editorial	EUROPEAN PSYCHIATRY	3	591	577	14	2.36887
Editorial	FUTURE VIROLOGY	3	17	14	3	17.6471
Editorial	BMJ NEUROLOGY OPEN	3	5	5	0	0
Editorial	PAEDIATRIC AND PERINATAL EPIDEMIOLOGY	3	6	3	3	50
Editorial	RESPIRATORY PHYSIOLOGY & NEUROBIOLOGY	3	37	36	1	2.7027
Editorial	HEPATOBILIARY SURGERY AND NUTRITION	3	17	17	0	0
Editorial	HEMATOLOGY TRANSFUSION AND CELL THERAPY	3	31	30	1	3.22581
Editorial	REVISTA ESPANOLA DE SALUD PUBLICA	3	2	2	0	0
Editorial	ACTA ORTHOPAEDICA ET TRAUMATOLOGICA TURCICA	3	18	10	8	44.4444
Editorial	ANGIOLOGIA	3	0	0	0
Editorial	JOURNAL OF ASTHMA AND ALLERGY	3	13	12	1	7.69231
Editorial	BONE & JOINT OPEN	3	24	22	2	8.33333
Editorial	PEDAGOGY IN HEALTH PROMOTION	3	508	502	6	1.1811
Editorial	ARCHIVES OF ENDOCRINOLOGY METABOLISM	3	3	3	0	0
Editorial	DEUTSCHE ZEITSCHRIFT FUR AKUPUNKTUR	3	0	0	0
Editorial	INTERNATIONAL JOURNAL OF PSYCHOANALYSIS	3	7	7	0	0
Editorial	PHYSICS TODAY	3	1	0	1	100
Editorial	JOURNAL OF INTERNATIONAL STUDENTS	3	22	14	8	36.3636
Editorial	PROGRESS IN PEDIATRIC CARDIOLOGY	3	217	214	3	1.38249
Editorial	COMPREHENSIVE CHILD AND ADOLESCENT NURSING-BUILDING EVIDENCE FOR PRACTICE	3	4	4	0	0
Editorial	JOURNAL OF PERIOPERATIVE PRACTICE	3	2	2	0	0
Editorial	CHIMIA	3	1	1	0	0
Editorial	EXPERT REVIEW OF VACCINES	3	0	0	0
Editorial	HISTORIA CIENCIAS SAUDE-MANGUINHOS	3	0	0	0
Editorial	ENDOCRINE METABOLIC & IMMUNE DISORDERS-DRUG TARGETS	3	2	1	1	50
Editorial	JGH OPEN	3	4	3	1	25
Editorial	ASHRAE JOURNAL	3	48	48	0	0
Editorial	JHEP REPORTS	3	6	6	0	0
Editorial	TECHNICAL SERVICES QUARTERLY	3	0	0	0
Editorial	OCHSNER JOURNAL	3	8	8	0	0
Editorial	OXFORD MEDICAL CASE REPORTS	3	7	7	0	0
Editorial	PSYCHOANALYTIC INQUIRY	3	1	1	0	0
Editorial	ENDOCRINOLOGY	3	12	12	0	0
Editorial	SEXUALLY TRANSMITTED DISEASES	3	27	17	10	37.037
Editorial	CHILEAN JOURNAL OF STATISTICS	3	0	0	0
Editorial	IDCASES	3	79	79	0	0
Editorial	AMERICAN JOURNAL OF NEURORADIOLOGY	3	11	10	1	9.09091
Editorial	SURGERY FOR OBESITY AND RELATED DISEASES	3	3	3	0	0
Editorial	JAC-ANTIMICROBIAL RESISTANCE	3	1	1	0	0
Editorial	ZAGADNIENIA EKONOMIKI ROLNEJ	3	1	0	1	100
Editorial	TRENDS IN PSYCHIATRY AND PSYCHOTHERAPY	3	22	22	0	0
Editorial	SEMINARS IN FETAL & NEONATAL MEDICINE	3	0	0	0
Editorial	FIIB BUSINESS REVIEW	3	95	87	8	8.42105
Editorial	JOURNAL OF CHEMICAL TECHNOLOGY AND BIOTECHNOLOGY	3	6	3	3	50
Editorial	BIOSCIENCE	3	5	5	0	0
Editorial	CHILDREN AUSTRALIA	3	10	10	0	0
Editorial	JOURNAL OF GAMBLING ISSUES	3	22	18	4	18.1818
Editorial	JOURNAL OF THE AMERICAN ASSOCIATION OF NURSE PRACTITIONERS	3	1	1	0	0
Editorial	ANTIMICROBIAL AGENTS AND CHEMOTHERAPY	3	56	52	4	7.14286
Editorial	BIOLOGY-BASEL	3	2	1	1	50
Editorial	BJGP OPEN	3	9	9	0	0
Editorial	KLINISCHE PADIATRIE	3	31	31	0	0
Editorial	INTERACTIVE CARDIOVASCULAR AND THORACIC SURGERY	3	21	20	1	4.7619
Editorial	IEEE DESIGN & TEST	3	1	1	0	0
Editorial	ACTA GASTRO-ENTEROLOGICA BELGICA	3	2	0	2	100
Editorial	AGRICULTURE AND HUMAN VALUES	3	31	31	0	0
Editorial	JOURNAL OF TOURISM FUTURES	3	19	17	2	10.5263
Editorial	CARDIOVASCULAR DIABETOLOGY	3	99	90	9	9.09091
Editorial	POPULATION HEALTH MANAGEMENT	3	1	0	1	100
Editorial	PHOTODIAGNOSIS AND PHOTODYNAMIC THERAPY	3	32	27	5	15.625
Editorial	JOURNAL OF PERINATAL EDUCATION	3	1	0	1	100
Editorial	TAPPI JOURNAL	3	0	0	0
Editorial	INDIAN JOURNAL OF CANCER	3	3	1	2	66.6667
Editorial	JOURNAL OF VISUAL IMPAIRMENT & BLINDNESS	3	14	13	1	7.14286
Editorial	FRONTIERS IN CELL AND DEVELOPMENTAL BIOLOGY	3	13	13	0	0
Editorial	ANNALS OF GLOBAL HEALTH	3	71	71	0	0
Editorial	FINLAY	3	0	0	0
Editorial	MKG-CHIRURG	3	0	0	0
Editorial	REVISTA CUBANA DE FISICA	3	0	0	0
Editorial	IEEE SECURITY & PRIVACY	3	16	16	0	0
Editorial	AMERICAN JOURNAL OF PREVENTIVE CARDIOLOGY	3	22	21	1	4.54545
Editorial	KIDNEY & BLOOD PRESSURE RESEARCH	3	11	10	1	9.09091
Editorial	EUROPEAN HEART JOURNAL-CARDIOVASCULAR PHARMACOTHERAPY	3	33	28	5	15.1515
Editorial	HEALTH POLICY AND PLANNING	3	72	68	4	5.55556
Editorial	IRANIAN JOURNAL OF MICROBIOLOGY	3	17	16	1	5.88235
Editorial	INDIAN JOURNAL OF LABOUR ECONOMICS	3	48	47	1	2.08333
Editorial	GLOBAL PUBLIC HEALTH	3	28	22	6	21.4286
Editorial	SPRACHE-STIMME-GEHOR	3	0	0	0
Editorial	JOURNAL FOR IMMUNOTHERAPY OF CANCER	3	55	51	4	7.27273
Editorial	EUROPEAN JOURNAL OF GYNAECOLOGICAL ONCOLOGY	3	6	5	1	16.6667
Editorial	DUBAI MEDICAL JOURNAL	3	3	3	0	0
Editorial	CLINICAL NURSING RESEARCH	3	50	50	0	0
Editorial	PATIENT EDUCATION AND COUNSELING	3	242	225	17	7.02479
Editorial	ENDOSCOPY INTERNATIONAL OPEN	3	15	14	1	6.66667
Editorial	DISEASES	3	4	4	0	0
Editorial	THERAPEUTIC ADVANCES IN DRUG SAFETY	3	4	3	1	25
Editorial	JOURNAL OF GASTROINTESTINAL AND LIVER DISEASES	3	8	5	3	37.5
Editorial	FRONTIERS IN ORAL HEALTH	3	0	0	0
Editorial	EUROPEAN JOURNAL OF HEART FAILURE	3	5	5	0	0
Editorial	JOURNAL OF PSYCHOSOCIAL NURSING AND MENTAL HEALTH SERVICES	3	20	19	1	5
Editorial	OCHRONA PRZED KOROZJA	3	0	0	0
Editorial	JOURNAL OF AVIAN MEDICINE AND SURGERY	3	5	5	0	0
Editorial	INTERNATIONAL NEUROUROLOGY JOURNAL	3	8	7	1	12.5
Editorial	EUROPEAN JOURNAL OF CLINICAL INVESTIGATION	3	232	213	19	8.18966
Editorial	GASTROENTEROLOGY REVIEW-PRZEGLAD GASTROENTEROLOGICZNY	3	11	7	4	36.3636
Editorial	OBESITY FACTS	3	54	44	10	18.5185
Editorial	MEDITERRANEAN JOURNAL OF CLINICAL PSYCHOLOGY	3	33	5	28	84.8485
Editorial	CANADIAN JOURNAL OF COMMUNICATION	3	1	0	1	100
Editorial	CHILD AND ADOLESCENT MENTAL HEALTH	3	44	42	2	4.54545
Editorial	IDS BULLETIN-INSTITUTE OF DEVELOPMENT STUDIES	3	7	5	2	28.5714
Editorial	INDIAN JOURNAL OF PSYCHOLOGICAL MEDICINE	3	9	9	0	0
Editorial	GENOME BIOLOGY	3	101	101	0	0
Editorial	NATURE BIOTECHNOLOGY	3	29	28	1	3.44828
Editorial	TRENDS IN ECOLOGY & EVOLUTION	3	102	101	1	0.980392
Editorial	NATURE MATERIALS	3	226	226	0	0
Editorial	JMIR PUBLIC HEALTH AND SURVEILLANCE	3	113	111	2	1.76991
Editorial	JOURNAL OF PEDIATRIC AND NEONATAL INDIVIDUALIZED MEDICINE	3	1	1	0	0
Editorial	JOURNAL OF DIGITAL MEDIA & POLICY	3	3	3	0	0
Editorial	TURK PEDIATRI ARSIVI-TURKISH ARCHIVES OF PEDIATRICS	3	16	15	1	6.25
Editorial	JOURNAL OF GERIATRIC CARDIOLOGY	3	11	10	1	9.09091
Editorial	IUCRJ	3	11	8	3	27.2727
Editorial	REVISTA IBERO-AMERICANA DE CIENCIA DA INFORMACAO	3	2	1	1	50
Editorial	PSYCHOLOGIST	3	0	0	0
Editorial	RHINOLOGY	3	3	2	1	33.3333
Editorial	JACC: CARDIOONCOLOGY	3	112	105	7	6.25
Editorial	JOURNAL OF THORACIC IMAGING	3	122	120	2	1.63934
Editorial	FEMINIST AFRICA	3	0	0	0
Editorial	JOURNAL OF CLINICAL ONCOLOGY	3	18	18	0	0
Editorial	ANALES DE PEDIATRIA	3	4	1	3	75
Editorial	BEREAVEMENT-JOURNAL OF GRIEF AND RESPONSES TO DEATH	3	5	4	1	20
Editorial	REUMATOLOGIA CLINICA	3	8	8	0	0
Editorial	QUALITATIVE SOCIAL WORK	3	14	10	4	28.5714
Editorial	NURSING SCIENCE QUARTERLY	3	33	32	1	3.0303
Editorial	SEMINARS IN CARDIOTHORACIC AND VASCULAR ANESTHESIA	3	1	1	0	0
Editorial	APPLIED SCIENCES-BASEL	3	1	1	0	0
Editorial	AMERICAN JOURNAL OF PERINATOLOGY	3	97	93	4	4.12371
Editorial	SLEEP MEDICINE	3	9	6	3	33.3333
Editorial	BMC INFECTIOUS DISEASES	3	22	20	2	9.09091
Editorial	NEURAL REGENERATION RESEARCH	3	19	19	0	0
Editorial	CHILD ABUSE & NEGLECT	3	23	18	5	21.7391
Editorial	CELLS	3	7	7	0	0
Editorial	EMBO REPORTS	3	38	38	0	0
Editorial	CIRUGIA ESPANOLA	3	14	13	1	7.14286
Editorial	ODOVTOS INTERNATIONAL JOURNAL OF DENTAL SCIENCES	3	3	1	2	66.6667
Editorial	MATURITAS	3	86	86	0	0
Editorial	JOURNAL OF ANXIETY DISORDERS	3	1013	986	27	2.66535
Editorial	APPLIED SYSTEM INNOVATION	3	7	5	2	28.5714
Editorial	ASIA-PACIFIC JOURNAL OF PUBLIC HEALTH	3	3	0	3	100
Editorial	JOURNAL OF LAW MEDICINE & ETHICS	3	2	2	0	0
Editorial	ONCOLOGY IN CLINICAL PRACTICE	3	0	0	0
Editorial	DERMATOLOGICA SINICA	3	23	15	8	34.7826
Editorial	NOROPSIKIYATRI ARSIVI-ARCHIVES OF NEUROPSYCHIATRY	3	5	5	0	0
Editorial	JOURNAL OF PURE AND APPLIED MICROBIOLOGY	3	1	1	0	0
Editorial	CRANIOMAXILLOFACIAL TRAUMA & RECONSTRUCTION	3	5	5	0	0
Editorial	FRONTIERS IN ALLERGY	3	1	1	0	0
Editorial	PALLIATIVE CARE & SOCIAL PRACTICE	3	15	15	0	0
Editorial	INDIAN JOURNAL OF UROLOGY	3	8	7	1	12.5
Editorial	JOURNAL OF CARDIOVASCULAR PHARMACOLOGY	3	6	6	0	0
Editorial	HUMAN RESOURCE DEVELOPMENT INTERNATIONAL	3	69	53	16	23.1884
Editorial	TERAPEVTICHESKII ARKHIV	3	0	0	0
Editorial	CIUDAD PAZ-ANDO	3	0	0	0
Editorial	ENFERMEDADES INFECCIOSAS Y MICROBIOLOGIA CLINICA	3	10	9	1	10
Editorial	MOVEMENT DISORDERS CLINICAL PRACTICE	3	30	26	4	13.3333
Editorial	EUROPEAN JOURNAL OF HOSPITAL PHARMACY	3	0	0	0
Editorial	INTERNATIONAL JOURNAL OF HOUSING POLICY	3	78	68	10	12.8205
Editorial	JOURNAL OF KOREAN ACADEMY OF NURSING	3	6	5	1	16.6667
Editorial	CURRENT OPINION IN PSYCHIATRY	3	24	24	0	0
Editorial	BIOSCIENCE TRENDS	3	108	103	5	4.62963
Editorial	ARCHIVES OF PSYCHIATRIC NURSING	3	39	36	3	7.69231
Editorial	IEEE ROBOTICS & AUTOMATION MAGAZINE	3	4	3	1	25
Editorial	MEDECINE ET MALADIES INFECTIEUSES	3	8	8	0	0
Editorial	TOBACCO CONTROL	3	57	54	3	5.26316
Editorial	PSYCHIATRY INTERNATIONAL	3	10	10	0	0
Editorial	EAST ASIAN SCIENCE TECHNOLOGY AND SOCIETY-AN INTERNATIONAL JOURNAL	3	1	1	0	0
Editorial	COST EFFECTIVENESS AND RESOURCE ALLOCATION	3	8	7	1	12.5
Editorial	SOUTHERN AFRICAN JOURNAL OF CRITICAL CARE	3	1	1	0	0
Editorial	VOJNOSANITETSKI PREGLED	3	5	5	0	0
Editorial	MICROBIOLOGY AUSTRALIA	3	11	10	1	9.09091
Editorial	CYTOKINE & GROWTH FACTOR REVIEWS	3	11	11	0	0
Editorial	PATTERNS	3	23	23	0	0
Editorial	REVUE NEUROLOGIQUE	3	24	24	0	0
Editorial	JOURNAL OF EMERGENCY MEDICINE	3	5	5	0	0
Editorial	SCIENCE ROBOTICS	3	296	291	5	1.68919
Editorial	REVIEW OF AGRARIAN STUDIES	3	1	1	0	0
Editorial	SALUD PUBLICA DE MEXICO	3	12	8	4	33.3333
Editorial	JOURNAL OF REPRODUCTIVE AND INFANT PSYCHOLOGY	3	78	73	5	6.41026
Editorial	JOURNAL OF VIROLOGY	3	45	45	0	0
Editorial	SCANDINAVIAN JOURNAL OF WORK ENVIRONMENT & HEALTH	3	168	152	16	9.52381
Editorial	WORLD JOURNAL OF MENS HEALTH	3	18	18	0	0
Editorial	CURRENT NUTRITION & FOOD SCIENCE	3	3	3	0	0
Editorial	JOURNAL OF GLOBAL INFORMATION TECHNOLOGY MANAGEMENT	3	11	8	3	27.2727
Editorial	FRONTIERS IN PAIN RESEARCH	3	0	0	0
Editorial	EUROPEAN HEART JOURNAL-QUALITY OF CARE AND CLINICAL OUTCOMES	3	124	119	5	4.03226
Editorial	JOURNAL OF HEALTHCARE MANAGEMENT	3	1	1	0	0
Editorial	REVISTA PERUANA DE GINECOLOGIA Y OBSTETRICIA	3	1	0	1	100
Editorial	AIMS PUBLIC HEALTH	3	41	41	0	0
Editorial	WORLD JOURNAL OF CLINICAL CASES	3	15	15	0	0
Editorial	ARCHIVES OF PATHOLOGY & LABORATORY MEDICINE	3	80	66	14	17.5
Editorial	PLURA-REVISTA DE ESTUDOS DE RELIGIAO	3	0	0	0
Editorial	ECONOMIC AFFAIRS	3	14	12	2	14.2857
Editorial	NEUROLOGY INTERNATIONAL	3	6	6	0	0
Editorial	ANNALS OF CLINICAL MICROBIOLOGY AND ANTIMICROBIALS	3	138	136	2	1.44928
Editorial	PAKISTAN HEART JOURNAL	3	3	3	0	0
Editorial	AAPS JOURNAL	3	105	103	2	1.90476
Editorial	ASIA-PACIFIC JOURNAL OF OPHTHALMOLOGY	3	15	10	5	33.3333
Editorial	SOUTH AFRICAN FAMILY PRACTICE	3	1	1	0	0
Editorial	JOURNAL OF THE LIAQUAT UNIVERSITY OF MEDICAL AND HEALTH SCIENCES	3	2	2	0	0
Editorial	REVISTA CLINICA ESPANOLA	3	21	17	4	19.0476
Editorial	PEDIATRIC REPORTS	3	30	28	2	6.66667
Editorial	ACTA PSYCHIATRICA SCANDINAVICA	3	158	155	3	1.89873
Editorial	ORAL & MAXILLOFACIAL PATHOLOGY JOURNAL	3	0	0	0
Editorial	CURRENT BIOLOGY	3	139	137	2	1.43885
Editorial	JOURNAL OF INVESTIGATIVE MEDICINE	3	3	3	0	0
Editorial	EUROPEAN JOURNAL OF CRIME CRIMINAL LAW AND CRIMINAL JUSTICE	3	16	12	4	25
Editorial	PATHOLOGICA	3	9	8	1	11.1111
Editorial	AEROSPACE AMERICA	3	1	0	1	100
Editorial	GUT	3	131	125	6	4.58015
Editorial	CANADIAN JOURNAL OF DIABETES	3	12	11	1	8.33333
Editorial	ASIAN JOURNAL OF PHARMACEUTICAL SCIENCES	3	11	11	0	0
Editorial	FRONTIERS IN BIOSCIENCE-LANDMARK	3	13	13	0	0
Editorial	SPECIAL CARE IN DENTISTRY	3	3	3	0	0
Editorial	JOURNAL OF NUTRITION EDUCATION AND BEHAVIOR	3	17	15	2	11.7647
Editorial	ACTA BIOQUIMICA CLINICA LATINOAMERICANA	3	1	0	1	100
Editorial	RMD OPEN	3	31	30	1	3.22581
Editorial	GAMING LAW REVIEW-ECONOMICS REGULATION COMPLIANCE AND POLICY	3	0	0	0
Editorial	INTERNATIONAL IMMUNOPHARMACOLOGY	3	6	6	0	0
Editorial	DISABILITY & SOCIETY	3	32	30	2	6.25
Editorial	ASIA PACIFIC ALLERGY	3	2	2	0	0
Editorial	THEORY AND PRACTICE OF LEGISLATION	3	18	15	3	16.6667
Editorial	PHILOSOPHICAL TRANSACTIONS OF THE ROYAL SOCIETY A-MATHEMATICAL PHYSICAL AND ENGINEERING SCIENCES	3	2	1	1	50
Editorial	FACTS VIEWS AND VISION IN OBGYN	3	18	12	6	33.3333
Editorial	DIABETES & METABOLISM	3	76	71	5	6.57895
Editorial	COMMUNICATION AND THE PUBLIC	3	12	12	0	0
Editorial	JOURNAL OF CONTINUING EDUCATION IN NURSING	3	11	7	4	36.3636
Editorial	CARDIOVASCULAR DIGITAL HEALTH JOURNAL	3	8	5	3	37.5
Editorial	RESEARCH IN GERONTOLOGICAL NURSING	3	8	7	1	12.5
Editorial	INTERNATIONAL JOURNAL OF TECHNOLOGIES IN HIGHER EDUCATION	3	1	0	1	100
Editorial	JOURNAL OF PSYCHOTHERAPY INTEGRATION	3	31	31	0	0
Editorial	GROUNDWATER FOR SUSTAINABLE DEVELOPMENT	3	26	26	0	0
Editorial	COMPREHENSIVE CHILD AND ADOLESCENT NURSING-BUILDNG EVIDENCE FOR PRACTICE	3	8	8	0	0
Editorial	KOREAN JOURNAL OF INTERNAL MEDICINE	3	15	15	0	0
Editorial	ANNALS OF TOURISM RESEARCH EMPIRICAL INSIGHTS	3	18	16	2	11.1111
Editorial	NUTRICION HOSPITALARIA	3	2	1	1	50
Editorial	AFRICAN SECURITY	3	7	7	0	0
Editorial	RESPIROLOGY	3	72	69	3	4.16667
Editorial	ATENCION PRIMARIA	3	43	41	2	4.65116
Editorial	CRITICAL STUDIES ON SECURITY	3	22	22	0	0
Editorial	PHYSIOLOGICAL MEASUREMENT	3	5	4	1	20
Editorial	ANNALS OF CARDIAC ANAESTHESIA	3	5	4	1	20
Editorial	SOCIETIES	3	3	3	0	0
Editorial	JOURNAL OF MICROBIOLOGY & BIOLOGY EDUCATION	3	15	13	2	13.3333
Editorial	RELIGIONS	2	0	0	0
Editorial	JACC-CARDIOVASCULAR INTERVENTIONS	2	34	34	0	0
Editorial	FACETS	2	21	21	0	0
Editorial	DATA & POLICY	2	6	6	0	0
Editorial	PHYSIOLOGICAL GENOMICS	2	317	314	3	0.946372
Editorial	ANIMALS	2	25	18	7	28
Editorial	PUBLIC HEALTH REPORTS	2	0	0	0
Editorial	POLICY FUTURES IN EDUCATION	2	124	103	21	16.9355
Editorial	MUSEUM WORLDS	2	1	1	0	0
Editorial	PUBLIC ADMINISTRATION AND POLICY-AN ASIA-PACIFIC JOURNAL	2	0	0	0
Editorial	ANNALS OF NEUROLOGY	2	45	43	2	4.44444
Editorial	SCANDINAVIAN JOURNAL OF IMMUNOLOGY	2	0	0	0
Editorial	ADVANCED JOURNAL OF EMERGENCY MEDICINE	2	16	14	2	12.5
Editorial	CENTRAL EUROPEAN JOURNAL OF UROLOGY	2	5	4	1	20
Editorial	HEALTH SA GESONDHEID	2	2	2	0	0
Editorial	CURRENT OPINION IN LIPIDOLOGY	2	2	2	0	0
Editorial	ANALES DE LA FACULTAD DE MEDICINA-UNIVERSIDAD DE LA REPUBLICA URUGUAY	2	0	0	0
Editorial	JOURNAL OF COLLEGE STUDENT DEVELOPMENT	2	33	33	0	0
Editorial	INDIAN JOURNAL OF NEUROSURGERY	2	2	2	0	0
Editorial	ANNALES MEDICO-PSYCHOLOGIQUES	2	4	4	0	0
Editorial	ANNALS OF THORACIC MEDICINE	2	10	10	0	0
Editorial	BMJ SUPPORTIVE & PALLIATIVE CARE	2	4	4	0	0
Editorial	KULTUR-REVISTA INTERDISCIPLINARIA SOBRE LA CULTURA DE LA CIUTAT	2	0	0	0
Editorial	PEDIATRIC QUALITY & SAFETY	2	2	1	1	50
Editorial	SOCIAL SCIENCE & MEDICINE	2	11	11	0	0
Editorial	BRAIN COMMUNICATIONS	2	6	6	0	0
Editorial	INTERNATIONAL JOURNAL OF INJURY CONTROL AND SAFETY PROMOTION	2	0	0	0
Editorial	BEHAVIOUR & INFORMATION TECHNOLOGY	2	3	3	0	0
Editorial	NEUROLOGICAL SCIENCES	2	53	45	8	15.0943
Editorial	CURRENT OPINION IN HIV AND AIDS	2	0	0	0
Editorial	VIROLOGY JOURNAL	2	18	18	0	0
Editorial	KOREAN JOURNAL OF GASTROENTEROLOGY	2	0	0	0
Editorial	CLINICAL OTOLARYNGOLOGY	2	29	25	4	13.7931
Editorial	ECONOMISTS VOICE	2	0	0	0
Editorial	JFR-JOURNAL OF FAMILY RESEARCH	2	36	36	0	0
Editorial	PACIFIC ECONOMIC REVIEW	2	0	0	0
Editorial	SOCIAL ALTERNATIVES	2	1	1	0	0
Editorial	FISCAL STUDIES	2	10	10	0	0
Editorial	JOURNAL OF ENDOCRINOLOGY AND METABOLISM	2	18	16	2	11.1111
Editorial	BOLETIN DE LA ASOCIACION DE GEOGRAFOS ESPANOLES	2	0	0	0
Editorial	HEART INTERNATIONAL	2	0	0	0
Editorial	WORLD JOURNAL OF EMERGENCY MEDICINE	2	2	0	2	100
Editorial	PATHOLOGE	2	0	0	0
Editorial	JOURNAL OF EDUCATION FOR TEACHING	2	1	1	0	0
Editorial	NORDISK SYGEPLEJEFORSKNING-NORDIC NURSING RESEARCH	2	0	0	0
Editorial	EUROPEAN UROLOGY ONCOLOGY	2	57	57	0	0
Editorial	JOURNAL OF EXTENSION	2	16	6	10	62.5
Editorial	ANTIVIRAL THERAPY	2	8	8	0	0
Editorial	JOURNAL OF MID-LIFE HEALTH	2	4	4	0	0
Editorial	PAIN	2	13	10	3	23.0769
Editorial	JOURNAL OF NEURORADIOLOGY	2	12	11	1	8.33333
Editorial	ACR OPEN RHEUMATOLOGY	2	30	30	0	0
Editorial	EUROPEAN JOURNAL OF NUCLEAR MEDICINE AND MOLECULAR IMAGING	2	10	9	1	10
Editorial	AUSTRALASIAN JOURNAL OF WATER RESOURCES	2	8	7	1	12.5
Editorial	CIRCULATION-CARDIOVASCULAR INTERVENTIONS	2	2	2	0	0
Editorial	AIN SHAMS JOURNAL OF ANESTHESIOLOGY	2	2	2	0	0
Editorial	ALTEX-ALTERNATIVES TO ANIMAL EXPERIMENTATION	2	11	8	3	27.2727
Editorial	ANNALS OF PALLIATIVE MEDICINE	2	5	2	3	60
Editorial	ARAB JOURNAL OF GASTROENTEROLOGY	2	24	22	2	8.33333
Editorial	BIOMEDICINES	2	5	2	3	60
Editorial	OCULAR SURFACE	2	177	173	4	2.25989
Editorial	OPTOMETRY AND VISION SCIENCE	2	5	4	1	20
Editorial	EUROPEAN JOURNAL OF COMPARATIVE LAW AND GOVERNANCE	2	3	3	0	0
Editorial	TURKISH JOURNAL OF ORTHODONTICS	2	0	0	0
Editorial	HEALTH COMMUNICATION	2	19	9	10	52.6316
Editorial	EUROPEAN UROLOGY FOCUS	2	6	6	0	0
Editorial	KOREAN JOURNAL OF FAMILY MEDICINE	2	2	2	0	0
Editorial	BRAZILIAN JOURNAL OF CARDIOVASCULAR SURGERY	2	7	5	2	28.5714
Editorial	JOURNAL OF THE KOREAN ACADEMY OF CHILD AND ADOLESCENT PSYCHIATRY	2	1	0	1	100
Editorial	DEMOGRAFIE	2	0	0	0
Editorial	JOURNAL OF FUNGI	2	13	11	2	15.3846
Editorial	ACS SENSORS	2	3	3	0	0
Editorial	STEM CELL REPORTS	2	14	13	1	7.14286
Editorial	JOURNAL OF LEUKOCYTE BIOLOGY	2	1	1	0	0
Editorial	CONTACT LENS & ANTERIOR EYE	2	30	20	10	33.3333
Editorial	ANASTHESIOLOGIE & INTENSIVMEDIZIN	2	1	1	0	0
Editorial	JOURNAL OF REGIONAL SCIENCE	2	5	3	2	40
Editorial	JOURNAL OF COMMUNITY HOSPITAL INTERNAL MEDICINE PERSPECTIVES	2	1	1	0	0
Editorial	DANISH MEDICAL JOURNAL	2	22	22	0	0
Editorial	JOURNAL OF OSTEOPATHIC MEDICINE	2	1	1	0	0
Editorial	EUROPACE	2	7	7	0	0
Editorial	CARDIOLOGY IN REVIEW	2	1	0	1	100
Editorial	WORLD JOURNAL OF GASTROENTEROLOGY	2	4	4	0	0
Editorial	BOLETIN MEDICO DEL HOSPITAL INFANTIL DE MEXICO	2	5	4	1	20
Editorial	MINERVA UROLOGY AND NEPHROLOGY	2	8	6	2	25
Editorial	OTO OPEN	2	5	4	1	20
Editorial	BRAIN HEMORRHAGES	2	0	0	0
Editorial	PANACEA-BOLETIN DE MEDICINA Y TRADUCCION	2	0	0	0
Editorial	REVISTA BRASILEIRA DE ANESTESIOLOGIA	2	9	8	1	11.1111
Editorial	ACTA NEUROPSYCHIATRICA	2	9	8	1	11.1111
Editorial	REVISTA DE INVESTIGACION CLINICA-CLINICAL AND TRANSLATIONAL INVESTIGATION	2	2	1	1	50
Editorial	REGIONAL ANESTHESIA AND PAIN MEDICINE	2	15	14	1	6.66667
Editorial	SUCHTTHERAPIE	2	0	0	0
Editorial	NATURE REVIEWS EARTH & ENVIRONMENT	2	7	7	0	0
Editorial	HEALTH CARE FOR WOMEN INTERNATIONAL	2	1	1	0	0
Editorial	NATURE PLANTS	2	19	19	0	0
Editorial	ATLA-ALTERNATIVES TO LABORATORY ANIMALS	2	0	0	0
Editorial	CURRENT OPINION IN PEDIATRICS	2	0	0	0
Editorial	BRAZILIAN JOURNAL OF INFECTIOUS DISEASES	2	68	64	4	5.88235
Editorial	JOURNAL OF MANAGEMENT & ORGANIZATION	2	12	7	5	41.6667
Editorial	BMC BIOLOGY	2	46	46	0	0
Editorial	WORLD JOURNAL OF ENGINEERING	2	0	0	0
Editorial	JOURNAL OF THE ACADEMY OF NUTRITION AND DIETETICS	2	35	31	4	11.4286
Editorial	TRANSFUSION MEDICINE REVIEWS	2	70	69	1	1.42857
Editorial	CLINICAL AND TRANSLATIONAL GASTROENTEROLOGY	2	4	4	0	0
Editorial	JOURNAL OF MENTAL HEALTH AND HUMAN BEHAVIOUR	2	0	0	0
Editorial	CLINICAL PSYCHOPHARMACOLOGY AND NEUROSCIENCE	2	23	21	2	8.69565
Editorial	BRITISH MEDICAL BULLETIN	2	0	0	0
Editorial	CURRENT RADIOPHARMACEUTICALS	2	0	0	0
Editorial	EUROPEAN JOURNAL OF RISK REGULATION	2	17	9	8	47.0588
Editorial	JOURNAL OF COMPARATIVE PATHOLOGY	2	4	4	0	0
Editorial	CURRENT OPINION IN CLINICAL NUTRITION AND METABOLIC CARE	2	11	11	0	0
Editorial	GASTROENTEROLOGIE	2	0	0	0
Editorial	PHARMACY	2	1	0	1	100
Editorial	SAUDI JOURNAL OF ANAESTHESIA	2	1	1	0	0
Editorial	LABORATORY MEDICINE	2	42	41	1	2.38095
Editorial	AMERICAN INDIAN CULTURE AND RESEARCH JOURNAL	2	16	16	0	0
Editorial	JOURNAL OF MICROBIOLOGY IMMUNOLOGY AND INFECTION	2	54	52	2	3.7037
Editorial	COMMUNICATIONS MEDICINE	2	6	5	1	16.6667
Editorial	PRECISION CLINICAL MEDICINE	2	12	11	1	8.33333
Editorial	INTERNATIONAL JOURNAL OF PREVENTIVE MEDICINE	2	1	1	0	0
Editorial	CLINICAL SOCIAL WORK AND HEALTH INTERVENTION	2	0	0	0
Editorial	JOURNAL OF NUTRITION HEALTH & AGING	2	22	18	4	18.1818
Editorial	OCEANIA	2	4	4	0	0
Editorial	NORDIC JOURNAL OF MUSIC THERAPY	2	12	11	1	8.33333
Editorial	MINERVA PSYCHIATRY	2	9	9	0	0
Editorial	IETE TECHNICAL REVIEW	2	1	1	0	0
Editorial	ROYAL SOCIETY OPEN SCIENCE	2	0	0	0
Editorial	NEUROCHIRURGIE	2	10	9	1	10
Editorial	JOURNAL OF PEDIATRIC ENDOCRINOLOGY & METABOLISM	2	6	4	2	33.3333
Editorial	ENDOCRINE-RELATED CANCER	2	42	41	1	2.38095
Editorial	NEPHRON	2	24	22	2	8.33333
Editorial	BIOSENSORS-BASEL	2	4	2	2	50
Editorial	REVISTA DE ECONOMIA MUNDIAL	2	0	0	0
Editorial	JOURNAL OF BUON	2	1	1	0	0
Editorial	PACIFIC JOURNALISM REVIEW	2	0	0	0
Editorial	PSYCHOTHERAPY AND PSYCHOSOMATICS	2	187	171	16	8.55615
Editorial	CLINICAL PATHOLOGY	2	23	22	1	4.34783
Editorial	JOURNAL OF THE AMERICAN MEDICAL INFORMATICS ASSOCIATION	2	14	12	2	14.2857
Editorial	ORTHOPEDICS	2	7	7	0	0
Editorial	COMPARATIVE MEDICINE	2	3	1	2	66.6667
Editorial	JOURNAL OF MEDICAL ULTRASONICS	2	0	0	0
Editorial	REV RENE	2	1	0	1	100
Editorial	CLINICAL NUTRITION	2	498	452	46	9.23695
Editorial	AMERICAN JOURNAL OF SPORTS MEDICINE	2	0	0	0
Editorial	SCIENTIST	2	0	0	0
Editorial	EVIDENCE BASED LIBRARY AND INFORMATION PRACTICE	2	0	0	0
Editorial	DERMATOLOGIE IN BERUF UND UMWELT	2	0	0	0
Editorial	INTERNATIONAL JOURNAL OF DERMATOLOGY	2	10	9	1	10
Editorial	JOURNAL OF BREAST IMAGING	2	15	8	7	46.6667
Editorial	REHABILITATION ONCOLOGY	2	0	0	0
Editorial	JOURNAL OF SPINAL CORD MEDICINE	2	6	2	4	66.6667
Editorial	JOURNAL OF HOMELAND SECURITY AND EMERGENCY MANAGEMENT	2	2	2	0	0
Editorial	INFECTION DISEASE & HEALTH	2	142	138	4	2.8169
Editorial	JOURNAL OF ETHNOBIOLOGY AND ETHNOMEDICINE	2	86	78	8	9.30233
Editorial	THERAPEUTIC DELIVERY	2	37	37	0	0
Editorial	MAGYAR ALLATORVOSOK LAPJA	2	0	0	0
Editorial	ARCHIVOS ESPANOLES DE UROLOGIA	2	1	1	0	0
Editorial	AUSTRALIAN JOURNAL OF EMERGENCY MANAGEMENT	2	1	1	0	0
Editorial	CURRENT PROBLEMS IN CARDIOLOGY	2	0	0	0
Editorial	TURKIYE ILETISIM ARASTIRMALARI DERGISI-TURKISH REVIEW OF COMMUNICATION STUDIES	2	0	0	0
Editorial	FEBS LETTERS	2	10	8	2	20
Editorial	PEDIATRIA-ASUNCION	2	2	1	1	50
Editorial	JOURNAL OF SCIENCE AND MEDICINE IN SPORT	2	17	17	0	0
Editorial	MUSCULOSKELETAL SCIENCE AND PRACTICE	2	2	2	0	0
Editorial	EMERGING MARKETS FINANCE AND TRADE	2	33	25	8	24.2424
Editorial	EUROPEAN CARDIOLOGY REVIEW	2	0	0	0
Editorial	REGIONAL SCIENCE POLICY AND PRACTICE	2	2	1	1	50
Editorial	CURRENT COMPUTER-AIDED DRUG DESIGN	2	2	2	0	0
Editorial	ANNALS OF CLINICAL AND LABORATORY SCIENCE	2	2	0	2	100
Editorial	STUDIES IN COMICS	2	1	1	0	0
Editorial	JOURNAL OF ENVIRONMENTAL BIOLOGY	2	0	0	0
Editorial	INDIAN JOURNAL OF DERMATOLOGY	2	3	2	1	33.3333
Editorial	CELLULAR & MOLECULAR IMMUNOLOGY	2	329	327	2	0.607903
Editorial	IEEE INTERNET COMPUTING	2	0	0	0
Editorial	BASIC RESEARCH IN CARDIOLOGY	2	125	121	4	3.2
Editorial	NEUROLOGY ASIA	2	1	0	1	100
Editorial	RIVISTA DI PSICHIATRIA	2	19	16	3	15.7895
Editorial	JOURNAL OF SAFETY SCIENCE AND RESILIENCE	2	12	9	3	25
Editorial	JOURNAL OF THE AMERICAN ACADEMY OF AUDIOLOGY	2	0	0	0
Editorial	JOURNAL OF NEPAL MEDICAL ASSOCIATION	2	0	0	0
Editorial	INTERNATIONAL JOURNAL OF MOLECULAR MEDICINE	2	51	49	2	3.92157
Editorial	TRACE ELEMENTS AND ELECTROLYTES	2	10	9	1	10
Editorial	AFRICAN JOURNAL OF HEALTH PROFESSIONS EDUCATION	2	0	0	0
Editorial	INFECTION GENETICS AND EVOLUTION	2	4	4	0	0
Editorial	NURSING EDUCATION PERSPECTIVES	2	3	3	0	0
Editorial	ASIA-PACIFIC JOURNAL-JAPAN FOCUS	2	0	0	0
Editorial	DETRITUS	2	8	5	3	37.5
Editorial	BMJ OPEN RESPIRATORY RESEARCH	2	27	27	0	0
Editorial	CANCER	2	1	0	1	100
Editorial	ENVIRONMENTAL RESEARCH LETTERS	2	3	3	0	0
Editorial	JOURNAL OF BEHAVIORAL ADDICTIONS	2	17	16	1	5.88235
Editorial	JAMBA-JOURNAL OF DISASTER RISK STUDIES	2	3	2	1	33.3333
Editorial	JOURNAL OF ENERGY & NATURAL RESOURCES LAW	2	13	13	0	0
Editorial	REVISTA DA ESCOLA DE ENFERMAGEM DA USP	2	13	12	1	7.69231
Editorial	MEDECINE & DROIT	2	0	0	0
Editorial	BALI MEDICAL JOURNAL	2	3	3	0	0
Editorial	TRAUMATOLOGY	2	1	0	1	100
Editorial	HUMAN REPRODUCTION OPEN	2	75	74	1	1.33333
Editorial	CRANIO-THE JOURNAL OF CRANIOMANDIBULAR & SLEEP PRACTICE	2	0	0	0
Editorial	JOURNAL OF RESEARCH IN HEALTH SCIENCES	2	17	9	8	47.0588
Editorial	JOURNAL OF CHILD SCIENCE	2	2	0	2	100
Editorial	NATURE ELECTRONICS	2	140	139	1	0.714286
Editorial	NERVENARZT	2	0	0	0
Editorial	TOXICOLOGY REPORTS	2	144	140	4	2.77778
Editorial	ERDKUNDE	2	2	0	2	100
Editorial	INDIAN JOURNAL OF OCCUPATIONAL AND ENVIRONMENTAL MEDICINE	2	2	2	0	0
Editorial	TERRITORY POLITICS GOVERNANCE	2	99	86	13	13.1313
Editorial	ECOLOGY OF FOOD AND NUTRITION	2	2	2	0	0
Editorial	EXPERIMENTAL BIOLOGY AND MEDICINE	2	25	24	1	4
Editorial	ASIAN DIASPORIC VISUAL CULTURES AND THE AMERICAS	2	0	0	0
Editorial	EUROPEAN JOURNAL OF DERMATOLOGY	2	0	0	0
Editorial	APPROACHING RELIGION	2	1	1	0	0
Editorial	IEEE INSTRUMENTATION & MEASUREMENT MAGAZINE	2	0	0	0
Editorial	CHINA AND WTO REVIEW	2	0	0	0
Editorial	BIOTROPICA	2	4	4	0	0
Editorial	FRONTIERS OF MEDICINE	2	22	19	3	13.6364
Editorial	BASIC AND CLINICAL NEUROSCIENCE	2	16	16	0	0
Editorial	SOCIAL WORK	2	63	58	5	7.93651
Editorial	OPHTHALMIC PLASTIC AND RECONSTRUCTIVE SURGERY	2	35	32	3	8.57143
Editorial	LIBRARY JOURNAL	2	0	0	0
Editorial	INTERNATIONAL JOURNAL OF IMMUNOPATHOLOGY AND PHARMACOLOGY	2	32	31	1	3.125
Editorial	CANADIAN LITERATURE	2	0	0	0
Editorial	CARDIOVASCULAR REVASCULARIZATION MEDICINE	2	3	3	0	0
Editorial	SCHOOL PSYCHOLOGY	2	21	18	3	14.2857
Editorial	JOURNAL OF PEDIATRIC UROLOGY	2	113	108	5	4.42478
Editorial	HEALTHCARE-THE JOURNAL OF DELIVERY SCIENCE AND INNOVATION	2	28	28	0	0
Editorial	ACM TRANSACTIONS ON SPATIAL ALGORITHMS AND SYSTEMS	2	0	0	0
Editorial	CHIRURG	2	0	0	0
Editorial	IEEE SYSTEMS MAN AND CYBERNETICS MAGAZINE	2	0	0	0
Editorial	NURSING RESEARCH	2	2	1	1	50
Editorial	SCHOOL PSYCHOLOGY REVIEW	2	21	14	7	33.3333
Editorial	NURSE LEADER	2	13	13	0	0
Editorial	CRISIS-THE JOURNAL OF CRISIS INTERVENTION AND SUICIDE PREVENTION	2	96	92	4	4.16667
Editorial	INDIAN JOURNAL OF PALLIATIVE CARE	2	0	0	0
Editorial	ADVANCES IN CLINICAL AND EXPERIMENTAL MEDICINE	2	8	4	4	50
Editorial	REVISTA CONTEMPORANEA DE EDUCACAO	2	0	0	0
Editorial	PUBLIC ADMINISTRATION REVIEW	2	11	5	6	54.5455
Editorial	KOREAN JOURNAL OF PAIN	2	2	2	0	0
Editorial	CHIROPRACTIC & MANUAL THERAPIES	2	7	5	2	28.5714
Editorial	GYNECOLOGIC ONCOLOGY	2	11	10	1	9.09091
Editorial	JOURNAL OF CHIROPRACTIC EDUCATION	2	4	0	4	100
Editorial	CURRENT OPINION IN ANESTHESIOLOGY	2	1	1	0	0
Editorial	CANADIAN JOURNAL OF BIOETHICS-REVUE CANADIENNE DE BIOETHIQUE	2	2	2	0	0
Editorial	IMMUNITY INFLAMMATION AND DISEASE	2	6	6	0	0
Editorial	GEFAHRSTOFFE REINHALTUNG DER LUFT	2	0	0	0
Editorial	MEDICAL EDUCATION	2	20	16	4	20
Editorial	ASIAN AMERICAN JOURNAL OF PSYCHOLOGY	2	2	1	1	50
Editorial	NPJ CLEAN WATER	2	3	3	0	0
Editorial	JOURNAL OF NEUROSURGERY-PEDIATRICS	2	26	26	0	0
Editorial	JOURNAL FUR HYPERTONIE	2	0	0	0
Editorial	JOURNAL OF DENTAL SCIENCES	2	41	35	6	14.6341
Editorial	ACTAS UROLOGICAS ESPANOLAS	2	2	1	1	50
Editorial	ENERGIES	2	4	2	2	50
Editorial	ACS ES&T WATER	2	30	30	0	0
Editorial	BOOKBIRD-A JOURNAL OF INTERNATIONAL CHILDRENS LITERATURE	2	0	0	0
Editorial	ANNALES DE DERMATOLOGIE ET DE VENEREOLOGIE	2	0	0	0
Editorial	EUROPEAN ANNALS OF OTORHINOLARYNGOLOGY-HEAD AND NECK DISEASES	2	6	5	1	16.6667
Editorial	AFRICAN JOURNAL OF NURSING AND MIDWIFERY	2	0	0	0
Editorial	CARDIOLOGY RESEARCH	2	0	0	0
Editorial	JORNAL VASCULAR BRASILEIRO	2	0	0	0
Editorial	AUSTRALIAN TAX REVIEW	2	0	0	0
Editorial	THEATRE SURVEY	2	1	1	0	0
Editorial	BENEFICIAL MICROBES	2	3	3	0	0
Editorial	FRONTIERS IN REHABILITATION SCIENCES	2	1	0	1	100
Editorial	UROLOGIC ONCOLOGY-SEMINARS AND ORIGINAL INVESTIGATIONS	2	0	0	0
Editorial	OTOLARYNGOLOGIC CLINICS OF NORTH AMERICA	2	0	0	0
Editorial	FRONTIERS IN DENTAL MEDICINE	2	6	4	2	33.3333
Editorial	JOURNAL OF SURGICAL RESEARCH	2	8	6	2	25
Editorial	FRONTIERS IN ARTIFICIAL INTELLIGENCE	2	0	0	0
Editorial	MOLECULAR BIOMEDICINE	2	1	1	0	0
Editorial	JOURNAL OF SLEEP RESEARCH	2	0	0	0
Editorial	ITALIAN JOURNAL OF DERMATOLOGY AND VENEREOLOGY	2	14	12	2	14.2857
Editorial	NEONATOLOGY	2	6	5	1	16.6667
Editorial	EUROPEAN JOURNAL OF ORTHOPAEDIC SURGERY AND TRAUMATOLOGY	2	30	27	3	10
Editorial	ANNALS OF LABORATORY MEDICINE	2	37	30	7	18.9189
Editorial	FUNDAMENTAL RESEARCH	2	1	1	0	0
Editorial	INTERNATIONAL JOURNAL OF PEDIATRIC OTORHINOLARYNGOLOGY	2	15	14	1	6.66667
Editorial	RESPIRATORY RESEARCH	2	22	22	0	0
Editorial	CLINICAL AND APPLIED THROMBOSIS-HEMOSTASIS	2	14	12	2	14.2857
Editorial	JOURNAL OF INTEGRATIVE MEDICINE-JIM	2	80	73	7	8.75
Editorial	EURASIAN JOURNAL OF MEDICINE AND ONCOLOGY	2	9	7	2	22.2222
Editorial	INTERNATIONAL NURSING REVIEW	2	1	1	0	0
Editorial	EUROPEAN JOURNAL OF CLINICAL MICROBIOLOGY & INFECTIOUS DISEASES	2	39	39	0	0
Editorial	JOURNAL OF CLINICAL ULTRASOUND	2	3	2	1	33.3333
Editorial	PSYCHIATRISCHE PRAXIS	2	11	8	3	27.2727
Editorial	HYPERTENSION RESEARCH	2	8	0	8	100
Editorial	JOURNAL OF INDUSTRIAL INTEGRATION AND MANAGEMENT-INNOVATION AND ENTREPRENEURSHIP	2	11	8	3	27.2727
Editorial	HORMONE RESEARCH IN PAEDIATRICS	2	43	43	0	0
Editorial	DOCUMENTI GEOGRAFICI	2	0	0	0
Editorial	ASIAN JOURNAL OF ANDROLOGY	2	0	0	0
Editorial	SUCHT-ZEITSCHRIFT FUR WISSENSCHAFT UND PRAXIS	2	0	0	0
Editorial	CARDIOVASCULAR JOURNAL OF AFRICA	2	1	1	0	0
Editorial	TURKISH JOURNAL OF HEMATOLOGY	2	4	4	0	0
Editorial	EUROPEAN JOURNAL OF CANCER	2	15	14	1	6.66667
Editorial	JOURNAL OF POPULAR TELEVISION	2	2	2	0	0
Editorial	NANOMEDICINE	2	32	28	4	12.5
Editorial	ENVIRONMENTAL SUSTAINABILITY	2	4	4	0	0
Editorial	ENDOCRINOLOGY DIABETES & METABOLISM	2	25	25	0	0
Editorial	ANNALS OF SURGICAL ONCOLOGY	2	139	130	9	6.47482
Editorial	INTERNATIONAL JOURNAL OF PHYSICAL DISTRIBUTION & LOGISTICS MANAGEMENT	2	3	3	0	0
Editorial	CAMBRIDGE QUARTERLY OF HEALTHCARE ETHICS	2	0	0	0
Editorial	IEEE LATIN AMERICA TRANSACTIONS	2	0	0	0
Editorial	INFORMES CIENTIFICOS Y TECNICOS	2	0	0	0
Editorial	ANAESTHESIST	2	2	2	0	0
Editorial	GEFASSCHIRURGIE	2	2	0	2	100
Editorial	JOURNAL OF TRANSPORT & HEALTH	2	182	165	17	9.34066
Editorial	FUTURE MEDICINAL CHEMISTRY	2	12	11	1	8.33333
Editorial	INTERFACE FOCUS	2	2	2	0	0
Editorial	STUDIES IN WORLD CHRISTIANITY	2	3	3	0	0
Editorial	RADIOLOGY-ARTIFICIAL INTELLIGENCE	2	53	51	2	3.77358
Editorial	JOURNAL OF OCCUPATIONAL HEALTH	2	4	4	0	0
Editorial	REVISTA CHILENA DE NUTRICION	2	9	4	5	55.5556
Editorial	FORENSIC SCIENCE INTERNATIONAL	2	33	30	3	9.09091
Editorial	BUNDESGESUNDHEITSBLATT-GESUNDHEITSFORSCHUNG-GESUNDHEITSSCHUTZ	2	0	0	0
Editorial	NEW SOLUTIONS-A JOURNAL OF ENVIRONMENTAL AND OCCUPATIONAL HEALTH POLICY	2	0	0	0
Editorial	UROLOGICAL SCIENCE	2	0	0	0
Editorial	JBI EVIDENCE SYNTHESIS	2	5	4	1	20
Editorial	JOURNAL OF HUMAN RIGHTS	2	6	0	6	100
Editorial	JORNAL BRASILEIRO DE NEFROLOGIA	2	6	3	3	50
Editorial	JOURNAL OF THE AMERICAN GERIATRICS SOCIETY	2	127	118	9	7.08661
Editorial	EUROPEAN CLINICAL RESPIRATORY JOURNAL	2	1	1	0	0
Editorial	BIOIMPACTS	2	7	6	1	14.2857
Editorial	CLINICAL NEUROLOGY AND NEUROSURGERY	2	9	9	0	0
Editorial	ZEITSCHRIFT FUR PALLIATIVMEDIZIN	2	0	0	0
Editorial	NATURE REVIEWS PHYSICS	2	10	10	0	0
Editorial	INTERNATIONAL JOURNAL OF HUMAN RIGHTS IN HEALTH CARE	2	0	0	0
Editorial	ITALIAN JOURNAL OF MEDICINE	2	21	21	0	0
Editorial	ARCHIVES OF DISEASE IN CHILDHOOD-EDUCATION AND PRACTICE EDITION	2	6	6	0	0
Editorial	INFLAMMATORY BOWEL DISEASES	2	3	2	1	33.3333
Editorial	JOURNAL OF ORTHOPAEDIC & SPORTS PHYSICAL THERAPY	2	49	48	1	2.04082
Editorial	JOURNAL OF OPHTHALMIC & VISION RESEARCH	2	1	1	0	0
Editorial	TECHNOETIC ARTS	2	1	0	1	100
Editorial	JOURNAL OF CARDIOVASCULAR EMERGENCIES	2	3	1	2	66.6667
Editorial	NUCLEAR MEDICINE REVIEW	2	0	0	0
Editorial	JOURNAL OF OROFACIAL ORTHOPEDICS-FORTSCHRITTE DER KIEFERORTHOPADIE	2	0	0	0
Editorial	EUROPEAN ECONOMIC REVIEW	2	0	0	0
Editorial	LANDSCAPE ARCHITECTURE FRONTIERS	2	1	1	0	0
Editorial	CANCER PREVENTION RESEARCH	2	7	6	1	14.2857
Editorial	JOURNAL OF MOVEMENT DISORDERS	2	2	2	0	0
Editorial	TECHNIQUES AND INNOVATIONS IN GASTROINTESTINAL ENDOSCOPY	2	5	4	1	20
Editorial	JOURNAL OF VASCULAR AND INTERVENTIONAL RADIOLOGY	2	2	2	0	0
Editorial	EUROPEAN JOURNAL OF ENDOCRINOLOGY	2	13	10	3	23.0769
Editorial	CLINICS AND RESEARCH IN HEPATOLOGY AND GASTROENTEROLOGY	2	39	39	0	0
Editorial	ANALECTA POLITICA	2	1	1	0	0
Editorial	PHARMACEUTICS	2	1	0	1	100
Editorial	JOURNAL OF NURSING MANAGEMENT	2	19	18	1	5.26316
Editorial	MOLECULES	2	37	37	0	0
Editorial	JOURNAL OF THE INTERNATIONAL CLINICAL DENTAL RESEARCH ORGANIZATION	2	3	1	2	66.6667
Editorial	ECNU REVIEW OF EDUCATION	2	8	6	2	25
Editorial	JOULE	2	255	254	1	0.392157
Editorial	NURSING HISTORY REVIEW	2	0	0	0
Editorial	CURRENT PHARMACEUTICAL BIOTECHNOLOGY	2	5	5	0	0
Editorial	AUSTRALIAN AND NEW ZEALAND JOURNAL OF FAMILY THERAPY	2	4	2	2	50
Editorial	EUROCHOICES	2	2	2	0	0
Editorial	TEACHING AND LEARNING IN NURSING	2	16	15	1	6.25
Editorial	JOURNAL OF INTENSIVE CARE	2	7	7	0	0
Editorial	PHYSICS WORLD	2	0	0	0
Editorial	JOURNAL OF MENTAL HEALTH	2	41	38	3	7.31707
Editorial	HEART RHYTHM	2	13	13	0	0
Editorial	CEREBROVASCULAR DISEASES	2	131	129	2	1.52672
Editorial	CLINICAL AND EXPERIMENTAL OPTOMETRY	2	3	2	1	33.3333
Editorial	AUSTRALIAN AND NEW ZEALAND JOURNAL OF PSYCHIATRY	2	14	13	1	7.14286
Editorial	CONTEMPORARY NURSE	2	11	11	0	0
Editorial	JOURNAL OF CARDIOVASCULAR NURSING	2	35	35	0	0
Editorial	LC GC NORTH AMERICA	2	2	1	1	50
Editorial	AIMS BIOENGINEERING	2	2	0	2	100
Editorial	CANCER RADIOTHERAPIE	2	24	15	9	37.5
Editorial	EYE & CONTACT LENS-SCIENCE AND CLINICAL PRACTICE	2	8	8	0	0
Editorial	INSIGHT TURKEY	2	1	1	0	0
Editorial	CRIMINAL LAW JOURNAL	2	0	0	0
Editorial	CIVIL ENGINEERING	2	1	1	0	0
[truncated: 16,807 more rows]

## Sheet: Dataset3 Publisher
Publisher	Name	SC	Times Cited	Selfcitation
Elsevier	INTERNATIONAL JOURNAL OF INFECTIOUS DISEASES	812	41609	1.9515
Elsevier	HELIYON	462	8119	5.69036
Elsevier	VACCINE	848	13834	6.12983
Elsevier	JOURNAL OF INFECTION	1015	29374	3.45544
Elsevier	SCIENCE OF THE TOTAL ENVIRONMENT	6021	52992	11.3621
Elsevier	LANCET	1109	124859	0.888202
Elsevier	CLINICAL MICROBIOLOGY AND INFECTION	411	18182	2.26048
Elsevier	LANCET INFECTIOUS DISEASES	521	52121	0.999597
Elsevier	AMERICAN JOURNAL OF EMERGENCY MEDICINE	284	8328	3.41018
Elsevier	PUBLIC HEALTH	126	5960	2.11409
Elsevier	ECLINICALMEDICINE	213	19200	1.10938
Elsevier	MEDICAL HYPOTHESES	143	8038	1.77905
Elsevier	JOURNAL OF INFECTION AND PUBLIC HEALTH	148	8330	1.77671
Elsevier	PSYCHIATRY RESEARCH	650	30756	2.11341
Elsevier	JOURNAL OF AFFECTIVE DISORDERS	659	17380	3.79171
Elsevier	LANCET RESPIRATORY MEDICINE	496	33617	1.47544
Elsevier	COMPUTERS IN BIOLOGY AND MEDICINE	897	9501	9.44111
Elsevier	ENVIRONMENTAL RESEARCH	1345	11894	11.3082
Elsevier	JOURNAL OF CLINICAL VIROLOGY	289	12121	2.38429
Elsevier	ASIAN JOURNAL OF PSYCHIATRY	867	11342	7.64415
Elsevier	DIABETES & METABOLIC SYNDROME-CLINICAL RESEARCH & REVIEWS	716	16701	4.28717
Elsevier	ISCIENCE	101	4643	2.17532
Elsevier	AMERICAN JOURNAL OF INFECTION CONTROL	180	6055	2.97275
Elsevier	TRAVEL MEDICINE AND INFECTIOUS DISEASE	339	9430	3.59491
Elsevier	ANNALS OF MEDICINE AND SURGERY	150	2113	7.09891
Elsevier	SOCIAL SCIENCE & MEDICINE	351	7427	4.726
Elsevier	EBIOMEDICINE	190	9200	2.06522
Elsevier	FINANCE RESEARCH LETTERS	1396	13358	10.4507
Elsevier	JOURNAL OF HOSPITAL INFECTION	278	6989	3.97768
Elsevier	CHAOS SOLITONS & FRACTALS	1083	14989	7.2253
Elsevier	WORLD NEUROSURGERY	794	2352	33.7585
Elsevier	JOURNAL OF THE AMERICAN ACADEMY OF DERMATOLOGY	371	6382	5.81322
Elsevier	CHEST	264	6811	3.87608
Elsevier	MEDICINA CLINICA	53	1589	3.33543
Elsevier	INTERNATIONAL IMMUNOPHARMACOLOGY	207	5910	3.50254
Elsevier	JOURNAL OF THE AMERICAN MEDICAL DIRECTORS ASSOCIATION	487	4804	10.1374
Elsevier	MULTIPLE SCLEROSIS AND RELATED DISORDERS	788	3974	19.8289
Elsevier	PERSONALITY AND INDIVIDUAL DIFFERENCES	333	6950	4.79137
Elsevier	BRITISH JOURNAL OF ANAESTHESIA	350	3692	9.47996
Elsevier	JOURNAL OF INFECTION AND CHEMOTHERAPY	103	1541	6.68397
Elsevier	JOURNAL OF ALLERGY AND CLINICAL IMMUNOLOGY-IN PRACTICE	544	4851	11.2142
Elsevier	EUROPEAN JOURNAL OF INTERNAL MEDICINE	241	3796	6.34879
Elsevier	LANCET REGIONAL HEALTH-EUROPE	117	5603	2.08817
Elsevier	GASTROENTEROLOGY	383	10862	3.52605
Elsevier	INTERNATIONAL JOURNAL OF DISASTER RISK REDUCTION	205	2033	10.0836
Elsevier	THROMBOSIS RESEARCH	435	10751	4.04614
Elsevier	PREVENTIVE MEDICINE REPORTS	38	1360	2.79412
Elsevier	MAYO CLINIC PROCEEDINGS	179	5018	3.56716
Elsevier	LANCET RHEUMATOLOGY	313	7559	4.14076
Elsevier	BIOSENSORS & BIOELECTRONICS	643	9554	6.73017
Elsevier	AMERICAN JOURNAL OF OBSTETRICS AND GYNECOLOGY	349	7859	4.44077
Elsevier	CELL REPORTS	181	8491	2.13167
Elsevier	LANCET GLOBAL HEALTH	210	10804	1.94372
Elsevier	BIOMEDICINE & PHARMACOTHERAPY	100	4621	2.16403
Elsevier	JOURNAL OF PSYCHIATRIC RESEARCH	78	3899	2.00051
Elsevier	JOURNAL OF VIROLOGICAL METHODS	41	1937	2.11668
Elsevier	SUSTAINABLE CITIES AND SOCIETY	1152	6298	18.2915
Elsevier	AMERICAN JOURNAL OF OTOLARYNGOLOGY	188	2686	6.99926
Elsevier	NEW MICROBES AND NEW INFECTIONS	59	2381	2.47795
Elsevier	DIABETES RESEARCH AND CLINICAL PRACTICE	230	4794	4.79766
Elsevier	CELL	795	72168	1.1016
Elsevier	LANCET REGIONAL HEALTH-WESTERN PACIFIC	98	2163	4.53074
Elsevier	JOURNAL OF ADOLESCENT HEALTH	370	5436	6.80648
Elsevier	BRAIN BEHAVIOR AND IMMUNITY	322	21147	1.52267
Elsevier	RESULTS IN PHYSICS	353	3399	10.3854
Elsevier	DIAGNOSTIC MICROBIOLOGY AND INFECTIOUS DISEASE	53	1540	3.44156
Elsevier	CLINICAL EPIDEMIOLOGY AND GLOBAL HEALTH	27	1695	1.59292
Elsevier	ARCHIVOS DE BRONCONEUMOLOGIA	126	944	13.3475
Elsevier	LANCET REGIONAL HEALTH-AMERICAS	63	1975	3.18987
Elsevier	INFECTION GENETICS AND EVOLUTION	96	4409	2.17736
Elsevier	CLINICAL IMAGING	73	1848	3.95022
Elsevier	LANCET MICROBE	105	7987	1.31464
Elsevier	PREVENTIVE MEDICINE	77	3038	2.53456
Elsevier	INTERNATIONAL JOURNAL OF SURGERY	94	1252	7.50799
Elsevier	RESOURCES POLICY	898	3177	28.2657
Elsevier	LANCET PSYCHIATRY	258	19392	1.33045
Elsevier	JOURNAL OF STROKE & CEREBROVASCULAR DISEASES	165	2377	6.94152
Elsevier	JOURNAL OF CARDIOTHORACIC AND VASCULAR ANESTHESIA	174	1208	14.404
Elsevier	KIDNEY INTERNATIONAL	303	9699	3.12403
Elsevier	ACADEMIC RADIOLOGY	398	2618	15.2024
Elsevier	JOURNAL OF MICROBIOLOGY IMMUNOLOGY AND INFECTION	207	5763	3.59188
Elsevier	BULLETIN DE L ACADEMIE NATIONALE DE MEDECINE	6	35	17.1429
Elsevier	COMPUTATIONAL AND STRUCTURAL BIOTECHNOLOGY JOURNAL	61	2150	2.83721
Elsevier	ANAESTHESIA CRITICAL CARE & PAIN MEDICINE	81	1282	6.31825
Elsevier	APPLIED SOFT COMPUTING	343	4220	8.12796
Elsevier	JOURNAL OF THE FORMOSAN MEDICAL ASSOCIATION	142	1499	9.47298
Elsevier	JOURNAL OF ALLERGY AND CLINICAL IMMUNOLOGY	257	9109	2.82139
Elsevier	HEART & LUNG	56	1302	4.30108
Elsevier	TRANSPLANTATION PROCEEDINGS	50	568	8.80282
Elsevier	CLINICAL IMMUNOLOGY	164	6344	2.58512
Elsevier	CITIES	202	1589	12.7124
Elsevier	TRANSFUSION AND APHERESIS SCIENCE	104	1242	8.37359
Elsevier	CELL REPORTS MEDICINE	90	5705	1.57756
Elsevier	RESPIRATORY MEDICINE	48	3137	1.53012
Elsevier	VIRUS RESEARCH	33	4257	0.775194
Elsevier	JOURNAL OF CRITICAL CARE	34	2283	1.48927
Elsevier	KIDNEY INTERNATIONAL REPORTS	103	2508	4.10686
Elsevier	JOURNAL OF MOLECULAR STRUCTURE	293	1888	15.5191
Elsevier	JOURNAL OF THE AMERICAN COLLEGE OF CARDIOLOGY	296	10613	2.78903
Elsevier	TRANSPORT POLICY	411	3969	10.3553
Elsevier	INTERNATIONAL JOURNAL OF ANTIMICROBIAL AGENTS	153	14126	1.08311
Elsevier	ANTIVIRAL RESEARCH	92	6242	1.47389
Elsevier	CLINICAL NUTRITION ESPEN	69	1385	4.98195
Elsevier	VACCINE: X	16	473	3.38266
Elsevier	EXPERT SYSTEMS WITH APPLICATIONS	234	2267	10.322
Elsevier	AMERICAN JOURNAL OF OBSTETRICS & GYNECOLOGY MFM	114	3419	3.33431
Elsevier	INTERNATIONAL JOURNAL OF HOSPITALITY MANAGEMENT	578	6385	9.05247
Elsevier	IDCASES	8	1559	0.513149
Elsevier	JOURNAL OF PEDIATRICS	112	3820	2.93194
Elsevier	BIOCHEMICAL AND BIOPHYSICAL RESEARCH COMMUNICATIONS	29	4824	0.601161
Elsevier	TECHNOLOGICAL FORECASTING AND SOCIAL CHANGE	377	3743	10.0721
Elsevier	BUILDING AND ENVIRONMENT	489	2639	18.5297
Elsevier	CLINICA CHIMICA ACTA	66	5887	1.12111
Elsevier	LIFE SCIENCES	92	6442	1.42813
Elsevier	LANCET PUBLIC HEALTH	83	13178	0.629838
Elsevier	INTERNATIONAL JOURNAL OF BIOLOGICAL MACROMOLECULES	99	2119	4.67202
Elsevier	EPIDEMICS	52	781	6.65813
Elsevier	JOURNAL OF BUSINESS RESEARCH	467	7717	6.05157
Elsevier	JOURNAL OF THE NEUROLOGICAL SCIENCES	97	3877	2.50193
Elsevier	ENVIRONMENTAL POLLUTION	170	5238	3.24551
Elsevier	SSM-POPULATION HEALTH	28	1165	2.40343
Elsevier	CLINICS	71	1057	6.71712
Elsevier	SLEEP MEDICINE	196	3549	5.52268
Elsevier	MEDICINA INTENSIVA	108	585	18.4615
Elsevier	RESPIRATORY MEDICINE CASE REPORTS	13	846	1.53664
Elsevier	ANNALS OF ALLERGY ASTHMA & IMMUNOLOGY	113	1012	11.166
Elsevier	TRANSPORTATION RESEARCH INTERDISCIPLINARY PERSPECTIVES	262	3773	6.94408
Elsevier	DIGESTIVE AND LIVER DISEASE	73	1210	6.03306
Elsevier	BIOMEDICAL SIGNAL PROCESSING AND CONTROL	188	1723	10.9112
Elsevier	AMERICAN JOURNAL OF TRANSPLANTATION	456	6156	7.40741
Elsevier	EUROPEAN JOURNAL OF CANCER	251	2448	10.2533
Elsevier	AMERICAN JOURNAL OF THE MEDICAL SCIENCES	18	949	1.89673
Elsevier	JOURNAL OF HEPATOLOGY	272	5599	4.85801
Elsevier	EPILEPSY & BEHAVIOR	341	1338	25.4858
Elsevier	INTERNATIONAL JOURNAL OF CARDIOLOGY	79	1653	4.77919
Elsevier	PHARMACOLOGICAL RESEARCH	137	4842	2.82941
Elsevier	WORLD DEVELOPMENT	109	4252	2.5635
Elsevier	JOURNAL OF CLEANER PRODUCTION	198	3128	6.32992
Elsevier	ARCHIVES OF MEDICAL RESEARCH	41	2874	1.42658
Elsevier	ALEXANDRIA ENGINEERING JOURNAL	183	2400	7.625
Elsevier	JOURNAL OF PAIN AND SYMPTOM MANAGEMENT	160	3478	4.60035
Elsevier	CHILD ABUSE & NEGLECT	318	2599	12.2355
Elsevier	JOURNAL OF PSYCHOSOMATIC RESEARCH	75	2122	3.5344
Elsevier	JOURNAL OF PLASTIC RECONSTRUCTIVE AND AESTHETIC SURGERY	72	502	14.3426
Elsevier	RESUSCITATION	220	1709	12.873
Elsevier	CLINICAL GASTROENTEROLOGY AND HEPATOLOGY	85	3257	2.60976
Elsevier	INFECTIOUS DISEASES NOW	14	595	2.35294
Elsevier	JOURNAL OF EMERGENCY MEDICINE	23	612	3.75817
Elsevier	HEALTH POLICY	97	1222	7.93781
Elsevier	COMPUTERS IN HUMAN BEHAVIOR	147	3284	4.47625
Elsevier	SAUDI JOURNAL OF BIOLOGICAL SCIENCES	13	1247	1.0425
Elsevier	AMERICAN JOURNAL OF PREVENTIVE MEDICINE	52	2596	2.00308
Elsevier	TALANTA	63	1402	4.49358
Elsevier	HEALTH POLICY AND TECHNOLOGY	44	1637	2.68784
Elsevier	CHILDREN AND YOUTH SERVICES REVIEW	61	2960	2.06081
Elsevier	LANCET GASTROENTEROLOGY & HEPATOLOGY	108	6818	1.58404
Elsevier	INTERNATIONAL JOURNAL OF DRUG POLICY	227	1392	16.3075
Elsevier	CELL HOST & MICROBE	134	13544	0.989368
Elsevier	RESEARCH IN SOCIAL & ADMINISTRATIVE PHARMACY	202	2889	6.99204
Elsevier	AMERICAN JOURNAL OF MEDICINE	32	879	3.6405
Elsevier	EUROPEAN JOURNAL OF OBSTETRICS & GYNECOLOGY AND REPRODUCTIVE BIOLOGY	47	1753	2.68112
Elsevier	RESEARCH IN INTERNATIONAL BUSINESS AND FINANCE	222	2633	8.43145
Elsevier	SCIENTIFIC AFRICAN	25	304	8.22368
Elsevier	AMERICAN JOURNAL OF CARDIOLOGY	19	1125	1.68889
Elsevier	LANCET CHILD & ADOLESCENT HEALTH	97	9465	1.02483
Elsevier	JOURNAL OF SURGICAL RESEARCH	29	553	5.24412
Elsevier	JOURNAL OF CLINICAL EPIDEMIOLOGY	130	969	13.4159
Elsevier	INDIAN JOURNAL OF MEDICAL MICROBIOLOGY	22	371	5.92992
Elsevier	JOURNAL OF CLINICAL VIROLOGY PLUS	10	243	4.11523
Elsevier	JOURNAL OF SUBSTANCE ABUSE TREATMENT	65	1648	3.94417
Elsevier	ANNALS OF THORACIC SURGERY	137	1013	13.5242
Elsevier	PULMONOLOGY	135	1774	7.60992
Elsevier	MICROBIAL PATHOGENESIS	23	1722	1.33566
Elsevier	ANNALS OF EPIDEMIOLOGY	48	2414	1.9884
Elsevier	BLOOD ADVANCES	52	2597	2.00231
Elsevier	EUROPEAN JOURNAL OF PHARMACOLOGY	56	2662	2.10368
Elsevier	LANCET DIGITAL HEALTH	44	4135	1.06409
Elsevier	JOURNAL OF CLINICAL ANESTHESIA	17	506	3.35968
Elsevier	INTENSIVE AND CRITICAL CARE NURSING	161	1205	13.361
Elsevier	JOURNAL OF CLINICAL NEUROSCIENCE	55	1660	3.31325
Elsevier	INTERNATIONAL REVIEW OF FINANCIAL ANALYSIS	256	3660	6.99454
Elsevier	PHYSICA A-STATISTICAL MECHANICS AND ITS APPLICATIONS	77	950	8.10526
Elsevier	ONE HEALTH	82	1934	4.23992
Elsevier	IMMUNITY	139	10977	1.26628
Elsevier	JOURNAL OF THROMBOSIS AND HAEMOSTASIS	217	9140	2.37418
Elsevier	CLINICAL NUTRITION	128	1792	7.14286
Elsevier	HEALTH & PLACE	77	1239	6.21469
Elsevier	ECONOMICS LETTERS	23	1172	1.96246
Elsevier	INTERNATIONAL JOURNAL OF SURGERY CASE REPORTS	12	368	3.26087
Elsevier	RADIOTHERAPY AND ONCOLOGY	91	1073	8.48089
Elsevier	JOURNAL OF THE AMERICAN COLLEGE OF RADIOLOGY	164	1986	8.2578
Elsevier	INTERNATIONAL JOURNAL OF MEDICAL INFORMATICS	47	957	4.91118
Elsevier	AMERICAN JOURNAL OF SURGERY	99	1030	9.61165
Elsevier	DRUG AND ALCOHOL DEPENDENCE	87	1592	5.46482
Elsevier	MEDICINA DE FAMILIA-SEMERGEN	29	188	15.4255
Elsevier	ECONOMIC ANALYSIS AND POLICY	146	1667	8.75825
Elsevier	GENERAL HOSPITAL PSYCHIATRY	44	1953	2.25294
Elsevier	RESPIRATORY INVESTIGATION	25	617	4.05186
Elsevier	SENSORS AND ACTUATORS B-CHEMICAL	90	1520	5.92105
Elsevier	AUTOIMMUNITY REVIEWS	207	5360	3.86194
Elsevier	SOCIO-ECONOMIC PLANNING SCIENCES	131	1082	12.1072
Elsevier	BRAZILIAN JOURNAL OF INFECTIOUS DISEASES	19	930	2.04301
Elsevier	CURRENT PROBLEMS IN CARDIOLOGY	32	1273	2.51375
Elsevier	VIROLOGY	17	1340	1.26866
Elsevier	LANCET DIABETES & ENDOCRINOLOGY	116	4872	2.38095
Elsevier	CYTOKINE	43	1528	2.81414
Elsevier	SAUDI PHARMACEUTICAL JOURNAL	26	932	2.7897
Elsevier	CANADIAN JOURNAL OF CARDIOLOGY	100	1522	6.5703
Elsevier	ANNALS OF VASCULAR SURGERY	80	687	11.6448
Elsevier	JOURNAL FRANCAIS D OPHTALMOLOGIE	30	282	10.6383
Elsevier	RESEARCH AND PRACTICE IN THROMBOSIS AND HAEMOSTASIS	74	1096	6.75182
Elsevier	JOURNAL OF THORACIC AND CARDIOVASCULAR SURGERY	91	459	19.8257
Elsevier	JOURNAL OF AIR TRANSPORT MANAGEMENT	346	2037	16.9858
Elsevier	AMERICAN JOURNAL OF GERIATRIC PSYCHIATRY	70	2554	2.7408
Elsevier	JOURNAL OF VASCULAR SURGERY	71	982	7.23014
Elsevier	CLINICAL NEUROLOGY AND NEUROSURGERY	29	1110	2.61261
Elsevier	ORAL ONCOLOGY	62	941	6.58874
Elsevier	JOURNAL OF PEDIATRIC NURSING-NURSING CARE OF CHILDREN & FAMILIES	47	646	7.27554
Elsevier	MED	23	2836	0.811001
Elsevier	SAFETY SCIENCE	75	2361	3.17662
Elsevier	GACETA SANITARIA	46	396	11.6162
Elsevier	TRANSPORTATION RESEARCH PART A-POLICY AND PRACTICE	75	963	7.78816
Elsevier	JOURNAL OF BIOLOGICAL CHEMISTRY	42	3280	1.28049
Elsevier	BRITISH JOURNAL OF ORAL & MAXILLOFACIAL SURGERY	71	808	8.78713
Elsevier	JOURNAL OF AUTOIMMUNITY	80	6443	1.24166
Elsevier	IJC HEART & VASCULATURE	93	846	10.9929
Elsevier	CLINICS IN DERMATOLOGY	51	633	8.05687
Elsevier	EUROPEAN JOURNAL OF MEDICINAL CHEMISTRY	94	1341	7.00969
Elsevier	WATER RESEARCH	235	3846	6.11024
Elsevier	THERAPIE	97	532	18.2331
Elsevier	JOURNAL OF THE AMERICAN PHARMACISTS ASSOCIATION	46	493	9.33063
Elsevier	JOURNAL OF AYURVEDA AND INTEGRATIVE MEDICINE	96	562	17.0819
Elsevier	CLINICAL RADIOLOGY	69	968	7.1281
Elsevier	ADVANCES IN RADIATION ONCOLOGY	97	775	12.5161
Elsevier	ANALYTICA CHIMICA ACTA	43	823	5.22479
Elsevier	APPETITE	154	2538	6.06777
Elsevier	BRAIN, BEHAVIOR, & IMMUNITY - HEALTH	15	1461	1.02669
Elsevier	ANNALS OF EMERGENCY MEDICINE	25	920	2.71739
Elsevier	JOURNAL OF HOSPITALITY AND TOURISM MANAGEMENT	106	1322	8.01815
Elsevier	RADIOGRAPHY	269	928	28.9871
Elsevier	MIDWIFERY	84	780	10.7692
Elsevier	MICROBES AND INFECTION	32	2723	1.17517
Elsevier	DISABILITY AND HEALTH JOURNAL	175	1552	11.2758
Elsevier	GERIATRIC NURSING	22	504	4.36508
Elsevier	GENE REPORTS	25	1260	1.98413
Elsevier	ANNALS OF TOURISM RESEARCH	275	2923	9.40814
Elsevier	EUROPEAN UROLOGY	88	2108	4.17457
Elsevier	ESMO OPEN	83	1382	6.00579
Elsevier	JOURNAL OF TAIBAH UNIVERSITY MEDICAL SCIENCES	16	591	2.70728
Elsevier	PHOTODIAGNOSIS AND PHOTODYNAMIC THERAPY	104	608	17.1053
Elsevier	PATIENT EDUCATION AND COUNSELING	65	928	7.00431
Elsevier	BIOSAFETY AND HEALTH	38	806	4.71464
Elsevier	MARINE POLICY	114	689	16.5457
Elsevier	CONTEMPORARY CLINICAL TRIALS	12	345	3.47826
Elsevier	JOURNAL OF BIOMEDICAL INFORMATICS	67	686	9.76676
Elsevier	ENVIRONMENT INTERNATIONAL	62	4336	1.42989
Elsevier	REVISTA ESPANOLA DE ANESTESIOLOGIA Y REANIMACION	24	322	7.45342
Elsevier	BIOMEDICAL JOURNAL	84	1332	6.30631
Elsevier	JOURNAL OF KING SAUD UNIVERSITY SCIENCE	32	757	4.22721
Elsevier	LANCET ONCOLOGY	106	8955	1.1837
Elsevier	JOURNAL OF THEORETICAL BIOLOGY	23	623	3.69181
Elsevier	PEDIATRIC NEUROLOGY	64	593	10.7926
Elsevier	ACTAS DERMO-SIFILIOGRAFICAS	29	200	14.5
Elsevier	JOURNAL OF RETAILING AND CONSUMER SERVICES	429	2476	17.3263
Elsevier	NUTRITION	45	1313	3.42727
Elsevier	INFECTION PREVENTION IN PRACTICE	10	303	3.30033
Elsevier	PRIMARY CARE DIABETES	38	677	5.613
Elsevier	RESPIRATORY MEDICINE AND RESEARCH	16	292	5.47945
Elsevier	JOURNAL OF HAZARDOUS MATERIALS	112	1566	7.15198
Elsevier	PHYTOMEDICINE	61	2009	3.03634
Elsevier	COMPUTERS & INDUSTRIAL ENGINEERING	83	961	8.63684
Elsevier	NEUROLOGIA	56	749	7.47664
Elsevier	SURGERY	28	636	4.40252
Elsevier	UROLOGY	53	725	7.31034
Elsevier	EUROPEAN JOURNAL OF RADIOLOGY	41	2058	1.99223
Elsevier	JOURNAL OF ENVIRONMENTAL MANAGEMENT	60	1099	5.45951
Elsevier	JOURNAL OF TRANSPORT & HEALTH	89	810	10.9877
Elsevier	DRUG DISCOVERY TODAY	24	1096	2.18978
Elsevier	ENERGY ECONOMICS	185	1050	17.619
Elsevier	JOURNAL OF HEART AND LUNG TRANSPLANTATION	69	2057	3.3544
Elsevier	TECHNOLOGY IN SOCIETY	158	1163	13.5856
Elsevier	ARCHIVES OF PSYCHIATRIC NURSING	15	530	2.83019
Elsevier	TRANSFUSION CLINIQUE ET BIOLOGIQUE	65	326	19.9387
Elsevier	COMPUTER METHODS AND PROGRAMS IN BIOMEDICINE	64	1852	3.45572
Elsevier	STAR PROTOCOLS	4	169	2.36686
Elsevier	AMERICAN JOURNAL OF KIDNEY DISEASES	72	2433	2.95931
Elsevier	METABOLISM-CLINICAL AND EXPERIMENTAL	140	3194	4.38322
Elsevier	HEART LUNG AND CIRCULATION	116	521	22.2649
Elsevier	JOURNAL OF HEALTHCARE QUALITY RESEARCH	18	132	13.6364
Elsevier	JOURNAL OF NEUROIMMUNOLOGY	34	910	3.73626
Elsevier	JOURNAL OF THE AMERICAN SOCIETY OF ECHOCARDIOGRAPHY	120	956	12.5523
Elsevier	JOURNAL OF MIGRATION AND HEALTH	45	652	6.90184
Elsevier	CANCER CELL	116	2363	4.90901
Elsevier	CIRUGIA ESPANOLA	43	236	18.2203
Elsevier	INTERNATIONAL JOURNAL OF RADIATION ONCOLOGY BIOLOGY PHYSICS	92	871	10.5626
Elsevier	CLINICAL ONCOLOGY	54	466	11.588
Elsevier	HEMATOLOGY TRANSFUSION AND CELL THERAPY	10	368	2.71739
Elsevier	MARINE POLLUTION BULLETIN	268	1572	17.0483
Elsevier	URBAN CLIMATE	52	747	6.96118
Elsevier	JOURNAL OF MEDICAL IMAGING AND RADIATION SCIENCES	53	236	22.4576
Elsevier	JOURNAL OF SURGICAL EDUCATION	97	1601	6.05871
Elsevier	NURSE EDUCATION TODAY	82	1247	6.57578
Elsevier	ANNALS OF ONCOLOGY	44	3816	1.15304
Elsevier	TOURISM MANAGEMENT	126	2545	4.95088
Elsevier	SCHIZOPHRENIA RESEARCH	57	744	7.66129
Elsevier	KIDNEY MEDICINE	31	612	5.06536
Elsevier	ANNALES MEDICO-PSYCHOLOGIQUES	33	231	14.2857
Elsevier	ARCHIVES OF PHYSICAL MEDICINE AND REHABILITATION	30	742	4.04313
Elsevier	INFECTION DISEASE & HEALTH	24	614	3.90879
Elsevier	BIOLOGICAL CONSERVATION	177	1410	12.5532
Elsevier	GASTROINTESTINAL ENDOSCOPY	64	1234	5.18639
Elsevier	JOURNAL OF MOLECULAR GRAPHICS & MODELLING	8	634	1.26183
Elsevier	EUROPEAN ECONOMIC REVIEW	23	355	6.47887
Elsevier	ENCEPHALE-REVUE DE PSYCHIATRIE CLINIQUE BIOLOGIQUE ET THERAPEUTIQUE	26	883	2.94451
Elsevier	ATMOSPHERIC ENVIRONMENT	30	556	5.39568
Elsevier	NORTH AMERICAN JOURNAL OF ECONOMICS AND FINANCE	59	578	10.2076
Elsevier	LANCET HEALTHY LONGEVITY	38	942	4.03397
Elsevier	ASIAN JOURNAL OF SURGERY	2	60	3.33333
Elsevier	ENGINEERING	17	2194	0.77484
Elsevier	CHEMOSPHERE	38	1256	3.02548
Elsevier	ARCHIVES OF GERONTOLOGY AND GERIATRICS	51	911	5.59824
Elsevier	ACTUALITES PHARMACEUTIQUES	0	18	0
Elsevier	NUTRITION METABOLISM AND CARDIOVASCULAR DISEASES	30	1394	2.15208
Elsevier	CYTOKINE & GROWTH FACTOR REVIEWS	47	3558	1.32097
Elsevier	NURSING OUTLOOK	15	725	2.06897
Elsevier	JOURNAL OF ECONOMIC BEHAVIOR & ORGANIZATION	53	890	5.95506
Elsevier	OCEAN & COASTAL MANAGEMENT	194	646	30.031
Elsevier	INTEGRATIVE MEDICINE RESEARCH	30	688	4.36047
Elsevier	INJURY-INTERNATIONAL JOURNAL OF THE CARE OF THE INJURED	18	655	2.74809
Elsevier	JOURNAL OF PUBLIC ECONOMICS	49	4217	1.16196
Elsevier	INNOVATION	32	1205	2.6556
Elsevier	ECONOMIC MODELLING	80	583	13.7221
Elsevier	ECONOMICS & HUMAN BIOLOGY	45	319	14.1066
Elsevier	CLINICAL BIOCHEMISTRY	6	411	1.45985
Elsevier	JOURNAL OF MOLECULAR LIQUIDS	106	722	14.6814
Elsevier	INTERNATIONAL JOURNAL OF PEDIATRIC OTORHINOLARYNGOLOGY	32	467	6.85225
Elsevier	TRENDS IN ANAESTHESIA AND CRITICAL CARE	26	134	19.403
Elsevier	ACADEMIC PEDIATRICS	29	329	8.81459
Elsevier	JOURNAL OF PEDIATRIC HEALTH CARE	27	215	12.5581
Elsevier	SEIZURE-EUROPEAN JOURNAL OF EPILEPSY	32	897	3.56745
Elsevier	ARCHIVES DES MALADIES PROFESSIONNELLES ET DE L ENVIRONNEMENT	10	30	33.3333
Elsevier	OPHTHALMOLOGY	41	1248	3.28526
Elsevier	JOURNAL OF PEDIATRIC SURGERY	39	455	8.57143
Elsevier	LANCET PLANETARY HEALTH	33	1444	2.28532
Elsevier	MATURITAS	29	886	3.27314
Elsevier	INTERNATIONAL REVIEW OF ECONOMICS & FINANCE	27	936	2.88462
Elsevier	GASTROENTEROLOGIA Y HEPATOLOGIA	11	144	7.63889
Elsevier	JACC-CARDIOVASCULAR IMAGING	56	1693	3.30774
Elsevier	APPLIED ENERGY	164	2324	7.0568
Elsevier	AUSTRALIAN CRITICAL CARE	54	360	15
Elsevier	APPLIED GEOGRAPHY	38	493	7.70791
Elsevier	JOURNAL OF IMMUNOLOGICAL METHODS	7	330	2.12121
Elsevier	BURNS	87	338	25.7396
Elsevier	ACTA PSYCHOLOGICA	7	210	3.33333
Elsevier	WOMEN AND BIRTH	92	993	9.26485
Elsevier	JOURNAL OF ANXIETY DISORDERS	123	4374	2.81207
Elsevier	JOURNAL OF TRANSPORT GEOGRAPHY	64	1102	5.80762
Elsevier	ARCHIVES DE PEDIATRIE	7	374	1.87166
Elsevier	VALUE IN HEALTH	58	342	16.9591
Elsevier	JOURNAL OF ENVIRONMENTAL CHEMICAL ENGINEERING	51	1050	4.85714
Elsevier	LANCET HIV	70	2424	2.88779
Elsevier	JOURNAL OF MOLECULAR BIOLOGY	25	1481	1.68805
Elsevier	SPATIAL AND SPATIO-TEMPORAL EPIDEMIOLOGY	38	435	8.73563
Elsevier	URBAN FORESTRY & URBAN GREENING	175	1188	14.7306
Elsevier	PROGRESS IN CARDIOVASCULAR DISEASES	76	2265	3.35541
Elsevier	JOURNAL OF MOLECULAR DIAGNOSTICS	17	682	2.49267
Elsevier	FERTILITY AND STERILITY	50	1194	4.1876
Elsevier	COMPUTATIONAL BIOLOGY AND CHEMISTRY	9	424	2.12264
Elsevier	JNP- THE JOURNAL FOR NURSE PRACTITIONERS	7	153	4.57516
Elsevier	MOLECULAR THERAPY	30	881	3.40522
Elsevier	REVUE NEUROLOGIQUE	11	598	1.83946
Elsevier	PATTERN RECOGNITION	155	1202	12.8952
Elsevier	RESEARCH IN DEVELOPMENTAL DISABILITIES	49	815	6.01227
Elsevier	MICROCHEMICAL JOURNAL	46	414	11.1111
Elsevier	JOURNAL OF CLINICAL AND EXPERIMENTAL HEPATOLOGY	49	552	8.87681
Elsevier	JOURNAL OF GLOBAL ANTIMICROBIAL RESISTANCE	4	674	0.593472
Elsevier	JOURNAL OF BANKING & FINANCE	17	571	2.97723
Elsevier	TRAVEL BEHAVIOUR AND SOCIETY	21	239	8.78661
Elsevier	REPRODUCTIVE BIOMEDICINE ONLINE	44	1013	4.34353
Elsevier	TRANSPLANTATION AND CELLULAR THERAPY	65	459	14.1612
Elsevier	JOURNAL OF CYSTIC FIBROSIS	112	637	17.5824
Elsevier	CARDIOVASCULAR REVASCULARIZATION MEDICINE	21	305	6.88525
Elsevier	JOURNAL OF DENTAL SCIENCES	82	599	13.6895
Elsevier	CLINICS AND RESEARCH IN HEPATOLOGY AND GASTROENTEROLOGY	10	397	2.51889
Elsevier	CHEMICAL ENGINEERING JOURNAL	82	1872	4.38034
Elsevier	CLINICAL THERAPEUTICS	16	425	3.76471
Elsevier	ENERGY	84	857	9.80163
Elsevier	MATHEMATICAL BIOSCIENCES	38	1152	3.29861
Elsevier	REVISTA PORTUGUESA DE CARDIOLOGIA	20	98	20.4082
Elsevier	JOINT BONE SPINE	50	323	15.4799
Elsevier	INDIAN HEART JOURNAL	18	312	5.76923
Elsevier	PATHOLOGY	26	363	7.16253
Elsevier	ENFERMERIA CLINICA	1	209	0.478469
Elsevier	LANCET HAEMATOLOGY	22	4390	0.501139
Elsevier	JOURNAL OF ARTHROPLASTY	59	751	7.85619
Elsevier	JOURNAL OF ACADEMIC LIBRARIANSHIP	60	358	16.7598
Elsevier	CASE STUDIES ON TRANSPORT POLICY	12	133	9.02256
Elsevier	JOURNAL OF INTERNATIONAL FINANCIAL MARKETS INSTITUTIONS & MONEY	48	762	6.29921
Elsevier	ENDOCRINE PRACTICE	22	580	3.7931
Elsevier	TOURISM MANAGEMENT PERSPECTIVES	53	1218	4.3514
Elsevier	METHODSX	25	195	12.8205
Elsevier	JOURNAL OF THORACIC ONCOLOGY	35	1388	2.52161
Elsevier	PEDIATRICS AND NEONATOLOGY	18	328	5.4878
Elsevier	AURIS NASUS LARYNX	14	239	5.85774
Elsevier	ANNALS OF HEPATOLOGY	33	448	7.36607
Elsevier	JOURNAL OF ORAL AND MAXILLOFACIAL SURGERY	18	274	6.56934
Elsevier	BIOORGANIC CHEMISTRY	30	717	4.1841
Elsevier	PACIFIC-BASIN FINANCE JOURNAL	39	388	10.0515
Elsevier	INFORMATION PROCESSING & MANAGEMENT	91	886	10.2709
Elsevier	EUROPEAN ANNALS OF OTORHINOLARYNGOLOGY-HEAD AND NECK DISEASES	62	487	12.731
Elsevier	TEACHING AND LEARNING IN NURSING	18	210	8.57143
Elsevier	INTERNATIONAL JOURNAL OF NURSING STUDIES	28	2193	1.27679
Elsevier	GENE	10	627	1.5949
Elsevier	ADDICTIVE BEHAVIORS	42	1082	3.8817
Elsevier	AMERICAN HEART JOURNAL	6	673	0.89153
Elsevier	ARCHIVES OF CARDIOVASCULAR DISEASES	26	291	8.93471
Elsevier	NURSE LEADER	20	203	9.85222
Elsevier	JOURNAL OF PROFESSIONAL NURSING	24	354	6.77966
Elsevier	EUROPEAN NEUROPSYCHOPHARMACOLOGY	53	810	6.54321
Elsevier	PROGRESS IN DISASTER SCIENCE	57	1393	4.09189
Elsevier	JACC-BASIC TO TRANSLATIONAL SCIENCE	24	979	2.45148
Elsevier	JOURNAL OF VASCULAR SURGERY-VENOUS AND LYMPHATIC DISORDERS	48	498	9.63855
Elsevier	AGRICULTURAL SYSTEMS	99	1291	7.66847
Elsevier	INTERDISCIPLINARY NEUROSURGERY-ADVANCED TECHNIQUES AND CASE MANAGEMENT	3	194	1.54639
Elsevier	INTERNATIONAL DENTAL JOURNAL	9	247	3.64372
Elsevier	JOURNAL OF CARDIAC FAILURE	35	851	4.11281
Elsevier	JOURNAL OF EMERGENCY NURSING	16	147	10.8844
Elsevier	ENERGY RESEARCH & SOCIAL SCIENCE	153	1889	8.09952
Elsevier	INTERNATIONAL JOURNAL OF EDUCATIONAL DEVELOPMENT	69	434	15.8986
Elsevier	BIOCHIMICA ET BIOPHYSICA ACTA-MOLECULAR BASIS OF DISEASE	7	983	0.712106
Elsevier	CURRENT OPINION IN PSYCHOLOGY	19	206	9.2233
Elsevier	CLINICAL NEUROPHYSIOLOGY	61	652	9.35583
Elsevier	CONTRACEPTION	68	395	17.2152
Elsevier	AUSTRALIAN AND NEW ZEALAND JOURNAL OF PUBLIC HEALTH	9	297	3.0303
Elsevier	JOURNAL OF CONTROLLED RELEASE	43	694	6.19597
Elsevier	JOURNAL OF THE AMERICAN ACADEMY OF CHILD AND ADOLESCENT PSYCHIATRY	19	1979	0.960081
Elsevier	RESPIRATORY PHYSIOLOGY & NEUROBIOLOGY	15	701	2.1398
Elsevier	IMMUNOBIOLOGY	9	366	2.45902
Elsevier	PLACENTA	64	632	10.1266
Elsevier	NURSE EDUCATION IN PRACTICE	53	1023	5.18084
Elsevier	JOURNAL OF BUILDING ENGINEERING	59	383	15.4047
Elsevier	INTERNATIONAL JOURNAL OF INFORMATION MANAGEMENT	269	3628	7.41455
Elsevier	RESOURCES CONSERVATION AND RECYCLING	47	2831	1.66019
Elsevier	HUMAN IMMUNOLOGY	23	291	7.90378
Elsevier	ARABIAN JOURNAL OF CHEMISTRY	15	288	5.20833
Elsevier	SSM-QUALITATIVE RESEARCH IN HEALTH	1	23	4.34783
Elsevier	WORLD ALLERGY ORGANIZATION JOURNAL	22	506	4.34783
Elsevier	INTERNATIONAL JOURNAL OF HYGIENE AND ENVIRONMENTAL HEALTH	10	1002	0.998004
Elsevier	PATHOLOGY RESEARCH AND PRACTICE	10	418	2.39234
Elsevier	SCIENCE BULLETIN	25	817	3.05998
Elsevier	TRANSPORTATION RESEARCH PART E-LOGISTICS AND TRANSPORTATION REVIEW	191	2395	7.97495
Elsevier	IMMUNOLOGY LETTERS	2	455	0.43956
Elsevier	DIABETES & METABOLISM	49	984	4.97967
Elsevier	BIOPHYSICAL JOURNAL	37	740	5
Elsevier	JOURNAL OF THE ACADEMY OF CONSULTATION-LIAISON PSYCHIATRY	26	212	12.2642
Elsevier	OBESITY RESEARCH & CLINICAL PRACTICE	14	979	1.43003
Elsevier	CHEMICO-BIOLOGICAL INTERACTIONS	9	622	1.44695
Elsevier	JOURNAL OF GERIATRIC ONCOLOGY	52	316	16.4557
Elsevier	METHODS	32	281	11.3879
Elsevier	JOURNAL OF BEHAVIORAL AND EXPERIMENTAL FINANCE	79	2424	3.25908
Elsevier	AMERICAN JOURNAL OF OPHTHALMOLOGY	15	676	2.21893
Elsevier	JOURNAL OF VOICE	34	402	8.45771
Elsevier	JOURNAL OF THE AMERICAN COLLEGE OF SURGEONS	21	747	2.81124
Elsevier	JOURNAL OF ORTHOPAEDICS	12	304	3.94737
Elsevier	JOURNAL OF GYNECOLOGY OBSTETRICS AND HUMAN REPRODUCTION	13	392	3.31633
Elsevier	LANCET REGIONAL HEALTH - SOUTHEAST ASIA	7	73	9.58904
Elsevier	TRENDS IN FOOD SCIENCE & TECHNOLOGY	54	1578	3.42205
Elsevier	BRAZILIAN JOURNAL OF ANESTHESIOLOGY	7	67	10.4478
Elsevier	COMPREHENSIVE PSYCHIATRY	16	1632	0.980392
Elsevier	CELL STEM CELL	29	1866	1.55413
Elsevier	JOURNAL OF CONTEXTUAL BEHAVIORAL SCIENCE	109	907	12.0176
Elsevier	HEART RHYTHM	49	1753	2.79521
Elsevier	TRAC-TRENDS IN ANALYTICAL CHEMISTRY	45	787	5.71792
Elsevier	AMERICAN JOURNAL OF PATHOLOGY	25	1487	1.68124
Elsevier	LANCET NEUROLOGY	21	3316	0.633293
Elsevier	CONTEMPORARY CLINICAL TRIALS COMMUNICATIONS	0	123	0
Elsevier	TELEMATICS AND INFORMATICS	46	898	5.12249
Elsevier	ENERGY AND BUILDINGS	88	540	16.2963
Elsevier	REVUE DE MEDECINE INTERNE	3	97	3.09278
Elsevier	EUROPEAN JOURNAL OF RADIOLOGY OPEN	38	393	9.66921
Elsevier	JOURNAL OF INTEGRATIVE MEDICINE-JIM	44	781	5.6338
Elsevier	SURGERY FOR OBESITY AND RELATED DISEASES	34	223	15.2466
Elsevier	SUSTAINABLE PRODUCTION AND CONSUMPTION	61	1705	3.57771
Elsevier	PATTERNS	11	406	2.70936
Elsevier	NANO TODAY	44	1321	3.33081
Elsevier	INDUSTRIAL MARKETING MANAGEMENT	145	1207	12.0133
Elsevier	PARKINSONISM & RELATED DISORDERS	9	435	2.06897
Elsevier	BIOCHEMISTRY AND BIOPHYSICS REPORTS	0	250	0
Elsevier	SEMINARS IN ARTHRITIS AND RHEUMATISM	18	441	4.08163
Elsevier	FOOD AND CHEMICAL TOXICOLOGY	31	707	4.38472
Elsevier	GLOBAL FOOD SECURITY-AGRICULTURE POLICY ECONOMICS AND ENVIRONMENT	39	1063	3.66886
Elsevier	TRANSPORTATION RESEARCH PART D-TRANSPORT AND ENVIRONMENT	50	558	8.96057
Elsevier	SPATIAL STATISTICS	26	228	11.4035
Elsevier	BIOCHIMIE	15	664	2.25904
Elsevier	COMPUTERS & ELECTRICAL ENGINEERING	4	279	1.43369
Elsevier	TRANSPLANT IMMUNOLOGY	2	146	1.36986
Elsevier	REVISTA DE PSIQUIATRIA Y SALUD MENTAL	26	640	4.0625
Elsevier	JOURNAL OF OBSTETRICS AND GYNAECOLOGY CANADA	2	117	1.7094
Elsevier	CURRENT OPINION IN VIROLOGY	16	616	2.5974
Elsevier	MEDICAL IMAGE ANALYSIS	55	1398	3.93419
Elsevier	TRENDS IN IMMUNOLOGY	10	1811	0.552181
Elsevier	JOURNAL OF OUTDOOR RECREATION AND TOURISM-RESEARCH PLANNING AND MANAGEMENT	41	234	17.5214
Elsevier	RADIOLOGIA	10	145	6.89655
Elsevier	BULLETIN DU CANCER	23	107	21.4953
Elsevier	JOURNAL OF MINIMALLY INVASIVE GYNECOLOGY	26	241	10.7884
Elsevier	TEACHING AND TEACHER EDUCATION	24	192	12.5
Elsevier	RENEWABLE & SUSTAINABLE ENERGY REVIEWS	43	1448	2.96961
Elsevier	RESUSCITATION PLUS	26	277	9.38628
Elsevier	REUMATOLOGIA CLINICA	6	138	4.34783
Elsevier	RESEARCH IN TRANSPORTATION ECONOMICS	9	292	3.08219
Elsevier	JOURNAL OF HAZARDOUS MATERIALS ADVANCES	6	79	7.59494
Elsevier	PAEDIATRIC RESPIRATORY REVIEWS	26	1090	2.38532
Elsevier	JOURNAL OF REPRODUCTIVE IMMUNOLOGY	11	454	2.42291
Elsevier	JOURNAL OF HOSPITALITY LEISURE SPORT & TOURISM EDUCATION	50	349	14.3266
Elsevier	JOURNAL OF POLICY MODELING	52	352	14.7727
Elsevier	INTERNET INTERVENTIONS-THE APPLICATION OF INFORMATION TECHNOLOGY IN MENTAL AND BEHAVIOURAL HEALTH	36	861	4.18118
Elsevier	HEALTHCARE-THE JOURNAL OF DELIVERY SCIENCE AND INNOVATION	3	264	1.13636
Elsevier	LABOUR ECONOMICS	10	152	6.57895
Elsevier	INTERNATIONAL JOURNAL OF PHARMACEUTICS	25	922	2.7115
Elsevier	INTERNATIONAL JOURNAL OF SURGERY OPEN	3	119	2.52101
Elsevier	JOURNAL OF ELECTROCARDIOLOGY	15	196	7.65306
Elsevier	BIOCHEMICAL PHARMACOLOGY	17	877	1.93843
Elsevier	GENOMICS	14	890	1.57303
Elsevier	JNP-JOURNAL FOR NURSE PRACTITIONERS	0	70	0
Elsevier	ENERGY POLICY	33	870	3.7931
Elsevier	ANNUAL REVIEWS IN CONTROL	43	645	6.66667
Elsevier	STEM CELL REPORTS	14	639	2.19092
Elsevier	JOURNAL OF SCIENCE AND MEDICINE IN SPORT	18	489	3.68098
Elsevier	EUROPEAN JOURNAL OF VASCULAR AND ENDOVASCULAR SURGERY	66	233	28.3262
Elsevier	CURRENT OPINION IN ENVIRONMENTAL SCIENCE & HEALTH	13	581	2.23752
Elsevier	ENGINEERING APPLICATIONS OF ARTIFICIAL INTELLIGENCE	25	237	10.5485
Elsevier	JOURNAL OF ETHNOPHARMACOLOGY	33	573	5.75916
Elsevier	TAIWANESE JOURNAL OF OBSTETRICS & GYNECOLOGY	20	161	12.4224
Elsevier	TRENDS IN CARDIOVASCULAR MEDICINE	15	684	2.19298
Elsevier	AMERICAN JOURNAL OF ORTHODONTICS AND DENTOFACIAL ORTHOPEDICS	15	164	9.14634
Elsevier	CJC OPEN	3	282	1.06383
Elsevier	LEGAL MEDICINE	19	174	10.9195
Elsevier	BIOORGANIC & MEDICINAL CHEMISTRY LETTERS	14	673	2.08024
Elsevier	FOOD POLICY	20	361	5.54017
Elsevier	JOURNAL OF ENVIRONMENTAL PSYCHOLOGY	44	508	8.66142
Elsevier	JOURNAL OF AAPOS	21	286	7.34266
Elsevier	FOOD CONTROL	41	650	6.30769
Elsevier	PSYCHONEUROENDOCRINOLOGY	25	271	9.22509
Elsevier	COGNITIVE AND BEHAVIORAL PRACTICE	15	219	6.84932
Elsevier	INFECTIOUS DISEASE CLINICS OF NORTH AMERICA	1	135	0.740741
Elsevier	QUARTERLY REVIEW OF ECONOMICS AND FINANCE	15	317	4.73186
Elsevier	EARLY HUMAN DEVELOPMENT	21	228	9.21053
Elsevier	EUROPEAN JOURNAL OF OPERATIONAL RESEARCH	47	526	8.93536
Elsevier	ENDOCRINOLOGIA DIABETES Y NUTRICION	3	119	2.52101
Elsevier	JOURNAL OF PHARMACEUTICAL ANALYSIS	16	2029	0.788566
Elsevier	REVUE DES MALADIES RESPIRATOIRES	10	71	14.0845
Elsevier	REDOX BIOLOGY	22	981	2.24261
Elsevier	ORAL SURGERY ORAL MEDICINE ORAL PATHOLOGY ORAL RADIOLOGY	11	385	2.85714
Elsevier	ZEITSCHRIFT FUR EVIDENZ FORTBILDUNG UND QUALITAET IM GESUNDHEITSWESEN	6	76	7.89474
Elsevier	PROCESS SAFETY AND ENVIRONMENTAL PROTECTION	50	706	7.08215
Elsevier	ANALYTICAL BIOCHEMISTRY	4	148	2.7027
Elsevier	AGEING RESEARCH REVIEWS	18	990	1.81818
Elsevier	FOOD QUALITY AND PREFERENCE	58	547	10.6033
Elsevier	ADVANCED DRUG DELIVERY REVIEWS	39	1401	2.78373
Elsevier	APPLIED MATHEMATICAL MODELLING	4	289	1.38408
Elsevier	JOURNAL OF URBAN MANAGEMENT	17	437	3.89016
Elsevier	CLINICS IN LABORATORY MEDICINE	3	126	2.38095
Elsevier	INTERNATIONAL JOURNAL OF PRODUCTION ECONOMICS	78	999	7.80781
Elsevier	CHEMICAL PHYSICS LETTERS	12	420	2.85714
Elsevier	EJSO	7	159	4.40252
Elsevier	JOINT COMMISSION JOURNAL ON QUALITY AND PATIENT SAFETY	4	99	4.0404
Elsevier	SPECTROCHIMICA ACTA PART A-MOLECULAR AND BIOMOLECULAR SPECTROSCOPY	19	277	6.85921
Elsevier	KNOWLEDGE-BASED SYSTEMS	35	622	5.62701
Elsevier	APPLIED NURSING RESEARCH	1	272	0.367647
Elsevier	TRANSLATIONAL RESEARCH	12	2140	0.560748
Elsevier	JOURNAL OF DIABETES AND ITS COMPLICATIONS	9	543	1.65746
Elsevier	ISA TRANSACTIONS	9	238	3.78151
Elsevier	EUROPEAN JOURNAL OF INTEGRATIVE MEDICINE	8	480	1.66667
Elsevier	CHINA ECONOMIC REVIEW	30	329	9.11854
Elsevier	SLEEP HEALTH	22	289	7.61246
Elsevier	GYNECOLOGIC ONCOLOGY	34	279	12.1864
Elsevier	GLOBAL FINANCE JOURNAL	33	537	6.14525
Elsevier	UROLOGIC ONCOLOGY-SEMINARS AND ORIGINAL INVESTIGATIONS	9	131	6.87023
Elsevier	PROGRESS IN NEURO-PSYCHOPHARMACOLOGY & BIOLOGICAL PSYCHIATRY	6	1754	0.342075
Elsevier	ENERGY STRATEGY REVIEWS	13	186	6.98925
Elsevier	INTERNATIONAL JOURNAL OF MANAGEMENT EDUCATION	111	330	33.6364
Elsevier	JOURNAL OF PEDIATRIC SURGERY CASE REPORTS	17	215	7.90698
Elsevier	JOURNAL OF TRACE ELEMENTS IN MEDICINE AND BIOLOGY	25	171	14.6199
Elsevier	INTERNATIONAL JOURNAL OF INTERCULTURAL RELATIONS	22	181	12.1547
Elsevier	CRITICAL CARE CLINICS	1	215	0.465116
Elsevier	COLLEGIAN	9	115	7.82609
Elsevier	JACC-HEART FAILURE	17	581	2.92599
Elsevier	SAFETY AND HEALTH AT WORK	11	448	2.45536
Elsevier	JOURNAL OF PHARMACEUTICAL AND BIOMEDICAL ANALYSIS	4	219	1.82648
Elsevier	MOLECULAR IMMUNOLOGY	1	186	0.537634
Elsevier	JOURNAL OF TRANSLATIONAL AUTOIMMUNITY	9	441	2.04082
Elsevier	COMPLEMENTARY THERAPIES IN MEDICINE	6	199	3.01508
Elsevier	CLINICS IN CHEST MEDICINE	0	19	0
Elsevier	COMPLEMENTARY THERAPIES IN CLINICAL PRACTICE	11	817	1.34639
Elsevier	CURRENT PROBLEMS IN DIAGNOSTIC RADIOLOGY	3	107	2.80374
Elsevier	EXPLORE-THE JOURNAL OF SCIENCE AND HEALING	9	166	5.42169
Elsevier	RESEARCH IN SOCIAL STRATIFICATION AND MOBILITY	24	878	2.73349
Elsevier	JOURNAL OF THE INDIAN CHEMICAL SOCIETY	4	89	4.49438
Elsevier	JOURNAL OF VASCULAR SURGERY CASES INNOVATIONS AND TECHNIQUES	12	124	9.67742
Elsevier	JTCVS TECHNIQUES	16	51	31.3725
Elsevier	ANNALS OF PHYSICAL AND REHABILITATION MEDICINE	10	293	3.41297
Elsevier	CARDIOVASCULAR PATHOLOGY	41	785	5.22293
Elsevier	JOURNAL OF THE ACADEMY OF NUTRITION AND DIETETICS	23	233	9.87124
Elsevier	HELLENIC JOURNAL OF CARDIOLOGY	15	134	11.194
Elsevier	PSYCHOSOMATICS	4	499	0.801603
Elsevier	JOURNAL OF DESTINATION MARKETING & MANAGEMENT	33	935	3.52941
Elsevier	JOURNAL OF ASIAN ECONOMICS	17	128	13.2812
Elsevier	SEMINARS IN ONCOLOGY	7	148	4.72973
Elsevier	ULTRASOUND IN MEDICINE AND BIOLOGY	28	549	5.10018
Elsevier	ANAIS BRASILEIROS DE DERMATOLOGIA	3	52	5.76923
Elsevier	JOURNAL OF HERBAL MEDICINE	0	91	0
Elsevier	ARTIFICIAL INTELLIGENCE IN MEDICINE	8	175	4.57143
Elsevier	JOURNAL OF NURSING REGULATION	25	73	34.2466
Elsevier	ACCIDENT ANALYSIS AND PREVENTION	41	391	10.4859
Elsevier	CELL METABOLISM	40	2927	1.36659
Elsevier	JOURNAL OF STOMATOLOGY ORAL AND MAXILLOFACIAL SURGERY	13	136	9.55882
Elsevier	JOURNAL DE MYCOLOGIE MEDICALE	14	443	3.16027
Elsevier	ANNALS OF TOURISM RESEARCH EMPIRICAL INSIGHTS	15	162	9.25926
Elsevier	JACC-CARDIOVASCULAR INTERVENTIONS	13	208	6.25
Elsevier	HARDWAREX	27	133	20.3008
Elsevier	CRITICAL REVIEWS IN ONCOLOGY HEMATOLOGY	9	416	2.16346
Elsevier	GEOFORUM	5	158	3.16456
Elsevier	OMEGA-INTERNATIONAL JOURNAL OF MANAGEMENT SCIENCE	97	485	20
Elsevier	EXPERIMENTAL GERONTOLOGY	7	309	2.26537
Elsevier	STRUCTURE	10	390	2.5641
Elsevier	INTERNATIONAL JOURNAL OF FORECASTING	17	453	3.75276
Elsevier	CURRENTS IN PHARMACY TEACHING AND LEARNING	5	56	8.92857
Elsevier	MATHEMATICS AND COMPUTERS IN SIMULATION	14	189	7.40741
Elsevier	INFORMATION SCIENCES	62	344	18.0233
Elsevier	INTERNATIONAL JOURNAL OF NURSING SCIENCES	1	279	0.358423
Elsevier	JOURNAL OF DRUG DELIVERY SCIENCE AND TECHNOLOGY	15	347	4.32277
Elsevier	JOURNAL OF NUTRITION EDUCATION AND BEHAVIOR	18	149	12.0805
Elsevier	SLAS DISCOVERY	10	359	2.78552
Elsevier	JOURNAL OF PERIANESTHESIA NURSING	14	145	9.65517
Elsevier	ENVIRONMENTAL SCIENCE & POLICY	6	310	1.93548
Elsevier	JOURNAL OF MOLECULAR AND CELLULAR CARDIOLOGY	6	595	1.0084
Elsevier	FORENSIC SCIENCE INTERNATIONAL	5	209	2.39234
Elsevier	JOURNAL OF URBAN ECONOMICS	12	451	2.66075
Elsevier	JOURNAL OF VOCATIONAL BEHAVIOR	53	1861	2.84793
Elsevier	BEST PRACTICE & RESEARCH-CLINICAL ANAESTHESIOLOGY	10	656	1.52439
Elsevier	COMPUTERS IN HUMAN BEHAVIOR REPORTS	2	270	0.740741
Elsevier	JOURNAL OF VISCERAL SURGERY	25	301	8.30565
Elsevier	MOLECULAR THERAPY-METHODS & CLINICAL DEVELOPMENT	2	430	0.465116
Elsevier	FREE RADICAL BIOLOGY AND MEDICINE	14	535	2.61682
Elsevier	DIAGNOSTIC AND INTERVENTIONAL IMAGING	73	640	11.4062
Elsevier	LAND USE POLICY	10	423	2.36407
Elsevier	JOURNAL OF ECONOMIC DYNAMICS & CONTROL	8	154	5.19481
Elsevier	TRENDS IN MICROBIOLOGY	2	475	0.421053
Elsevier	CLINICAL SIMULATION IN NURSING	15	114	13.1579
Elsevier	MICROBIAL RISK ANALYSIS	67	178	37.6404
Elsevier	ANNALS OF DIAGNOSTIC PATHOLOGY	19	349	5.44413
Elsevier	SEMINARS IN PERINATOLOGY	1	221	0.452489
Elsevier	PSYCHOLOGY OF SPORT AND EXERCISE	12	185	6.48649
Elsevier	MOLECULAR THERAPY-NUCLEIC ACIDS	2	172	1.16279
Elsevier	AFRICAN JOURNAL OF EMERGENCY MEDICINE	7	137	5.10949
Elsevier	INTERNATIONAL JOURNAL OF OBSTETRIC ANESTHESIA	6	99	6.06061
Elsevier	NEUROCOMPUTING	21	274	7.66423
Elsevier	PEDIATRIC CLINICS OF NORTH AMERICA	1	331	0.302115
Elsevier	LANDSCAPE AND URBAN PLANNING	17	521	3.26296
Elsevier	ANESTHESIE & REANIMATION	0	5	0
Elsevier	ADVANCES IN MEDICAL SCIENCES	2	98	2.04082
Elsevier	CURRENT RESEARCH IN TRANSLATIONAL MEDICINE	15	168	8.92857
Elsevier	JOURNAL OF INNOVATION & KNOWLEDGE	35	431	8.12065
Elsevier	VASCULAR PHARMACOLOGY	5	365	1.36986
Elsevier	BIOLOGICAL PSYCHIATRY: GLOBAL OPEN SCIENCE	18	136	13.2353
Elsevier	PRACTICAL LABORATORY MEDICINE	1	68	1.47059
Elsevier	JOURNAL OF SEXUAL MEDICINE	18	410	4.39024
Elsevier	MODERN PATHOLOGY	24	2225	1.07865
Elsevier	JOURNAL OF FUNCTIONAL FOODS	5	378	1.32275
Elsevier	PHARMACOLOGY & THERAPEUTICS	1	981	0.101937
Elsevier	GASTROENTEROLOGY CLINICS OF NORTH AMERICA	0	13	0
Elsevier	COMPUTER COMMUNICATIONS	2	116	1.72414
Elsevier	EARLY CHILDHOOD RESEARCH QUARTERLY	5	104	4.80769
Elsevier	INTERNATIONAL JOURNAL OF EDUCATIONAL RESEARCH	7	211	3.31754
Elsevier	JOURNAL OF PEDIATRIC UROLOGY	29	250	11.6
Elsevier	PROGRESS IN PEDIATRIC CARDIOLOGY	4	301	1.3289
Elsevier	JHEP REPORTS	13	569	2.28471
Elsevier	PULMONARY PHARMACOLOGY & THERAPEUTICS	1	215	0.465116
Elsevier	JOURNAL OF VASCULAR AND INTERVENTIONAL RADIOLOGY	3	100	3
Elsevier	JOURNAL OF THE JAPANESE AND INTERNATIONAL ECONOMIES	14	217	6.45161
Elsevier	PUBLIC RELATIONS REVIEW	10	105	9.52381
Elsevier	JOURNAL OF CARDIOLOGY	8	191	4.18848
Elsevier	JOURNAL OF ENDODONTICS	52	551	9.43739
Elsevier	EUROPEAN JOURNAL OF PHARMACEUTICAL SCIENCES	0	434	0
Elsevier	PANCREATOLOGY	23	522	4.40613
Elsevier	BIOPHYSICAL CHEMISTRY	29	276	10.5072
Elsevier	PATTERN RECOGNITION LETTERS	18	667	2.69865
Elsevier	JOURNAL OF AGING STUDIES	21	95	22.1053
Elsevier	JOURNAL OF FORENSIC AND LEGAL MEDICINE	12	141	8.51064
Elsevier	TRENDS IN MOLECULAR MEDICINE	4	688	0.581395
Elsevier	GOVERNMENT INFORMATION QUARTERLY	56	429	13.0536
Elsevier	PHYSICA D-NONLINEAR PHENOMENA	45	380	11.8421
Elsevier	JOURNAL OF PURCHASING AND SUPPLY MANAGEMENT	48	264	18.1818
Elsevier	JOURNAL OF NEURORADIOLOGY	16	320	5
Elsevier	PAIN MANAGEMENT NURSING	15	56	26.7857
Elsevier	ARAB JOURNAL OF GASTROENTEROLOGY	7	219	3.19635
Elsevier	EUROPEAN UROLOGY FOCUS	2	547	0.365631
Elsevier	CONTACT LENS & ANTERIOR EYE	56	301	18.6047
Elsevier	MOLECULAR CELL	12	2303	0.521059
Elsevier	GYNECOLOGIE OBSTETRIQUE FERTILITE & SENOLOGIE	5	68	7.35294
Elsevier	NURSING CLINICS OF NORTH AMERICA	0	37	0
Elsevier	JOURNAL OF CLINICAL TUBERCULOSIS AND OTHER MYCOBACTERIAL DISEASES	5	63	7.93651
Elsevier	LUNG CANCER	2	182	1.0989
Elsevier	BIOORGANIC & MEDICINAL CHEMISTRY	9	257	3.50195
Elsevier	CELL SYSTEMS	4	822	0.486618
Elsevier	CHINESE JOURNAL OF TRAUMATOLOGY	3	69	4.34783
Elsevier	JOURNAL OF AEROSOL SCIENCE	31	603	5.14096
Elsevier	TRANSPORTATION RESEARCH PART F-TRAFFIC PSYCHOLOGY AND BEHAVIOUR	10	114	8.77193
Elsevier	PHYSICS AND CHEMISTRY OF THE EARTH	2	30	6.66667
Elsevier	MATTER	16	688	2.32558
Elsevier	ATMOSPHERIC RESEARCH	11	269	4.08922
Elsevier	MICROVASCULAR RESEARCH	8	217	3.68664
Elsevier	BIOLOGICALS	4	51	7.84314
Elsevier	JOURNAL OF PHOTOCHEMISTRY AND PHOTOBIOLOGY B-BIOLOGY	16	308	5.19481
Elsevier	MEDECINE ET MALADIES INFECTIEUSES	1	1558	0.0641849
Elsevier	EUROPEAN UROLOGY OPEN SCIENCE	4	62	6.45161
Elsevier	JOURNAL OF ECONOMETRICS	12	548	2.18978
Elsevier	GYNECOLOGIC ONCOLOGY REPORTS	5	65	7.69231
Elsevier	EUROPEAN JOURNAL OF PSYCHIATRY	6	158	3.79747
Elsevier	ANNALES PHARMACEUTIQUES FRANCAISES	1	93	1.07527
Elsevier	AIN SHAMS ENGINEERING JOURNAL	32	126	25.3968
Elsevier	JOURNAL OF CRIMINAL JUSTICE	45	813	5.53506
Elsevier	AMERICAN JOURNAL OF CLINICAL NUTRITION	24	1106	2.16998
Elsevier	PROTEIN EXPRESSION AND PURIFICATION	4	140	2.85714
Elsevier	REVUE D EPIDEMIOLOGIE ET DE SANTE PUBLIQUE	2	30	6.66667
Elsevier	CELL REPORTS METHODS	0	67	0
Elsevier	INTERNATIONAL JOURNAL OF NURSING STUDIES ADVANCES	6	430	1.39535
Elsevier	JOURNAL OF HEALTH ECONOMICS	6	304	1.97368
Elsevier	ENVIRONMENTAL TECHNOLOGY & INNOVATION	21	296	7.09459
Elsevier	CYTOTHERAPY	12	133	9.02256
Elsevier	RESULTS IN CHEMISTRY	5	79	6.32911
Elsevier	STRUCTURAL CHANGE AND ECONOMIC DYNAMICS	2	202	0.990099
Elsevier	ATHEROSCLEROSIS	11	336	3.27381
Elsevier	JOURNAL OF MANUFACTURING SYSTEMS	65	557	11.6697
Elsevier	NITRIC OXIDE-BIOLOGY AND CHEMISTRY	11	276	3.98551
Elsevier	REVUE FRANCAISE D ALLERGOLOGIE	9	24	37.5
Elsevier	ACTAS UROLOGICAS ESPANOLAS	8	96	8.33333
Elsevier	UROLOGY CASE REPORTS	1	44	2.27273
Elsevier	ANNALES DE DERMATOLOGIE ET DE VENEREOLOGIE	8	74	10.8108
Elsevier	CHEMOMETRICS AND INTELLIGENT LABORATORY SYSTEMS	13	237	5.48523
Elsevier	SEXOLOGIES	16	164	9.7561
Elsevier	JOURNAL OF INTERNATIONAL MONEY AND FINANCE	15	112	13.3929
Elsevier	ECONOMICS OF EDUCATION REVIEW	5	58	8.62069
Elsevier	SEMINARS IN VASCULAR SURGERY	4	90	4.44444
Elsevier	JOURNAL OF PHARMACEUTICAL SCIENCES	12	376	3.19149
Elsevier	JOURNAL OF AGRICULTURE AND FOOD RESEARCH	2	69	2.89855
Elsevier	AMERICAN JOURNAL OF PREVENTIVE CARDIOLOGY	9	143	6.29371
Elsevier	SEMINARS IN IMMUNOLOGY	1	282	0.35461
Elsevier	JOURNAL OF KING SAUD UNIVERSITY-COMPUTER AND INFORMATION SCIENCES	6	126	4.7619
Elsevier	RESEARCH IN TRANSPORTATION BUSINESS AND MANAGEMENT	13	122	10.6557
Elsevier	ECOTOXICOLOGY AND ENVIRONMENTAL SAFETY	1	224	0.446429
Elsevier	JOURNAL OF NUTRITION	5	164	3.04878
Elsevier	AQUACULTURE	28	166	16.8675
Elsevier	PHYSICAL MEDICINE AND REHABILITATION CLINICS OF NORTH AMERICA	0	17	0
Elsevier	JOURNAL OF CANCER POLICY	3	38	7.89474
Elsevier	JOURNAL OF TISSUE VIABILITY	14	81	17.284
Elsevier	JOURNAL OF FOOT & ANKLE SURGERY	2	30	6.66667
Elsevier	JOURNAL OF DENTISTRY	21	390	5.38462
Elsevier	BUSINESS HORIZONS	7	340	2.05882
Elsevier	JOURNAL OF CLINICAL LIPIDOLOGY	16	346	4.62428
Elsevier	DERMATOLOGIC CLINICS	0	178	0
Elsevier	HAND SURGERY & REHABILITATION	18	98	18.3673
Elsevier	INTERNATIONAL JOURNAL OF LAW AND PSYCHIATRY	16	449	3.56347
Elsevier	PSYCHOLOGIE FRANCAISE	0	6	0
Elsevier	MEDICAL MYCOLOGY CASE REPORTS	5	361	1.38504
Elsevier	SSM-MENTAL HEALTH	0	12	0
Elsevier	JOURNAL OF ADVANCED RESEARCH	6	2226	0.269542
Elsevier	JOURNAL OF RURAL STUDIES	4	76	5.26316
Elsevier	BLOOD CELLS MOLECULES AND DISEASES	0	252	0
Elsevier	REMOTE SENSING APPLICATIONS-SOCIETY AND ENVIRONMENT	6	113	5.30973
Elsevier	JACC-CLINICAL ELECTROPHYSIOLOGY	10	358	2.7933
Elsevier	HEART FAILURE CLINICS	0	12	0
Elsevier	BLOOD REVIEWS	6	597	1.00503
Elsevier	BIOCYBERNETICS AND BIOMEDICAL ENGINEERING	55	479	11.4823
Elsevier	SCIENCE & SPORTS	4	30	13.3333
Elsevier	JOURNAL OF SHOULDER AND ELBOW SURGERY	9	106	8.49057
Elsevier	ARTS IN PSYCHOTHERAPY	9	121	7.43802
Elsevier	REVISTA ESPANOLA DE MEDICINA NUCLEAR E IMAGEN MOLECULAR	3	30	10
Elsevier	ACTA TROPICA	5	176	2.84091
Elsevier	PSYCHIATRIC CLINICS OF NORTH AMERICA	2	59	3.38983
Elsevier	BRAIN BEHAVIOR & IMMUNITY-HEALTH	1	478	0.209205
Elsevier	INTERNATIONAL JOURNAL OF APPLIED EARTH OBSERVATION AND GEOINFORMATION	25	155	16.129
Elsevier	CANADIAN JOURNAL OF DIABETES	7	58	12.069
Elsevier	WOMENS HEALTH ISSUES	6	53	11.3208
Elsevier	SYSTEM	59	716	8.24022
Elsevier	JOURNAL OF TRADITIONAL AND COMPLEMENTARY MEDICINE	41	582	7.04467
Elsevier	ENFERMERIA INTENSIVA	14	69	20.2899
Elsevier	PROGRES EN UROLOGIE	12	194	6.18557
Elsevier	FUTURES	9	78	11.5385
Elsevier	GONDWANA RESEARCH	15	205	7.31707
Elsevier	TELECOMMUNICATIONS POLICY	14	78	17.9487
Elsevier	BRAIN STIMULATION	13	123	10.5691
Elsevier	SEMINARS IN NUCLEAR MEDICINE	22	144	15.2778
Elsevier	WELLBEING SPACE AND SOCIETY	3	65	4.61538
Elsevier	JOURNAL OF STEROID BIOCHEMISTRY AND MOLECULAR BIOLOGY	11	592	1.85811
Elsevier	APPLIED ERGONOMICS	8	66	12.1212
Elsevier	SOUTH AFRICAN JOURNAL OF BOTANY	3	89	3.37079
Elsevier	EUROPEAN JOURNAL OF TRAUMA & DISSOCIATION	0	61	0
Elsevier	SEXUAL MEDICINE	10	182	5.49451
Elsevier	INTERNATIONAL EMERGENCY NURSING	2	42	4.7619
Elsevier	BORSA ISTANBUL REVIEW	7	204	3.43137
Elsevier	PROCESS BIOCHEMISTRY	4	151	2.64901
Elsevier	MATERIALS LETTERS	3	136	2.20588
Elsevier	NEUROSCIENCE AND BIOBEHAVIORAL REVIEWS	2	404	0.49505
Elsevier	BEHAVIOUR RESEARCH AND THERAPY	2	192	1.04167
Elsevier	JOURNAL OF DEVELOPMENT ECONOMICS	4	99	4.0404
Elsevier	BREAST	6	341	1.75953
Elsevier	CLINICS IN GERIATRIC MEDICINE	0	91	0
Elsevier	INTERNATIONAL JOURNAL OF ELECTRICAL POWER & ENERGY SYSTEMS	13	103	12.6214
Elsevier	GENETICS IN MEDICINE	1	222	0.45045
Elsevier	ACTA OTORRINOLARINGOLOGICA ESPANOLA	6	33	18.1818
Elsevier	HABITAT INTERNATIONAL	10	128	7.8125
Elsevier	MATERIALS TODAY CHEMISTRY	4	327	1.22324
Elsevier	ADVANCES IN INTEGRATIVE MEDICINE	15	159	9.43396
Elsevier	REVISTA MEDICA CLINICA LAS CONDES	0	12	0
Elsevier	FARMACIA HOSPITALARIA	2	9	22.2222
Elsevier	EMOTION SPACE AND SOCIETY	5	89	5.61798
Elsevier	CLINICA E INVESTIGACION EN GINECOLOGIA Y OBSTETRICIA	1	14	7.14286
Elsevier	UTILITIES POLICY	20	191	10.4712
Elsevier	VALUE IN HEALTH REGIONAL ISSUES	1	26	3.84615
Elsevier	MOLECULAR GENETICS AND METABOLISM	20	154	12.987
Elsevier	CURRENT OPINION IN COLLOID & INTERFACE SCIENCE	16	360	4.44444
Elsevier	SEXUAL & REPRODUCTIVE HEALTHCARE	4	36	11.1111
Elsevier	INTERNET OF THINGS	9	344	2.61628
Elsevier	CARDIOLOGY CLINICS	0	41	0
Elsevier	LEUKEMIA RESEARCH	1	87	1.14943
Elsevier	STEM CELL RESEARCH	1	178	0.561798
Elsevier	CELLULAR IMMUNOLOGY	3	163	1.84049
Elsevier	JOURNAL OF ORTHOPAEDIC SCIENCE	2	38	5.26316
Elsevier	EGYPTIAN RHEUMATOLOGIST	25	52	48.0769
Elsevier	JOURNAL OF WATER PROCESS ENGINEERING	26	272	9.55882
Elsevier	EUROPEAN JOURNAL OF POLITICAL ECONOMY	12	49	24.4898
Elsevier	MOLECULAR & CELLULAR PROTEOMICS	4	302	1.3245
Elsevier	CURRENT OPINION IN PHARMACOLOGY	1	99	1.0101
Elsevier	OPHTHALMOLOGY RETINA	2	101	1.9802
Elsevier	INTERNATIONAL JOURNAL OF GASTRONOMY AND FOOD SCIENCE	12	188	6.38298
Elsevier	BEST PRACTICE & RESEARCH CLINICAL HAEMATOLOGY	0	35	0
Elsevier	BIOELECTROCHEMISTRY	5	153	3.26797
Elsevier	JOURNAL OF ECONOMICS AND BUSINESS	4	255	1.56863
Elsevier	CELL CHEMICAL BIOLOGY	3	172	1.74419
Elsevier	SEMINARS IN FETAL & NEONATAL MEDICINE	2	18	11.1111
Elsevier	TECHNIQUES AND INNOVATIONS IN GASTROINTESTINAL ENDOSCOPY	15	58	25.8621
Elsevier	OTOLARYNGOLOGY CASE REPORTS	4	17	23.5294
Elsevier	PHYSIOTHERAPY	7	106	6.60377
Elsevier	TECHNOVATION	31	148	20.9459
Elsevier	INTERNATIONAL JOURNAL OF CLINICAL AND HEALTH PSYCHOLOGY	21	771	2.72374
Elsevier	JOGNN-JOURNAL OF OBSTETRIC GYNECOLOGIC AND NEONATAL NURSING	6	116	5.17241
Elsevier	HUMAN PATHOLOGY	7	311	2.2508
Elsevier	DM DISEASE-A-MONTH	0	93	0
Elsevier	ADVANCES IN CHRONIC KIDNEY DISEASE	5	314	1.59236
Elsevier	MENTAL HEALTH AND PHYSICAL ACTIVITY	8	407	1.9656
Elsevier	AUSTRALASIAN EMERGENCY CARE	3	68	4.41176
Elsevier	CASE REPORTS IN WOMENS HEALTH	0	37	0
Elsevier	EATING BEHAVIORS	4	83	4.81928
Elsevier	CURRENT BIOLOGY	7	1987	0.35229
Elsevier	MUCOSAL IMMUNOLOGY	1	480	0.208333
Elsevier	TRENDS IN PHARMACOLOGICAL SCIENCES	3	800	0.375
Elsevier	CARBOHYDRATE POLYMERS	7	280	2.5
Elsevier	WOMENS STUDIES INTERNATIONAL FORUM	3	35	8.57143
Elsevier	SEMINARS IN THORACIC AND CARDIOVASCULAR SURGERY	7	37	18.9189
Elsevier	OCULAR SURFACE	23	544	4.22794
Elsevier	BIOLOGICAL PSYCHIATRY	5	139	3.59712
Elsevier	REVISTA BRASILEIRA DE ANESTESIOLOGIA	1	51	1.96078
Elsevier	JOURNAL OF COLLOID AND INTERFACE SCIENCE	9	141	6.38298
Elsevier	EPILEPSY & BEHAVIOR REPORTS	1	39	2.5641
Elsevier	AUTONOMIC NEUROSCIENCE-BASIC & CLINICAL	4	110	3.63636
Elsevier	RESEARCH IN AUTISM SPECTRUM DISORDERS	2	132	1.51515
Elsevier	EDUCATION FOR CHEMICAL ENGINEERS	35	202	17.3267
Elsevier	META GENE	0	111	0
Elsevier	COMMUNICATIONS IN NONLINEAR SCIENCE AND NUMERICAL SIMULATION	8	460	1.73913
Elsevier	BEST PRACTICE & RESEARCH CLINICAL ENDOCRINOLOGY & METABOLISM	0	20	0
Elsevier	CIRUGIA CARDIOVASCULAR	5	19	26.3158
Elsevier	WORLD DEVELOPMENT PERSPECTIVES	3	44	6.81818
Elsevier	SLAS TECHNOLOGY	10	182	5.49451
Elsevier	REPRODUCTIVE TOXICOLOGY	10	179	5.58659
Elsevier	NEUROSCIENCE LETTERS	0	454	0
Elsevier	DATA IN BRIEF	1	53	1.88679
Elsevier	MEASUREMENT	21	396	5.30303
Elsevier	JOURNAL OF OBSESSIVE-COMPULSIVE AND RELATED DISORDERS	14	230	6.08696
Elsevier	JOURNAL OF ENVIRONMENTAL ECONOMICS AND MANAGEMENT	13	243	5.34979
Elsevier	EVALUATION AND PROGRAM PLANNING	2	26	7.69231
Elsevier	BEST PRACTICE & RESEARCH CLINICAL OBSTETRICS & GYNAECOLOGY	2	88	2.27273
Elsevier	CANCER EPIDEMIOLOGY	2	27	7.40741
Elsevier	RENEWABLE ENERGY	17	156	10.8974
Elsevier	CELLULAR SIGNALLING	0	216	0
Elsevier	TRENDS IN ENDOCRINOLOGY AND METABOLISM	2	177	1.12994
Elsevier	TRANSPORTATION RESEARCH PART C-EMERGING TECHNOLOGIES	14	227	6.1674
Elsevier	JOURNAL OF MATHEMATICAL ECONOMICS	17	125	13.6
Elsevier	CHINESE HERBAL MEDICINES	4	98	4.08163
Elsevier	HUMAN GENE	0	9	0
Elsevier	JOURNAL OF PEDIATRIC AND ADOLESCENT GYNECOLOGY	19	65	29.2308
Elsevier	ELECTRIC POWER SYSTEMS RESEARCH	9	103	8.73786
Elsevier	NUTRITION CLINIQUE ET METABOLISME	1	22	4.54545
Elsevier	TRANSFUSION MEDICINE REVIEWS	3	555	0.540541
[truncated: 6,903 more rows]

## Sheet: filter SC%
Rank	Name	Documents	Times Cited	Times Cited without Self-Citations	SC	SC%
[truncated: 645 more rows]

[truncated: 1 more sheets: filter SC per doc]
