# Supplementary material for: Comparison of journal and top publisher self-citation rates in COVID-19 research
Source: PLoS One. 2024 Dec 5;19(12):e0314976. doi: 10.1371/journal.pone.0314976 (PMC11620575; doi:10.1371/journal.pone.0314976)
Supplement: S3 File — (XLSX) [file pone.0314976.s003.xlsx]

## Sheet: Tuberculosis 2016-23
Rank	Name	Web of Science Documents	Times Cited	Times Cited without Self-Citations	SC	SC/pub
1	PLOS ONE	1318	15900	14851	1049	0.795903
2	INTERNATIONAL JOURNAL OF TUBERCULOSIS AND LUNG DISEASE	1172	10375	9026	1349	1.15102
3	BMC INFECTIOUS DISEASES	853	8583	8170	413	0.484174
4	SCIENTIFIC REPORTS	694	10158	9726	432	0.622478
5	TUBERCULOSIS	683	7305	7005	300	0.439239
6	FRONTIERS IN IMMUNOLOGY	648	8567	7301	1266	1.9537
7	INTERNATIONAL JOURNAL OF INFECTIOUS DISEASES	508	5935	5632	303	0.596457
8	CLINICAL INFECTIOUS DISEASES	478	8056	7498	558	1.16736
9	ANTIMICROBIAL AGENTS AND CHEMOTHERAPY	438	6852	6148	704	1.60731
10	CUREUS JOURNAL OF MEDICAL SCIENCE	422	361	290	71	0.168246
11	FRONTIERS IN MICROBIOLOGY	403	5286	4986	300	0.744417
12	EUROPEAN RESPIRATORY JOURNAL	382	8403	7569	834	2.18325
13	FRONTIERS IN CELLULAR AND INFECTION MICROBIOLOGY	325	2828	2644	184	0.566154
14	LANCET INFECTIOUS DISEASES	288	10561	10282	279	0.96875
15	INFECTION AND DRUG RESISTANCE	276	1390	1238	152	0.550725
16	JOURNAL OF CLINICAL TUBERCULOSIS AND OTHER MYCOBACTERIAL DISEASES	268	1107	1036	71	0.264925
17	INTERNATIONAL JOURNAL OF MYCOBACTERIOLOGY	266	637	454	183	0.68797
18	BMC PUBLIC HEALTH	251	2332	2205	127	0.505976
19	MEDICINE	245	1490	1444	46	0.187755
20	BMJ OPEN	222	1343	1305	38	0.171171
21	BMJ CASE REPORTS	215	319	313	6	0.027907
22	MICROBIOLOGY SPECTRUM	211	2434	2368	66	0.312796
23	JOURNAL OF CLINICAL MICROBIOLOGY	208	3897	3668	229	1.10096
24	JOURNAL OF INFECTIOUS DISEASES	200	3413	3312	101	0.505
25	INTERNATIONAL JOURNAL OF ENVIRONMENTAL RESEARCH AND PUBLIC HEALTH	173	1136	1038	98	0.566474
26	OPEN FORUM INFECTIOUS DISEASES	172	1261	1225	36	0.209302
27	PATHOGENS	169	757	700	57	0.337278
28	FRONTIERS IN PUBLIC HEALTH	165	433	390	43	0.260606
29	AMERICAN JOURNAL OF RESPIRATORY AND CRITICAL CARE MEDICINE	164	2755	2586	169	1.03049
30	INFECTION GENETICS AND EVOLUTION	161	1476	1400	76	0.47205
31	AMERICAN JOURNAL OF TROPICAL MEDICINE AND HYGIENE	159	824	794	30	0.188679
32	PEDIATRIC INFECTIOUS DISEASE JOURNAL	158	953	890	63	0.398734
33	JOURNAL OF INFECTION	158	2455	2363	92	0.582278
34	INTERNATIONAL JOURNAL OF MOLECULAR SCIENCES	152	1386	1261	125	0.822368
35	EUROPEAN JOURNAL OF MEDICINAL CHEMISTRY	151	3096	2798	298	1.97351
36	ACS INFECTIOUS DISEASES	143	2414	2279	135	0.944056
37	TROPICAL MEDICINE AND INFECTIOUS DISEASE	143	507	416	91	0.636364
38	MICROORGANISMS	140	762	686	76	0.542857
39	LANCET GLOBAL HEALTH	136	2163	2037	126	0.926471
40	EMERGING INFECTIOUS DISEASES	132	1955	1919	36	0.272727
41	JOURNAL OF INFECTION IN DEVELOPING COUNTRIES	132	396	379	17	0.128788
42	MBIO	130	3672	3580	92	0.707692
43	BMC PULMONARY MEDICINE	129	1244	1208	36	0.27907
44	FRONTIERS IN VETERINARY SCIENCE	129	1069	908	161	1.24806
45	JOURNAL OF BIOMOLECULAR STRUCTURE & DYNAMICS	126	788	632	156	1.2381
46	MOLECULES	126	1423	1328	95	0.753968
47	MICROBIAL PATHOGENESIS	124	946	910	36	0.290323
48	INFECTIOUS DISEASES OF POVERTY	123	1660	1558	102	0.829268
49	FRONTIERS IN MEDICINE	122	780	761	19	0.155738
50	CLINICAL MICROBIOLOGY AND INFECTION	120	2340	2278	62	0.516667
51	PAN AFRICAN MEDICAL JOURNAL	120	179	171	8	0.0666667
52	JOURNAL OF CLINICAL AND DIAGNOSTIC RESEARCH	119	54	50	4	0.0336134
53	EPIDEMIOLOGY AND INFECTION	115	955	924	31	0.269565
54	OCULAR IMMUNOLOGY AND INFLAMMATION	112	993	742	251	2.24107
55	PLOS PATHOGENS	112	3704	3608	96	0.857143
56	LANCET RESPIRATORY MEDICINE	110	3085	3013	72	0.654545
57	BMC HEALTH SERVICES RESEARCH	110	836	798	38	0.345455
58	ANTIBIOTICS-BASEL	107	815	754	61	0.570093
59	LANCET	106	4162	4074	88	0.830189
60	TROPICAL MEDICINE & INTERNATIONAL HEALTH	105	797	776	21	0.2
61	JOURNAL OF THORACIC DISEASE	103	827	786	41	0.398058
62	NATURE COMMUNICATIONS	102	2973	2913	60	0.588235
63	JOURNAL OF BIOLOGICAL CHEMISTRY	99	1677	1626	51	0.515152
64	JORNAL BRASILEIRO DE PNEUMOLOGIA	99	762	660	102	1.0303
65	FRONTIERS IN PHARMACOLOGY	97	480	434	46	0.474227
66	PROCEEDINGS OF THE NATIONAL ACADEMY OF SCIENCES OF THE UNITED STATES OF AMERICA	96	3455	3374	81	0.84375
67	NEW ENGLAND JOURNAL OF MEDICINE	96	4179	4100	79	0.822917
68	JOURNAL OF CLINICAL MEDICINE	94	833	806	27	0.287234
69	INTERNAL MEDICINE	94	263	251	12	0.12766
70	PUBLIC HEALTH ACTION	93	264	247	17	0.182796
71	JOURNAL OF FAMILY MEDICINE AND PRIMARY CARE	92	169	141	28	0.304348
72	CLINICAL CASE REPORTS	92	56	49	7	0.076087
73	ARCHIVOS DE BRONCONEUMOLOGIA	91	345	303	42	0.461538
74	VACCINE	91	1199	1136	63	0.692308
75	REVISTA DA SOCIEDADE BRASILEIRA DE MEDICINA TROPICAL	88	299	285	14	0.159091
76	BIOORGANIC & MEDICINAL CHEMISTRY LETTERS	88	1646	1594	52	0.590909
77	INDIAN JOURNAL OF MEDICAL RESEARCH	87	715	690	25	0.287356
78	JOURNAL OF IMMUNOLOGY	85	2168	2100	68	0.8
79	INFECTIOUS DISEASES	83	556	524	32	0.385542
80	INTERNATIONAL JOURNAL OF CLINICAL AND EXPERIMENTAL MEDICINE	83	73	71	2	0.0240964
81	TRANSBOUNDARY AND EMERGING DISEASES	83	909	838	71	0.855422
82	JOURNAL OF GLOBAL ANTIMICROBIAL RESISTANCE	83	526	509	17	0.204819
83	BMC MEDICINE	82	2037	1997	40	0.487805
84	EUROPEAN JOURNAL OF CLINICAL MICROBIOLOGY & INFECTIOUS DISEASES	81	543	534	9	0.111111
85	PREVENTIVE VETERINARY MEDICINE	80	924	820	104	1.3
86	PLOS MEDICINE	79	2728	2663	65	0.822785
87	TRANSACTIONS OF THE ROYAL SOCIETY OF TROPICAL MEDICINE AND HYGIENE	78	833	809	24	0.307692
88	BIOMED RESEARCH INTERNATIONAL	78	764	758	6	0.0769231
89	EGYPTIAN JOURNAL OF CHEST DISEASES AND TUBERCULOSIS	78	41	35	6	0.0769231
90	DIAGNOSTICS	77	232	197	35	0.454545
91	JOURNAL OF INFECTION AND PUBLIC HEALTH	76	571	560	11	0.144737
92	JOURNAL OF INFECTION AND CHEMOTHERAPY	76	406	389	17	0.223684
93	IDCASES	75	102	100	2	0.0266667
94	TROPICAL DOCTOR	75	168	159	9	0.12
95	ANNALS OF MEDICINE AND SURGERY	74	104	82	22	0.297297
96	THORAX	74	2026	1984	42	0.567568
97	EBIOMEDICINE	74	1397	1370	27	0.364865
98	VACCINES	74	462	395	67	0.905405
99	JOURNAL OF INTERNATIONAL MEDICAL RESEARCH	74	257	252	5	0.0675676
100	INTERNATIONAL JOURNAL OF SURGERY CASE REPORTS	73	55	43	12	0.164384
101	BMJ GLOBAL HEALTH	69	707	680	27	0.391304
102	JOURNAL OF ANTIMICROBIAL CHEMOTHERAPY	68	1264	1224	40	0.588235
103	EMERGING MICROBES & INFECTIONS	67	1094	1078	16	0.238806
104	HELIYON	67	206	193	13	0.19403
105	PNEUMOLOGIE	66	31	17	14	0.212121
106	BIOORGANIC & MEDICINAL CHEMISTRY	65	986	964	22	0.338462
107	FUTURE MICROBIOLOGY	65	572	538	34	0.523077
108	INFECTION AND IMMUNITY	64	967	943	24	0.375
109	PAKISTAN JOURNAL OF MEDICAL & HEALTH SCIENCES	62	10	10	0	0
110	PHARMACEUTICS	62	659	591	68	1.09677
111	RESPIROLOGY	62	1029	972	57	0.919355
112	DIAGNOSTIC MICROBIOLOGY AND INFECTIOUS DISEASE	61	522	517	5	0.0819672
113	AIDS	61	493	469	24	0.393443
114	PEDIATRIC PULMONOLOGY	59	604	543	61	1.0339
115	JOURNAL OF MEDICINAL CHEMISTRY	59	1407	1304	103	1.74576
116	WORLD NEUROSURGERY	58	272	241	31	0.534483
117	ELIFE	58	1329	1305	24	0.413793
118	LUNG INDIA	58	210	190	20	0.344828
119	JAIDS-JOURNAL OF ACQUIRED IMMUNE DEFICIENCY SYNDROMES	58	539	523	16	0.275862
120	BIOCHEMICAL AND BIOPHYSICAL RESEARCH COMMUNICATIONS	58	582	573	9	0.155172
121	SAMJ SOUTH AFRICAN MEDICAL JOURNAL	57	255	241	14	0.245614
122	EXPERIMENTAL AND THERAPEUTIC MEDICINE	56	375	372	3	0.0535714
123	INFECTION	56	391	380	11	0.196429
124	ERJ OPEN RESEARCH	55	289	285	4	0.0727273
125	JOURNAL OF MICROBIOLOGICAL METHODS	55	409	392	17	0.309091
126	INDIAN JOURNAL OF MEDICAL MICROBIOLOGY	54	169	168	1	0.0185185
127	INTERNATIONAL JOURNAL OF BIOLOGICAL MACROMOLECULES	54	433	399	34	0.62963
128	QJM-AN INTERNATIONAL JOURNAL OF MEDICINE	54	122	103	19	0.351852
129	RESPIRATORY MEDICINE CASE REPORTS	53	132	128	4	0.0754717
130	ENFERMEDADES INFECCIOSAS Y MICROBIOLOGIA CLINICA	53	228	213	15	0.283019
131	NEUROLOGY INDIA	53	200	143	57	1.07547
132	REVISTA PANAMERICANA DE SALUD PUBLICA-PAN AMERICAN JOURNAL OF PUBLIC HEALTH	51	143	130	13	0.254902
133	TRANSPLANT INFECTIOUS DISEASE	51	422	363	59	1.15686
134	CYTOKINE	51	445	426	19	0.372549
135	INTERNATIONAL JOURNAL OF ANTIMICROBIAL AGENTS	51	563	552	11	0.215686
136	INDIAN JOURNAL OF PEDIATRICS	50	147	126	21	0.42
137	JOURNAL OF MOLECULAR STRUCTURE	49	417	345	72	1.46939
138	AFRICAN HEALTH SCIENCES	49	234	190	44	0.897959
139	PULMONOLOGY	49	904	857	47	0.959184
140	BIOORGANIC CHEMISTRY	49	541	515	26	0.530612
141	JOURNAL OF MICROBIOLOGY IMMUNOLOGY AND INFECTION	48	329	309	20	0.416667
142	RESPIROLOGY CASE REPORTS	48	33	33	0	0
143	BMC GENOMICS	47	722	701	21	0.446809
144	EUROSURVEILLANCE	47	431	380	51	1.08511
145	INDIAN JOURNAL OF OPHTHALMOLOGY	47	206	164	42	0.893617
146	TRIALS	47	296	287	9	0.191489
147	FRONTIERS IN PEDIATRICS	46	342	333	9	0.195652
148	EXPERT REVIEW OF ANTI-INFECTIVE THERAPY	46	449	444	5	0.108696
149	ANNALS OF THE AMERICAN THORACIC SOCIETY	46	444	424	20	0.434783
150	WORLD JOURNAL OF CLINICAL CASES	46	70	68	2	0.0434783
151	INTERNATIONAL JOURNAL OF CLINICAL AND EXPERIMENTAL PATHOLOGY	45	153	150	3	0.0666667
152	CLINICAL RESPIRATORY JOURNAL	45	334	322	12	0.266667
153	PHARMACEUTICALS	45	288	274	14	0.311111
154	CLINICAL LABORATORY	45	110	109	1	0.0222222
155	MSPHERE	44	332	331	1	0.0227273
156	JOURNAL OF MEDICAL MICROBIOLOGY	44	271	263	8	0.181818
157	BRAZILIAN JOURNAL OF INFECTIOUS DISEASES	43	380	379	1	0.0232558
158	JOURNAL OF CLINICAL LABORATORY ANALYSIS	43	201	195	6	0.139535
159	CURRENT TOPICS IN MEDICINAL CHEMISTRY	43	332	292	40	0.930233
160	INTERNATIONAL JOURNAL OF PHARMACEUTICS	43	909	802	107	2.48837
161	MICROBIAL DRUG RESISTANCE	43	166	161	5	0.116279
162	MONALDI ARCHIVES FOR CHEST DISEASE	43	73	72	1	0.0232558
163	JOURNAL OF THE PAKISTAN MEDICAL ASSOCIATION	43	119	116	3	0.0697674
164	REVUE DES MALADIES RESPIRATOIRES	43	66	59	7	0.162791
165	PLOS NEGLECTED TROPICAL DISEASES	42	321	296	25	0.595238
166	MMWR-MORBIDITY AND MORTALITY WEEKLY REPORT	42	928	904	24	0.571429
167	PATHOGENS AND DISEASE	42	852	836	16	0.380952
168	BIOMEDICAL AND ENVIRONMENTAL SCIENCES	42	213	200	13	0.309524
169	FEBS JOURNAL	41	460	431	29	0.707317
170	JOURNAL OF EPIDEMIOLOGY AND GLOBAL HEALTH	41	219	214	5	0.121951
171	INTERNATIONAL IMMUNOPHARMACOLOGY	41	279	268	11	0.268293
172	BMC MICROBIOLOGY	40	346	342	4	0.1
173	MICROBIAL GENOMICS	40	419	397	22	0.55
174	JOURNAL OF CLINICAL INVESTIGATION	40	791	772	19	0.475
175	BMC VETERINARY RESEARCH	40	365	356	9	0.225
176	JOURNAL OF BACTERIOLOGY	39	437	418	19	0.487179
177	GLOBAL HEALTH ACTION	39	388	380	8	0.205128
178	EXPERT REVIEW OF RESPIRATORY MEDICINE	39	478	467	11	0.282051
179	JOURNAL OF THE PEDIATRIC INFECTIOUS DISEASES SOCIETY	39	213	204	9	0.230769
180	JOURNAL OF KOREAN MEDICAL SCIENCE	38	240	218	22	0.578947
181	BIOMEDICAL AND BIOTECHNOLOGY RESEARCH JOURNAL	38	80	61	19	0.5
182	JOURNAL OF THE INTERNATIONAL AIDS SOCIETY	38	386	364	22	0.578947
183	BMC MUSCULOSKELETAL DISORDERS	38	196	177	19	0.5
184	JOURNAL OF EVOLUTION OF MEDICAL AND DENTAL SCIENCES-JEMDS	37	15	15	0	0
185	BIOMEDICA	37	77	70	7	0.189189
186	INDIAN JOURNAL OF OTOLARYNGOLOGY AND HEAD & NECK SURGERY	37	23	19	4	0.108108
187	TUBERCULOSIS AND RESPIRATORY DISEASES	37	157	148	9	0.243243
188	JCPSP-JOURNAL OF THE COLLEGE OF PHYSICIANS AND SURGEONS PAKISTAN	37	51	50	1	0.027027
189	CHEMICAL BIOLOGY & DRUG DESIGN	37	289	286	3	0.0810811
190	ACTA MEDICA MEDITERRANEA	37	30	24	6	0.162162
191	CHINA CDC WEEKLY	36	85	70	15	0.416667
192	MOLECULAR MICROBIOLOGY	36	615	588	27	0.75
193	PEERJ	36	370	359	11	0.305556
194	REVISTA CHILENA DE INFECTOLOGIA	36	33	28	5	0.138889
195	RESPIRATORY MEDICINE	35	357	351	6	0.171429
196	MEDECINE ET MALADIES INFECTIEUSES	35	190	187	3	0.0857143
197	CHEMMEDCHEM	35	351	333	18	0.514286
198	RESEARCH IN VETERINARY SCIENCE	34	221	204	17	0.5
199	MEMORIAS DO INSTITUTO OSWALDO CRUZ	34	201	194	7	0.205882
200	JOURNAL OF IMMUNOLOGY RESEARCH	34	244	240	4	0.117647
201	REVISTA DO INSTITUTO DE MEDICINA TROPICAL DE SAO PAULO	33	113	108	5	0.151515
202	CELL REPORTS	33	1171	1154	17	0.515152
203	ECLINICALMEDICINE	33	326	325	1	0.030303
204	LANCET MICROBE	33	379	355	24	0.727273
205	HUMAN VACCINES & IMMUNOTHERAPEUTICS	33	408	398	10	0.30303
206	INDO AMERICAN JOURNAL OF PHARMACEUTICAL SCIENCES	33	3	3	0	0
207	VIRULENCE	33	364	348	16	0.484848
208	REVUE DE PNEUMOLOGIE CLINIQUE	33	81	79	2	0.0606061
209	RSC ADVANCES	32	264	262	2	0.0625
210	COCHRANE DATABASE OF SYSTEMATIC REVIEWS	32	1409	1350	59	1.84375
211	CLINICAL NUCLEAR MEDICINE	32	221	134	87	2.71875
212	PUBLIC HEALTH	32	222	218	4	0.125
213	VETERINARY IMMUNOLOGY AND IMMUNOPATHOLOGY	32	252	222	30	0.9375
214	INDIAN JOURNAL OF RESPIRATORY CARE	32	12	11	1	0.03125
215	CELLS	32	268	253	15	0.46875
216	AMERICAN JOURNAL OF THE MEDICAL SCIENCES	32	70	67	3	0.09375
217	PAEDIATRICS AND INTERNATIONAL CHILD HEALTH	32	110	100	10	0.3125
218	INDIAN JOURNAL OF COMMUNITY MEDICINE	31	51	47	4	0.129032
219	MOLECULAR IMMUNOLOGY	31	389	384	5	0.16129
220	AMERICAN JOURNAL OF EPIDEMIOLOGY	31	543	527	16	0.516129
221	BALI MEDICAL JOURNAL	31	15	5	10	0.322581
222	BULLETIN OF THE WORLD HEALTH ORGANIZATION	31	422	415	7	0.225806
223	HEALTH POLICY AND PLANNING	31	361	320	41	1.32258
224	MICROBES AND INFECTION	31	333	330	3	0.0967742
225	BIOCHEMISTRY	31	307	290	17	0.548387
226	JOURNAL OF CELLULAR BIOCHEMISTRY	31	432	415	17	0.548387
227	BIOMOLECULES	30	98	86	12	0.4
228	LANCET HIV	30	473	452	21	0.7
229	ASIAN PACIFIC JOURNAL OF TROPICAL MEDICINE	30	143	139	4	0.133333
230	INTERNATIONAL JOURNAL OF PALEOPATHOLOGY	30	220	170	50	1.66667
231	FUTURE MEDICINAL CHEMISTRY	30	166	158	8	0.266667
232	INDIAN PEDIATRICS	30	56	43	13	0.433333
233	GLOBAL PUBLIC HEALTH	30	81	76	5	0.166667
234	INDIAN JOURNAL OF SURGERY	30	16	14	2	0.0666667
235	CLINICAL RHEUMATOLOGY	30	255	243	12	0.4
236	VETERINARY RECORD	30	159	125	34	1.13333
237	APPLIED SCIENCES-BASEL	30	320	287	33	1.1
238	MEDICAL SCIENCE MONITOR	30	215	210	5	0.166667
239	PAKISTAN JOURNAL OF MEDICAL SCIENCES	29	95	84	11	0.37931
240	JUNDISHAPUR JOURNAL OF MICROBIOLOGY	29	88	83	5	0.172414
241	JOURNAL OF LEUKOCYTE BIOLOGY	29	406	398	8	0.275862
242	JOURNAL OF TROPICAL PEDIATRICS	29	120	116	4	0.137931
243	JOURNAL OF PAEDIATRICS AND CHILD HEALTH	29	78	74	4	0.137931
244	NATURE MICROBIOLOGY	29	1067	1040	27	0.931034
245	CHEMISTRYSELECT	29	163	136	27	0.931034
246	BMC RESEARCH NOTES	29	162	162	0	0
247	LANCET PUBLIC HEALTH	29	283	270	13	0.448276
248	ANNALS OF TRANSLATIONAL MEDICINE	29	224	219	5	0.172414
249	KOREAN JOURNAL OF INTERNAL MEDICINE	29	224	216	8	0.275862
250	BIOMEDICINES	28	99	94	5	0.178571
251	AUTOPHAGY	28	969	951	18	0.642857
252	ACS OMEGA	28	173	165	8	0.285714
253	INFEKTSIYA I IMMUNITET	28	21	16	5	0.178571
254	MEDICINA CLINICA	28	37	36	1	0.0357143
255	JOURNAL OF PHARMACEUTICAL RESEARCH INTERNATIONAL	28	34	29	5	0.178571
256	CADERNOS DE SAUDE PUBLICA	28	134	128	6	0.214286
257	LETTERS IN DRUG DESIGN & DISCOVERY	28	46	44	2	0.0714286
258	EUROPEAN JOURNAL OF IMMUNOLOGY	28	413	406	7	0.25
259	RESPIRATION	27	374	355	19	0.703704
260	INTERNATIONAL JOURNAL OF DERMATOLOGY	27	88	81	7	0.259259
261	JOURNAL FRANCAIS D OPHTALMOLOGIE	27	15	14	1	0.037037
262	CURRENT MEDICINAL CHEMISTRY	27	313	285	28	1.03704
263	JOURNAL OF MEDICAL CASE REPORTS	27	62	61	1	0.037037
264	INTERNATIONAL JOURNAL OF STD & AIDS	27	104	97	7	0.259259
265	CIENCIA & SAUDE COLETIVA	27	126	116	10	0.37037
266	JOURNAL OF ORTHOPAEDIC SURGERY AND RESEARCH	27	174	156	18	0.666667
267	PATIENT PREFERENCE AND ADHERENCE	27	152	134	18	0.666667
268	COMMUNICATIONS BIOLOGY	27	261	257	4	0.148148
269	SURGICAL INFECTIONS	27	75	72	3	0.111111
270	BULLETIN OF EXPERIMENTAL BIOLOGY AND MEDICINE	27	55	44	11	0.407407
271	ACS MEDICINAL CHEMISTRY LETTERS	26	452	443	9	0.346154
272	EUROPEAN REVIEW FOR MEDICAL AND PHARMACOLOGICAL SCIENCES	26	114	100	14	0.538462
273	FRONTIERS IN NEUROLOGY	26	72	70	2	0.0769231
274	CANADIAN MEDICAL ASSOCIATION JOURNAL	26	54	46	8	0.307692
275	FEBS LETTERS	26	231	226	5	0.192308
276	AMERICAN JOURNAL OF CASE REPORTS	26	52	52	0	0
277	MEDICINAL CHEMISTRY RESEARCH	26	301	289	12	0.461538
278	TRAVEL MEDICINE AND INFECTIOUS DISEASE	26	119	102	17	0.653846
279	NATIONAL MEDICAL JOURNAL OF INDIA	26	42	42	0	0
280	FRONTIERS IN MOLECULAR BIOSCIENCES	26	212	207	5	0.192308
281	MEDICINA-LITHUANIA	26	76	75	1	0.0384615
282	INTERNATIONAL JOURNAL OF MEDICAL MICROBIOLOGY	26	275	272	3	0.115385
283	FRONTIERS IN GENETICS	26	180	174	6	0.230769
284	COMPARATIVE IMMUNOLOGY MICROBIOLOGY AND INFECTIOUS DISEASES	26	228	226	2	0.0769231
285	JOURNAL OF DRUG DELIVERY SCIENCE AND TECHNOLOGY	26	319	278	41	1.57692
286	JOURNAL OF THE NEUROLOGICAL SCIENCES	26	266	259	7	0.269231
287	BIOMEDICINE & PHARMACOTHERAPY	26	404	394	10	0.384615
288	MOLECULAR BIOLOGY REPORTS	25	184	181	3	0.12
289	CHINESE MEDICAL JOURNAL	25	172	169	3	0.12
290	SOUTHEAST ASIAN JOURNAL OF TROPICAL MEDICINE AND PUBLIC HEALTH	25	57	57	0	0
291	IRANIAN JOURNAL OF PUBLIC HEALTH	25	97	95	2	0.08
292	JOURNAL OF GLOBAL INFECTIOUS DISEASES	25	54	52	2	0.08
293	INDIAN JOURNAL OF PATHOLOGY AND MICROBIOLOGY	25	47	46	1	0.04
294	MUCOSAL IMMUNOLOGY	25	894	874	20	0.8
295	EGYPTIAN JOURNAL OF BRONCHOLOGY	25	26	22	4	0.16
296	BRITISH JOURNAL OF CLINICAL PHARMACOLOGY	25	174	168	6	0.24
297	MICROBIOLOGY-SGM	25	255	238	17	0.68
298	CANADIAN JOURNAL OF RESPIRATORY CRITICAL CARE AND SLEEP MEDICINE	24	87	77	10	0.416667
299	INTERNATIONAL JOURNAL OF GENERAL MEDICINE	24	76	75	1	0.0416667
300	ADVANCES IN RESPIRATORY MEDICINE	24	27	27	0	0
301	REVISTA ESPANOLA DE QUIMIOTERAPIA	24	49	48	1	0.0416667
302	CLINICAL EPIDEMIOLOGY AND GLOBAL HEALTH	24	49	46	3	0.125
303	RESPIRATORY RESEARCH	24	197	196	1	0.0416667
304	JOURNAL OF PEDIATRIC INFECTIOUS DISEASES	24	10	8	2	0.0833333
305	JOURNAL OF ETHNOPHARMACOLOGY	24	521	473	48	2
306	REVISTA BRASILEIRA DE ENFERMAGEM	24	61	54	7	0.291667
307	JOURNAL OF PUBLIC HEALTH	24	71	69	2	0.0833333
308	JOURNAL OF IMMIGRANT AND MINORITY HEALTH	24	88	85	3	0.125
309	ISCIENCE	24	106	104	2	0.0833333
310	ONCOTARGET	24	383	381	2	0.0833333
311	TROPICAL ANIMAL HEALTH AND PRODUCTION	24	112	106	6	0.25
312	JOURNAL OF EXPERIMENTAL MEDICINE	24	1202	1179	23	0.958333
313	PUBLIC HEALTH REPORTS	23	168	155	13	0.565217
314	ARCHIV DER PHARMAZIE	23	94	85	9	0.391304
315	ARCHIVOS ARGENTINOS DE PEDIATRIA	23	12	11	1	0.0434783
316	CANADIAN JOURNAL OF INFECTIOUS DISEASES & MEDICAL MICROBIOLOGY	23	114	114	0	0
317	SEMINA-CIENCIAS AGRARIAS	23	400	108	292	12.6957
318	MIKROBIYOLOJI BULTENI	23	36	31	5	0.217391
319	TROPICAL MEDICINE AND HEALTH	23	198	191	7	0.304348
320	EUROPEAN SPINE JOURNAL	23	203	191	12	0.521739
321	MICROBIOLOGY RESOURCE ANNOUNCEMENTS	23	21	20	1	0.0434783
322	GENE	23	209	206	3	0.130435
323	JOURNAL OF HOSPITAL INFECTION	23	162	132	30	1.30435
324	EUROPEAN JOURNAL OF PHARMACEUTICAL SCIENCES	23	253	242	11	0.478261
325	CLINICA CHIMICA ACTA	23	174	172	2	0.0869565
326	ANNALS OF CLINICAL MICROBIOLOGY AND ANTIMICROBIALS	23	330	330	0	0
327	BIOSENSORS & BIOELECTRONICS	23	607	555	52	2.26087
328	CURRENT OPINION IN HIV AND AIDS	22	292	282	10	0.454545
329	CURRENT MICROBIOLOGY	22	74	73	1	0.0454545
330	RESPIRATORY INVESTIGATION	22	104	97	7	0.318182
331	NATURE MEDICINE	22	1488	1473	15	0.681818
332	NUCLEIC ACIDS RESEARCH	22	613	577	36	1.63636
333	EUROPEAN JOURNAL OF WILDLIFE RESEARCH	21	249	233	16	0.761905
334	ACS CHEMICAL BIOLOGY	21	376	370	6	0.285714
335	ANIMALS	21	98	85	13	0.619048
336	SCANDINAVIAN JOURNAL OF IMMUNOLOGY	21	198	187	11	0.52381
337	JOURNAL OF THE FORMOSAN MEDICAL ASSOCIATION	21	132	120	12	0.571429
338	ANNALS OF PALLIATIVE MEDICINE	21	51	51	0	0
339	JOURNAL OF APPLIED MICROBIOLOGY	21	267	265	2	0.0952381
340	APPLIED MICROBIOLOGY AND BIOTECHNOLOGY	21	206	201	5	0.238095
341	PLOS COMPUTATIONAL BIOLOGY	21	185	177	8	0.380952
342	JCI INSIGHT	21	385	384	1	0.047619
343	IMMUNOLOGY	21	245	243	2	0.0952381
344	BMC GASTROENTEROLOGY	21	71	65	6	0.285714
345	JOURNAL OF PUBLIC HEALTH MANAGEMENT AND PRACTICE	21	81	76	5	0.238095
346	SAGE OPEN MEDICAL CASE REPORTS	21	14	14	0	0
347	IRANIAN JOURNAL OF BASIC MEDICAL SCIENCES	21	127	118	9	0.428571
348	MEDICINAL CHEMISTRY	21	162	158	4	0.190476
349	RISK MANAGEMENT AND HEALTHCARE POLICY	21	45	43	2	0.0952381
350	BRAZILIAN JOURNAL OF MICROBIOLOGY	21	88	88	0	0
351	INDIAN JOURNAL OF COMMUNITY HEALTH	21	11	11	0	0
352	INTERNATIONAL HEALTH	21	94	92	2	0.0952381
353	IUBMB LIFE	21	277	269	8	0.380952
354	CLINICAL AND VACCINE IMMUNOLOGY	20	313	308	5	0.25
355	JOURNAL OF ANTIBIOTICS	20	157	152	5	0.25
356	BIOMEDICAL RESEARCH-INDIA	20	39	38	1	0.05
357	CLINICAL IMAGING	20	68	65	3	0.15
358	JOURNAL OF FUNGI	20	162	127	35	1.75
359	JAPANESE JOURNAL OF INFECTIOUS DISEASES	20	62	58	4	0.2
360	INTERNATIONAL JOURNAL OF NANOMEDICINE	20	368	351	17	0.85
361	JOURNAL OF MOLECULAR BIOLOGY	20	261	257	4	0.2
362	CLINICS IN CHEST MEDICINE	20	238	237	1	0.05
363	JOURNAL OF SURGICAL CASE REPORTS	20	16	15	1	0.05
364	CHEMISTRY-A EUROPEAN JOURNAL	20	280	269	11	0.55
365	UROLOGY CASE REPORTS	20	18	17	1	0.05
366	CELL HOST & MICROBE	20	1122	1105	17	0.85
367	PEDIATRIC RADIOLOGY	20	144	112	32	1.6
368	BMC IMMUNOLOGY	20	76	75	1	0.05
369	INTERNATIONAL ORTHOPAEDICS	20	91	73	18	0.9
370	DIAGNOSTIC CYTOPATHOLOGY	20	43	34	9	0.45
371	LUNG	20	182	178	4	0.2
372	JOURNAL OF CHROMATOGRAPHY B-ANALYTICAL TECHNOLOGIES IN THE BIOMEDICAL AND LIFE SCIENCES	20	155	145	10	0.5
373	MINI-REVIEWS IN MEDICINAL CHEMISTRY	20	229	227	2	0.1
374	JOURNAL OF PURE AND APPLIED MICROBIOLOGY	20	14	14	0	0
375	ACTA CRYSTALLOGRAPHICA SECTION F-STRUCTURAL BIOLOGY COMMUNICATIONS	20	48	47	1	0.05
376	DEUTSCHE MEDIZINISCHE WOCHENSCHRIFT	20	1	1	0	0
377	JOURNAL OF CELLULAR AND MOLECULAR MEDICINE	20	219	214	5	0.25
378	JOVE-JOURNAL OF VISUALIZED EXPERIMENTS	19	189	186	3	0.157895
379	DRUG DISCOVERY TODAY	19	342	326	16	0.842105
380	JOURNAL OF MOLECULAR GRAPHICS & MODELLING	19	128	122	6	0.315789
381	JCR-JOURNAL OF CLINICAL RHEUMATOLOGY	19	20	20	0	0
382	JOURNAL OF TRAVEL MEDICINE	19	57	42	15	0.789474
383	SCIENCE TRANSLATIONAL MEDICINE	19	702	690	12	0.631579
384	NATURAL PRODUCT RESEARCH	19	168	151	17	0.894737
385	SENSORS AND ACTUATORS B-CHEMICAL	19	353	330	23	1.21053
386	INFECTION CONTROL AND HOSPITAL EPIDEMIOLOGY	19	62	59	3	0.157895
387	EUROPEAN RESPIRATORY REVIEW	19	597	596	1	0.0526316
388	HIV MEDICINE	19	51	42	9	0.473684
389	AMERICAN JOURNAL OF PUBLIC HEALTH	19	118	115	3	0.157895
390	MOLECULAR MEDICINE REPORTS	19	213	213	0	0
391	AMERICAN JOURNAL OF MEDICINE	19	38	38	0	0
392	TURKISH JOURNAL OF MEDICAL SCIENCES	19	51	50	1	0.0526316
393	SYSTEMATIC REVIEWS	19	148	143	5	0.263158
394	INTERNATIONAL JOURNAL OF RHEUMATIC DISEASES	18	119	111	8	0.444444
395	JOURNAL OF THE EUROPEAN ACADEMY OF DERMATOLOGY AND VENEREOLOGY	18	135	129	6	0.333333
396	TRENDS IN MICROBIOLOGY	18	390	388	2	0.111111
397	ARCHIVES OF PUBLIC HEALTH	18	75	72	3	0.166667
398	HEALTHCARE	18	20	19	1	0.0555556
399	TROPICAL JOURNAL OF PHARMACEUTICAL RESEARCH	18	21	16	5	0.277778
400	MSYSTEMS	18	237	231	6	0.333333
401	QUANTITATIVE IMAGING IN MEDICINE AND SURGERY	18	123	98	25	1.38889
402	BIOTECHNOLOGY AND APPLIED BIOCHEMISTRY	18	55	53	2	0.111111
403	MICROBIOLOGY AND IMMUNOLOGY	18	128	126	2	0.111111
404	ACTA MEDICA PORTUGUESA	18	21	19	2	0.111111
405	CHEST	18	448	433	15	0.833333
406	JOURNAL OF THE AMERICAN ACADEMY OF DERMATOLOGY	18	223	207	16	0.888889
407	CELL CHEMICAL BIOLOGY	18	304	293	11	0.611111
408	ARCHIVES OF DISEASE IN CHILDHOOD	18	100	97	3	0.166667
409	REVISTA ESPANOLA DE ENFERMEDADES DIGESTIVAS	18	27	17	10	0.555556
410	THERAPEUTIC ADVANCES IN INFECTIOUS DISEASE	18	89	87	2	0.111111
411	COMPUTATIONAL BIOLOGY AND CHEMISTRY	18	117	116	1	0.0555556
412	JOURNAL OF CROHNS & COLITIS	18	180	159	21	1.16667
413	GENE REPORTS	18	41	39	2	0.111111
414	REVISTA LATINO-AMERICANA DE ENFERMAGEM	18	59	56	3	0.166667
415	AFRICAN JOURNAL OF LABORATORY MEDICINE	18	46	43	3	0.166667
416	RHEUMATOLOGY INTERNATIONAL	18	84	80	4	0.222222
417	REVISTA DE SAUDE PUBLICA	18	143	138	5	0.277778
418	JOURNAL OF ENZYME INHIBITION AND MEDICINAL CHEMISTRY	18	245	204	41	2.27778
419	CELLULAR MICROBIOLOGY	18	494	482	12	0.666667
420	MOLECULAR DIVERSITY	18	84	80	4	0.222222
421	SOUTHERN AFRICAN JOURNAL OF HIV MEDICINE	17	32	30	2	0.117647
422	REVUE DE MEDECINE INTERNE	17	39	27	12	0.705882
423	AIDS RESEARCH AND THERAPY	17	166	158	8	0.470588
424	CURRENT COMPUTER-AIDED DRUG DESIGN	17	134	109	25	1.47059
425	INTERNATIONAL JOURNAL OF CHRONIC OBSTRUCTIVE PULMONARY DISEASE	17	247	230	17	1
426	JOURNAL OF THEORETICAL BIOLOGY	17	214	206	8	0.470588
427	CELLULAR & MOLECULAR IMMUNOLOGY	17	754	737	17	1
428	JOURNAL OF NEPAL MEDICAL ASSOCIATION	17	15	14	1	0.0588235
429	CASE REPORTS IN INFECTIOUS DISEASES	17	18	18	0	0
430	ANZ JOURNAL OF SURGERY	17	12	9	3	0.176471
431	JOURNAL OF PROTEOME RESEARCH	17	414	395	19	1.11765
432	FRONTIERS IN SURGERY	17	14	13	1	0.0588235
433	PATHOGENS AND GLOBAL HEALTH	17	120	119	1	0.0588235
434	INTERNATIONAL JOURNAL OF BIOMATHEMATICS	17	73	64	9	0.529412
435	PHARMACEUTICAL RESEARCH	17	306	290	16	0.941176
436	POSTGRADUATE MEDICAL JOURNAL	17	51	51	0	0
437	HIV AIDS-RESEARCH AND PALLIATIVE CARE	17	66	62	4	0.235294
438	ABDOMINAL RADIOLOGY	17	79	73	6	0.352941
439	MEDICINA-BUENOS AIRES	17	54	45	9	0.529412
440	JOURNAL OF CLINICAL IMMUNOLOGY	17	95	84	11	0.647059
441	ASIA-PACIFIC JOURNAL OF PUBLIC HEALTH	17	69	62	7	0.411765
442	AMERICAN JOURNAL OF INFECTION CONTROL	17	89	88	1	0.0588235
443	LATIN AMERICAN JOURNAL OF PHARMACY	17	7	7	0	0
444	ETHIOPIAN JOURNAL OF HEALTH SCIENCES	17	44	41	3	0.176471
445	EPIDEMICS	17	180	178	2	0.117647
446	ANTIMICROBIAL RESISTANCE AND INFECTION CONTROL	17	150	146	4	0.235294
447	MICROCHIMICA ACTA	17	379	329	50	2.94118
448	BIOSCIENCE REPORTS	17	101	98	3	0.176471
449	AMERICAN JOURNAL OF RESPIRATORY CELL AND MOLECULAR BIOLOGY	17	292	279	13	0.764706
450	ORTHOPAEDIC SURGERY	16	73	69	4	0.25
451	MOLECULAR PHARMACEUTICS	16	296	280	16	1
452	GENES	16	69	63	6	0.375
453	PAKISTAN JOURNAL OF PHARMACEUTICAL SCIENCES	16	29	28	1	0.0625
454	AMERICAN JOURNAL OF TRANSLATIONAL RESEARCH	16	74	72	2	0.125
455	JMIR MHEALTH AND UHEALTH	16	193	174	19	1.1875
456	INTERNATIONAL JOURNAL OF PEPTIDE RESEARCH AND THERAPEUTICS	16	51	48	3	0.1875
457	OXFORD MEDICAL CASE REPORTS	16	21	21	0	0
458	EPIDEMIOLOGIA E SERVICOS DE SAUDE	16	74	62	12	0.75
459	IMMUNOBIOLOGY	16	170	167	3	0.1875
460	DERMATOLOGIC THERAPY	16	58	54	4	0.25
461	ASIAN JOURNAL OF SURGERY	16	36	35	1	0.0625
462	JOURNAL OF DERMATOLOGY	16	48	43	5	0.3125
463	DRUG DESIGN DEVELOPMENT AND THERAPY	16	482	472	10	0.625
464	BMC SURGERY	16	46	43	3	0.1875
465	GLOBAL SPINE JOURNAL	16	178	166	12	0.75
466	INDIAN JOURNAL OF ORTHOPAEDICS	16	64	60	4	0.25
467	JOURNAL OF NEUROSCIENCES IN RURAL PRACTICE	16	34	33	1	0.0625
468	ENFERMERIA CLINICA	16	17	17	0	0
469	INTERNATIONAL JOURNAL OF EPIDEMIOLOGY	16	186	182	4	0.25
470	SAUDI MEDICAL JOURNAL	16	84	82	2	0.125
471	RETINA-THE JOURNAL OF RETINAL AND VITREOUS DISEASES	16	82	76	6	0.375
472	APMIS	16	89	88	1	0.0625
473	INTERNAL MEDICINE JOURNAL	16	48	46	2	0.125
474	JAMA NETWORK OPEN	16	222	220	2	0.125
475	ENVIRONMENTAL RESEARCH	16	191	166	25	1.5625
476	JOURNAL OF PERSONALIZED MEDICINE	16	57	51	6	0.375
477	NEW MICROBES AND NEW INFECTIONS	15	58	57	1	0.0666667
478	BMC PEDIATRICS	15	120	120	0	0
479	SENSORS	15	129	118	11	0.733333
480	BIOCHEMICAL JOURNAL	15	146	144	2	0.133333
481	CLINICAL PHARMACOKINETICS	15	188	176	12	0.8
482	ANNALS OF CLINICAL AND LABORATORY SCIENCE	15	59	59	0	0
483	INDIAN JOURNAL OF PHARMACEUTICAL SCIENCES	15	52	50	2	0.133333
484	WESTERN PACIFIC SURVEILLANCE AND RESPONSE	15	27	23	4	0.266667
485	BIOCHIMIE	15	63	61	2	0.133333
486	DISEASE MARKERS	15	126	123	3	0.2
487	INTERNATIONAL OPHTHALMOLOGY	15	126	121	5	0.333333
488	HUMAN IMMUNOLOGY	15	135	133	2	0.133333
489	COMPUTERS IN BIOLOGY AND MEDICINE	15	225	215	10	0.666667
490	BIOCHIMICA ET BIOPHYSICA ACTA-GENERAL SUBJECTS	15	162	158	4	0.266667
491	JOURNAL OF CLINICAL PHARMACY AND THERAPEUTICS	15	64	61	3	0.2
492	TROPICAL BIOMEDICINE	15	27	27	0	0
493	MICROBIOLOGICAL RESEARCH	15	117	115	2	0.133333
494	TERAPEVTICHESKII ARKHIV	15	20	17	3	0.2
495	ANNALS OF MEDICINE	15	41	41	0	0
496	IEEE ACCESS	15	288	268	20	1.33333
497	JOURNAL OF CYTOLOGY	15	78	77	1	0.0666667
498	JOURNAL OF THE ROYAL COLLEGE OF PHYSICIANS OF EDINBURGH	15	12	9	3	0.2
499	INFECTIOUS DISEASES AND THERAPY	15	28	27	1	0.0666667
500	EUROPEAN JOURNAL OF MEDICAL RESEARCH	15	131	130	1	0.0666667
501	AAPS PHARMSCITECH	15	349	331	18	1.2
502	CURRENT RESPIRATORY MEDICINE REVIEWS	15	1	1	0	0
503	JOURNAL OF GASTROENTEROLOGY AND HEPATOLOGY	15	211	200	11	0.733333
504	JOURNAL OF INTERNAL MEDICINE	15	200	191	9	0.6
505	LANCET REGIONAL HEALTH-WESTERN PACIFIC	14	107	102	5	0.357143
506	ASIAN SPINE JOURNAL	14	36	35	1	0.0714286
507	CELLULAR AND MOLECULAR BIOLOGY	14	35	32	3	0.214286
508	JOURNAL OF TROPICAL MEDICINE	14	57	56	1	0.0714286
509	RHEUMATOLOGY	14	136	127	9	0.642857
510	ARCHIVES OF MICROBIOLOGY	14	68	66	2	0.142857
511	MATHEMATICAL BIOSCIENCES AND ENGINEERING	14	122	110	12	0.857143
512	JOURNAL OF MICROBIOLOGY AND BIOTECHNOLOGY	14	87	81	6	0.428571
513	INFECTIOUS DISEASE REPORTS	14	18	18	0	0
514	INDIAN JOURNAL OF HETEROCYCLIC CHEMISTRY	14	8	5	3	0.214286
515	INTERNIST	14	29	27	2	0.142857
516	ACS SENSORS	14	340	322	18	1.28571
517	MARINE DRUGS	14	108	85	23	1.64286
518	FASEB JOURNAL	14	160	158	2	0.142857
519	JOURNAL OF RESEARCH IN MEDICAL AND DENTAL SCIENCE	14	1	1	0	0
520	BIOSENSORS-BASEL	14	63	51	12	0.857143
521	ACS APPLIED MATERIALS & INTERFACES	14	278	263	15	1.07143
522	YAKUT MEDICAL JOURNAL	14	1	0	1	0.0714286
523	CHILDS NERVOUS SYSTEM	14	82	79	3	0.214286
524	REVISTA DE PESQUISA-CUIDADO E FUNDAMENTAL ONLINE	14	6	6	0	0
525	JOURNAL OF CONTROLLED RELEASE	14	372	357	15	1.07143
526	SAGE OPEN MEDICINE	14	25	24	1	0.0714286
527	YONSEI MEDICAL JOURNAL	14	117	116	1	0.0714286
528	BMJ OPEN RESPIRATORY RESEARCH	14	49	48	1	0.0714286
529	REVISTA DA ESCOLA DE ENFERMAGEM DA USP	14	45	39	6	0.428571
530	COMBINATORIAL CHEMISTRY & HIGH THROUGHPUT SCREENING	14	78	76	2	0.142857
531	VETERINARY MICROBIOLOGY	14	184	178	6	0.428571
532	ENVIRONMENTAL SCIENCE AND POLLUTION RESEARCH	14	122	87	35	2.5
533	CLINICAL MICROBIOLOGY REVIEWS	14	1108	1106	2	0.142857
534	EXPERT REVIEW OF VACCINES	14	231	227	4	0.285714
535	SARCOIDOSIS VASCULITIS AND DIFFUSE LUNG DISEASES	14	76	68	8	0.571429
536	SCIENCE ADVANCES	14	468	466	2	0.142857
537	JOURNAL OF PUBLIC HEALTH IN AFRICA	14	23	23	0	0
538	ACTA CRYSTALLOGRAPHICA SECTION D-STRUCTURAL BIOLOGY	14	63	60	3	0.214286
539	JOURNAL OF PEDIATRICS	14	48	46	2	0.142857
540	HONG KONG MEDICAL JOURNAL	14	39	35	4	0.285714
541	PESQUISA VETERINARIA BRASILEIRA	14	23	21	2	0.142857
542	EUROPEAN RADIOLOGY	14	159	152	7	0.5
543	CURRENT PHARMACEUTICAL DESIGN	14	139	128	11	0.785714
544	CELL	14	1631	1602	29	2.07143
545	ENT-EAR NOSE & THROAT JOURNAL	14	19	17	2	0.142857
546	JMIR PUBLIC HEALTH AND SURVEILLANCE	14	37	35	2	0.142857
547	NPJ VACCINES	14	346	334	12	0.857143
548	PNEUMON	14	5	1	4	0.285714
549	IMMUNOLOGY LETTERS	14	131	131	0	0
550	NEW MICROBIOLOGICA	14	51	49	2	0.142857
551	EUROPEAN JOURNAL OF PEDIATRICS	14	49	42	7	0.5
552	JOURNAL OF MULTIDISCIPLINARY HEALTHCARE	14	56	53	3	0.214286
553	JOURNAL OF INORGANIC BIOCHEMISTRY	14	224	201	23	1.64286
554	LANCET CHILD & ADOLESCENT HEALTH	14	162	158	4	0.285714
555	SOUTHERN AFRICAN JOURNAL OF INFECTIOUS DISEASES	14	18	16	2	0.142857
556	INDIAN JOURNAL OF NUCLEAR MEDICINE	14	6	6	0	0
557	JOURNAL OF MOLECULAR MODELING	14	61	60	1	0.0714286
558	POLISH JOURNAL OF MICROBIOLOGY	14	49	46	3	0.214286
559	ANALYTICAL CHEMISTRY	14	156	145	11	0.785714
560	JOURNAL OF PHARMACEUTICAL AND BIOMEDICAL ANALYSIS	14	86	81	5	0.357143
561	ARCHIVES OF CLINICAL INFECTIOUS DISEASES	13	12	12	0	0
562	ANNALS OF THORACIC MEDICINE	13	57	56	1	0.0769231
563	RSC MEDICINAL CHEMISTRY	13	73	70	3	0.230769
564	FRONTIERS IN ONCOLOGY	13	69	66	3	0.230769
565	SCIENCE OF THE TOTAL ENVIRONMENT	13	189	177	12	0.923077
566	RAWAL MEDICAL JOURNAL	13	1	1	0	0
567	INTERNATIONAL MEDICAL CASE REPORTS JOURNAL	13	25	24	1	0.0769231
568	ACTA MEDICA INDONESIANA	13	15	15	0	0
569	INDIAN JOURNAL OF PUBLIC HEALTH	13	22	22	0	0
570	CURRENT SCIENCE	13	13	13	0	0
571	ACTA DERMATO-VENEREOLOGICA	13	52	49	3	0.230769
572	INDIAN JOURNAL OF MICROBIOLOGY	13	173	153	20	1.53846
573	NUTRIENTS	13	202	184	18	1.38462
574	INTERNATIONAL JOURNAL OF SURGERY	13	39	32	7	0.538462
575	ANGEWANDTE CHEMIE-INTERNATIONAL EDITION	13	347	330	17	1.30769
576	CHEMBIOCHEM	13	93	89	4	0.307692
577	EASTERN MEDITERRANEAN HEALTH JOURNAL	13	42	41	1	0.0769231
578	JOURNAL OF MOLECULAR DIAGNOSTICS	13	84	79	5	0.384615
579	REVISTA ESPANOLA DE SALUD PUBLICA	13	8	8	0	0
580	NEW JOURNAL OF CHEMISTRY	13	141	135	6	0.461538
581	ZAPOROZHYE MEDICAL JOURNAL	13	2	1	1	0.0769231
582	INTERDISCIPLINARY NEUROSURGERY-ADVANCED TECHNIQUES AND CASE MANAGEMENT	13	9	8	1	0.0769231
583	LIFE SCIENCES	13	152	152	0	0
584	CLINICAL NEUROLOGY AND NEUROSURGERY	13	90	88	2	0.153846
585	EXPERT REVIEW OF CLINICAL PHARMACOLOGY	13	151	149	2	0.153846
586	EPIDEMIOLOGY AND HEALTH	13	145	142	3	0.230769
587	FRONTIERS IN BIOENGINEERING AND BIOTECHNOLOGY	13	47	45	2	0.153846
588	JOURNAL OF MEDICAL VIROLOGY	13	221	213	8	0.615385
589	EUROPEAN HEART JOURNAL-CASE REPORTS	13	14	14	0	0
590	JOURNAL OF TRANSLATIONAL MEDICINE	13	120	114	6	0.461538
591	JOURNAL OF VETERINARY DIAGNOSTIC INVESTIGATION	13	51	51	0	0
592	PROTEINS-STRUCTURE FUNCTION AND BIOINFORMATICS	13	45	45	0	0
593	ANALES DE PEDIATRIA	13	28	27	1	0.0769231
594	ANNALS OF INTERNAL MEDICINE	13	277	270	7	0.538462
595	ANALYTICA CHIMICA ACTA	13	220	205	15	1.15385
596	PROGRESS IN BIOPHYSICS & MOLECULAR BIOLOGY	13	131	121	10	0.769231
597	JOURNAL OF CHEMICAL INFORMATION AND MODELING	13	121	113	8	0.615385
598	APPLIED BIOCHEMISTRY AND BIOTECHNOLOGY	13	93	80	13	1
599	CLINICAL AND EXPERIMENTAL IMMUNOLOGY	13	137	136	1	0.0769231
600	CHAOS SOLITONS & FRACTALS	13	382	337	45	3.46154
601	STATISTICS IN MEDICINE	13	56	49	7	0.538462
602	CELLULAR IMMUNOLOGY	13	133	130	3	0.230769
603	PEDIATRICS	13	157	152	5	0.384615
604	GASTROENTEROLOGIA Y HEPATOLOGIA	13	14	12	2	0.153846
605	SPINE JOURNAL	13	131	130	1	0.0769231
606	FRONTIERS IN NUTRITION	13	47	43	4	0.307692
607	BMJ-BRITISH MEDICAL JOURNAL	13	496	492	4	0.307692
608	CURRENT OPINION IN PULMONARY MEDICINE	13	106	100	6	0.461538
609	JOURNAL OF POSTGRADUATE MEDICINE	13	13	11	2	0.153846
610	SOCIAL SCIENCE & MEDICINE	12	86	82	4	0.333333
611	PROTEIN EXPRESSION AND PURIFICATION	12	45	44	1	0.0833333
612	IRISH VETERINARY JOURNAL	12	40	34	6	0.5
613	INTERNATIONAL JOURNAL OF HEALTH POLICY AND MANAGEMENT	12	48	36	12	1
614	ROMANIAN JOURNAL OF MORPHOLOGY AND EMBRYOLOGY	12	70	63	7	0.583333
615	CANADIAN JOURNAL OF PUBLIC HEALTH-REVUE CANADIENNE DE SANTE PUBLIQUE	12	52	50	2	0.166667
616	JOURNAL OF WILDLIFE DISEASES	12	67	66	1	0.0833333
617	BMC COMPLEMENTARY AND ALTERNATIVE MEDICINE	12	185	183	2	0.166667
618	INDIAN JOURNAL OF PHARMACEUTICAL EDUCATION AND RESEARCH	12	27	26	1	0.0833333
619	INFECTIOUS DISEASES IN CLINICAL PRACTICE	12	12	12	0	0
620	ANNALS OF LABORATORY MEDICINE	12	154	150	4	0.333333
621	NANOMEDICINE	12	203	195	8	0.666667
622	INDIAN JOURNAL OF DERMATOLOGY VENEREOLOGY & LEPROLOGY	12	13	12	1	0.0833333
623	GLOBALIZATION AND HEALTH	12	128	120	8	0.666667
624	EXPERT OPINION ON PHARMACOTHERAPY	12	66	64	2	0.166667
625	REVISTA MEDICA DE CHILE	12	21	19	2	0.166667
626	DRUG DELIVERY AND TRANSLATIONAL RESEARCH	12	148	144	4	0.333333
627	COMPUTATIONAL AND STRUCTURAL BIOTECHNOLOGY JOURNAL	12	164	158	6	0.5
628	EYE	12	79	74	5	0.416667
629	ANNALS OF AGRICULTURAL AND ENVIRONMENTAL MEDICINE	12	59	50	9	0.75
630	CLINICAL PHARMACOLOGY & THERAPEUTICS	12	182	178	4	0.333333
631	DISEASE MODELS & MECHANISMS	12	143	134	9	0.75
632	INNATE IMMUNITY	12	124	121	3	0.25
633	MEDCHEMCOMM	12	225	222	3	0.25
634	ANAIS BRASILEIROS DE DERMATOLOGIA	12	32	31	1	0.0833333
635	MEDICAL SCIENCE	12	4	3	1	0.0833333
636	INTERNATIONAL JOURNAL OF HEALTH PLANNING AND MANAGEMENT	12	57	56	1	0.0833333
637	SEMINARS IN RESPIRATORY AND CRITICAL CARE MEDICINE	12	162	158	4	0.333333
638	JOURNAL OF BIOETHICAL INQUIRY	12	54	40	14	1.16667
639	MEDICAL MICROBIOLOGY AND IMMUNOLOGY	12	117	117	0	0
640	JOURNAL OF VETERINARY MEDICAL SCIENCE	12	47	46	1	0.0833333
641	JOURNAL OF EMERGENCY MEDICINE	12	10	9	1	0.0833333
642	LETTERS IN APPLIED MICROBIOLOGY	12	73	71	2	0.166667
643	RESEARCH JOURNAL OF BIOTECHNOLOGY	12	3	3	0	0
644	SEMINARS IN IMMUNOPATHOLOGY	12	618	607	11	0.916667
645	OCCUPATIONAL MEDICINE-OXFORD	12	67	64	3	0.25
646	THORACIC SURGERY CLINICS	12	136	133	3	0.25
647	GENOME MEDICINE	11	463	453	10	0.909091
648	EUROPEAN JOURNAL OF PHARMACEUTICS AND BIOPHARMACEUTICS	11	184	181	3	0.272727
649	WORLD JOURNAL OF GASTROENTEROLOGY	11	148	144	4	0.363636
650	PLOS BIOLOGY	11	95	93	2	0.181818
651	SAUDI JOURNAL OF BIOLOGICAL SCIENCES	11	64	63	1	0.0909091
652	JOURNAL OF COMPARATIVE PATHOLOGY	11	31	30	1	0.0909091
653	LABORATORY MEDICINE	11	63	62	1	0.0909091
654	TURKISH THORACIC JOURNAL	11	11	11	0	0
655	FRONTIERS IN PSYCHIATRY	11	71	64	7	0.636364
656	AIDS CARE-PSYCHOLOGICAL AND SOCIO-MEDICAL ASPECTS OF AIDS/HIV	11	80	79	1	0.0909091
657	JMIR RESEARCH PROTOCOLS	11	13	12	1	0.0909091
658	VETERINARY WORLD	11	30	26	4	0.363636
659	PHARMACEUTICAL CHEMISTRY JOURNAL	11	34	31	3	0.272727
660	JOURNAL OF MEDICAL INTERNET RESEARCH	11	111	103	8	0.727273
661	INDIAN JOURNAL OF DERMATOLOGY	11	16	15	1	0.0909091
662	CHEMISTRY & BIODIVERSITY	11	22	22	0	0
663	INFECTIOUS DISEASE CLINICS OF NORTH AMERICA	11	171	168	3	0.272727
664	JOURNAL OF CLINICAL AND EXPERIMENTAL HEPATOLOGY	11	41	33	8	0.727273
665	ACTA PAULISTA DE ENFERMAGEM	11	28	26	2	0.181818
666	ADVANCED DRUG DELIVERY REVIEWS	11	534	530	4	0.363636
667	INFLAMMATORY BOWEL DISEASES	11	145	133	12	1.09091
668	SOUTH AFRICAN JOURNAL OF BOTANY	11	103	83	20	1.81818
669	VETERINARY JOURNAL	11	163	161	2	0.181818
670	CURRENT PHARMACEUTICAL BIOTECHNOLOGY	11	71	69	2	0.181818
671	DRUG DEVELOPMENT RESEARCH	11	150	147	3	0.272727
672	ASIAN CARDIOVASCULAR & THORACIC ANNALS	11	22	20	2	0.181818
673	EUROPEAN JOURNAL OF INFLAMMATION	11	13	12	1	0.0909091
674	FLORA INFEKSIYON HASTALIKLARI VE KLINIK MIKROBIYOLOJI DERGISI	11	1	1	0	0
675	BIOMOLECULAR NMR ASSIGNMENTS	11	12	11	1	0.0909091
676	COMPUTATIONAL AND MATHEMATICAL METHODS IN MEDICINE	11	18	18	0	0
677	NATURE	11	728	720	8	0.727273
678	ZOONOSES AND PUBLIC HEALTH	11	99	97	2	0.181818
679	ARTIFICIAL CELLS NANOMEDICINE AND BIOTECHNOLOGY	10	247	237	10	1
680	BRIEFINGS IN BIOINFORMATICS	10	75	72	3	0.3
681	DRUG DISCOVERIES AND THERAPEUTICS	10	18	18	0	0
682	CURRENT OPINION IN INFECTIOUS DISEASES	10	116	116	0	0
683	CURRENT DRUG DELIVERY	10	78	73	5	0.5
684	APPLIED BIOCHEMISTRY AND MICROBIOLOGY	10	31	28	3	0.3
685	ACTA CLINICA BELGICA	10	56	55	1	0.1
686	IRANIAN JOURNAL OF PHARMACEUTICAL RESEARCH	10	73	69	4	0.4
687	FRONTIERS IN ENDOCRINOLOGY	10	42	40	2	0.2
688	NEUROLOGY ASIA	10	16	15	1	0.1
689	BIOMARKERS IN MEDICINE	10	121	118	3	0.3
690	JAMA-JOURNAL OF THE AMERICAN MEDICAL ASSOCIATION	10	242	234	8	0.8
691	STRUCTURE	10	86	82	4	0.4
692	BIOCHIMICA ET BIOPHYSICA ACTA-PROTEINS AND PROTEOMICS	10	77	75	2	0.2
693	AMERICAN JOURNAL OF EMERGENCY MEDICINE	10	20	16	4	0.4
694	ACTA MICROBIOLOGICA ET IMMUNOLOGICA HUNGARICA	10	30	28	2	0.2
695	MEDIATORS OF INFLAMMATION	10	232	230	2	0.2
696	ANTHROPOLOGY SOUTHERN AFRICA	10	33	27	6	0.6
697	ACTA NEUROCHIRURGICA	10	27	26	1	0.1
698	JGH OPEN	10	47	46	1	0.1
699	ISRAEL MEDICAL ASSOCIATION JOURNAL	10	50	44	6	0.6
700	BIOINFORMATICS	10	133	124	9	0.9
701	JOURNAL OF PUBLIC HEALTH RESEARCH	10	11	11	0	0
702	MEDITERRANEAN JOURNAL OF HEMATOLOGY AND INFECTIOUS DISEASES	10	25	24	1	0.1
703	BIOLOGY-BASEL	10	98	94	4	0.4
704	JOURNAL OF PEDIATRIC INFECTION	10	2	2	0	0
705	PRESSE MEDICALE	10	189	188	1	0.1
706	BIOINTERFACE RESEARCH IN APPLIED CHEMISTRY	10	17	16	1	0.1
707	CLINICAL RADIOLOGY	10	54	53	1	0.1
708	IRANIAN JOURNAL OF MICROBIOLOGY	10	9	9	0	0
709	REVISTA DA ASSOCIACAO MEDICA BRASILEIRA	10	4	3	1	0.1
710	SCIENCE	10	366	363	3	0.3
711	ACTA RADIOLOGICA	10	32	32	0	0
712	INFECTIOUS DISEASES NOW	10	12	12	0	0
713	PUBLIC HEALTH NURSING	10	28	28	0	0
714	EXPERT OPINION ON DRUG DISCOVERY	10	121	118	3	0.3
715	COMMUNICATIONS IN MATHEMATICAL BIOLOGY AND NEUROSCIENCE	10	14	7	7	0.7
716	EGYPTIAN JOURNAL OF RADIOLOGY AND NUCLEAR MEDICINE	10	5	5	0	0
717	IMPLEMENTATION SCIENCE	10	160	145	15	1.5
718	JOURNAL OF BIOLOGICAL REGULATORS AND HOMEOSTATIC AGENTS	10	54	50	4	0.4
719	ANNALS OF EPIDEMIOLOGY	10	58	56	2	0.2
720	ARCHIVES OF BIOCHEMISTRY AND BIOPHYSICS	10	106	100	6	0.6
721	CLINICAL MEDICINE	10	33	31	2	0.2
722	METABOLOMICS	10	68	66	2	0.2
723	PAKISTAN JOURNAL OF ZOOLOGY	10	13	10	3	0.3
724	DIGESTIVE DISEASES AND SCIENCES	10	49	47	2	0.2
725	PAEDIATRIC RESPIRATORY REVIEWS	10	74	74	0	0
726	NEPHROLOGY	10	30	30	0	0
727	ALIMENTARY PHARMACOLOGY & THERAPEUTICS	10	172	159	13	1.3
728	OPEN MEDICINE	10	15	15	0	0
729	MATHEMATICS	10	27	24	3	0.3
730	EXPERT REVIEW OF MOLECULAR DIAGNOSTICS	10	54	53	1	0.1
731	JOURNAL OF INTERFERON AND CYTOKINE RESEARCH	10	18	18	0	0
732	JOURNAL OF BIOMEDICAL NANOTECHNOLOGY	9	98	81	17	1.88889
733	RUSSIAN JOURNAL OF BIOORGANIC CHEMISTRY	9	31	30	1	0.111111
734	BRITISH JOURNAL OF NEUROSURGERY	9	42	42	0	0
735	RUSSIAN CHEMICAL BULLETIN	9	46	32	14	1.55556
736	JOURNAL OF INNATE IMMUNITY	9	159	151	8	0.888889
737	INDIAN JOURNAL OF CRITICAL CARE MEDICINE	9	16	16	0	0
738	JOURNAL OF BIOSCIENCES	9	42	42	0	0
739	BJOG-AN INTERNATIONAL JOURNAL OF OBSTETRICS AND GYNAECOLOGY	9	114	107	7	0.777778
740	TALANTA	9	103	95	8	0.888889
741	TRANSPLANTATION PROCEEDINGS	9	13	13	0	0
742	GERMS	9	12	12	0	0
743	BULLETIN OF RUSSIAN STATE MEDICAL UNIVERSITY	9	1	1	0	0
744	OPHTHALMOLOGY	9	79	67	12	1.33333
745	DEUTSCHES ARZTEBLATT INTERNATIONAL	9	93	93	0	0
746	IMMUNOLOGY AND CELL BIOLOGY	9	94	88	6	0.666667
747	LANCET REGIONAL HEALTH-AMERICAS	9	19	19	0	0
748	JMIR FORMATIVE RESEARCH	9	17	16	1	0.111111
749	EUROPEAN JOURNAL OF DERMATOLOGY	9	12	12	0	0
750	JOURNAL OF CLINICAL PHARMACOLOGY	9	76	76	0	0
751	INDIAN JOURNAL OF ANIMAL RESEARCH	9	8	3	5	0.555556
752	FARMACIA	9	43	18	25	2.77778
753	EPIDEMIOLOGIE MIKROBIOLOGIE IMUNOLOGIE	9	5	5	0	0
754	SPINE	9	110	109	1	0.111111
755	ORGANIC & BIOMOLECULAR CHEMISTRY	9	170	166	4	0.444444
756	IMMUNITY INFLAMMATION AND DISEASE	9	48	47	1	0.111111
757	NATURE IMMUNOLOGY	9	525	520	5	0.555556
758	MALAWI MEDICAL JOURNAL	9	34	34	0	0
759	JOURNAL OF CHEMOTHERAPY	9	34	34	0	0
760	INTERNATIONAL JOURNAL OF PEDIATRIC OTORHINOLARYNGOLOGY	9	55	50	5	0.555556
761	INFECTION AND CHEMOTHERAPY	9	50	47	3	0.333333
762	INDONESIAN BIOMEDICAL JOURNAL	9	9	2	7	0.777778
763	RADIOLOGY	9	942	913	29	3.22222
764	REVUE SCIENTIFIQUE ET TECHNIQUE-OFFICE INTERNATIONAL DES EPIZOOTIES	9	61	61	0	0
765	MATHEMATICAL METHODS IN THE APPLIED SCIENCES	9	63	54	9	1
766	AMERICAN JOURNAL OF THERAPEUTICS	9	96	95	1	0.111111
767	ANNALS OF INDIAN ACADEMY OF NEUROLOGY	9	33	30	3	0.333333
768	CURRENT OPINION IN MICROBIOLOGY	9	219	217	2	0.222222
769	PHOTODIAGNOSIS AND PHOTODYNAMIC THERAPY	9	69	52	17	1.88889
770	ANNALS OF CLINICAL AND ANALYTICAL MEDICINE	9	0	0	0	0
771	REVISTA PORTUGUESA DE PNEUMOLOGIA	9	68	66	2	0.222222
772	FEMS MICROBIOLOGY LETTERS	9	33	32	1	0.111111
773	JOURNAL OF MICROBIOLOGY	9	87	87	0	0
774	CHEMICAL COMMUNICATIONS	9	111	102	9	1
775	IMMUNE NETWORK	9	65	63	2	0.222222
776	PROTEIN SCIENCE	9	56	51	5	0.555556
777	AMERICAN JOURNAL OF CLINICAL PATHOLOGY	9	47	47	0	0
778	VETERINARY MEDICINE AND SCIENCE	9	34	33	1	0.111111
779	LIFE-BASEL	9	38	37	1	0.111111
780	CLINICAL IMMUNOLOGY	9	40	40	0	0
781	ARABIAN JOURNAL OF CHEMISTRY	9	121	119	2	0.222222
782	INTERNATIONAL JOURNAL OF CIRCUMPOLAR HEALTH	9	25	24	1	0.111111
783	GENOME BIOLOGY AND EVOLUTION	9	198	194	4	0.444444
784	IRANIAN RED CRESCENT MEDICAL JOURNAL	9	26	26	0	0
785	PEDIATRICS INTERNATIONAL	9	27	26	1	0.111111
786	CLINICAL JOURNAL OF GASTROENTEROLOGY	9	19	19	0	0
787	BRITISH JOURNAL OF HOSPITAL MEDICINE	9	10	10	0	0
788	ASIA PACIFIC JOURNAL OF CLINICAL NUTRITION	9	38	31	7	0.777778
789	INDIAN JOURNAL OF THORACIC AND CARDIOVASCULAR SURGERY	9	5	2	3	0.333333
790	COMMUNICABLE DISEASES INTELLIGENCE	9	20	16	4	0.444444
791	EXPERT OPINION ON DRUG SAFETY	9	338	327	11	1.22222
792	BMC CANCER	9	93	91	2	0.222222
793	ACTA NEUROLOGICA BELGICA	9	5	5	0	0
794	BMC NEUROLOGY	9	30	29	1	0.111111
795	SPINE DEFORMITY	9	17	15	2	0.222222
796	JOURNAL OF CARDIOTHORACIC SURGERY	9	37	35	2	0.222222
797	ACTA PAEDIATRICA	9	41	29	12	1.33333
798	IMMUNOLOGICAL REVIEWS	9	292	285	7	0.777778
799	MEDICAL JOURNAL OF AUSTRALIA	9	18	17	1	0.111111
800	INDIAN JOURNAL OF CLINICAL BIOCHEMISTRY	9	10	10	0	0
801	AMERICAN JOURNAL OF OBSTETRICS AND GYNECOLOGY	9	46	42	4	0.444444
802	CANADIAN RESPIRATORY JOURNAL	9	81	79	2	0.222222
803	JOURNAL OF HEALTHCARE ENGINEERING	9	54	52	2	0.222222
804	AIDS AND BEHAVIOR	9	75	71	4	0.444444
805	CRITICAL REVIEWS IN MICROBIOLOGY	9	539	539	0	0
806	DNA AND CELL BIOLOGY	9	65	64	1	0.111111
807	EPIDEMIOLOGY	9	44	42	2	0.222222
808	JOURNAL OF CELLULAR PHYSIOLOGY	9	88	88	0	0
809	THERAPEUTICS AND CLINICAL RISK MANAGEMENT	9	54	54	0	0
810	ANNALS OF THORACIC SURGERY	9	34	30	4	0.444444
811	ECOLOGY AND EVOLUTION	9	133	129	4	0.444444
812	ANALYTICAL BIOCHEMISTRY	9	115	112	3	0.333333
813	INTERNATIONAL JOURNAL OF OPHTHALMOLOGY	9	18	18	0	0
814	HEALTH SCIENCE REPORTS	9	37	37	0	0
815	EUROPEAN JOURNAL OF OBSTETRICS & GYNECOLOGY AND REPRODUCTIVE BIOLOGY	9	63	56	7	0.777778
816	NEUROLOGICAL SCIENCES	8	13	12	1	0.125
817	EMBO JOURNAL	8	453	443	10	1.25
818	DRUG DEVELOPMENT AND INDUSTRIAL PHARMACY	8	140	140	0	0
819	CLINICAL & TRANSLATIONAL IMMUNOLOGY	8	115	114	1	0.125
820	PROTEIN JOURNAL	8	17	17	0	0
821	JOURNAL OF CYSTIC FIBROSIS	8	120	116	4	0.5
822	CLINICS AND PRACTICE	8	15	15	0	0
823	ADVANCES IN DIFFERENCE EQUATIONS	8	100	94	6	0.75
824	SCIENTIFIC AFRICAN	8	14	14	0	0
825	JOURNAL OF MOLECULAR LIQUIDS	8	96	83	13	1.625
826	ACG CASE REPORTS JOURNAL	8	4	4	0	0
827	EMBO MOLECULAR MEDICINE	8	274	271	3	0.375
828	ACS NANO	8	227	215	12	1.5
829	HEALTH RESEARCH POLICY AND SYSTEMS	8	39	38	1	0.125
830	VIRUSES-BASEL	8	30	27	3	0.375
831	MOLECULAR GENETICS MICROBIOLOGY AND VIROLOGY	8	17	15	2	0.25
832	RESULTS IN CHEMISTRY	8	8	8	0	0
833	JAMA INTERNAL MEDICINE	8	93	89	4	0.5
834	CURRENT PROTEIN & PEPTIDE SCIENCE	8	49	46	3	0.375
835	BYULLETEN SIBIRSKOY MEDITSINY	8	4	4	0	0
836	MYCOSES	8	35	28	7	0.875
837	INTERNATIONAL JOURNAL OF IMMUNOPATHOLOGY AND PHARMACOLOGY	8	80	79	1	0.125
838	INDIAN JOURNAL OF PHARMACOLOGY	8	10	9	1	0.125
839	M S-MEDECINE SCIENCES	8	6	3	3	0.375
840	PHARMACOGENOMICS	8	68	64	4	0.5
841	ANNALES DE DERMATOLOGIE ET DE VENEREOLOGIE	8	7	6	1	0.125
842	JOURNAL OF IMMUNOLOGICAL METHODS	8	43	42	1	0.125
843	BREATHE	8	87	84	3	0.375
844	MEDITERRANEAN JOURNAL OF INFECTION MICROBES AND ANTIMICROBIALS	8	1	1	0	0
845	EUROPEAN JOURNAL OF RADIOLOGY	8	56	54	2	0.25
846	BMC NEPHROLOGY	8	48	48	0	0
847	CURRENT INFECTIOUS DISEASE REPORTS	8	87	86	1	0.125
848	PULMONARY PHARMACOLOGY & THERAPEUTICS	8	67	67	0	0
849	BULLETIN DE L ACADEMIE NATIONALE DE MEDECINE	8	1	0	1	0.125
850	CLINICS AND RESEARCH IN HEPATOLOGY AND GASTROENTEROLOGY	8	40	38	2	0.25
851	EUROPEAN JOURNAL OF INTERNAL MEDICINE	8	50	43	7	0.875
852	JOURNAL OF PHARMACEUTICAL SCIENCES	8	98	97	1	0.125
853	REVISTA ARGENTINA DE MICROBIOLOGIA	8	22	22	0	0
854	BMC BIOINFORMATICS	8	116	114	2	0.25
855	ACTA BIOCHIMICA ET BIOPHYSICA SINICA	8	45	45	0	0
856	BIOSCIENCE BIOTECHNOLOGY RESEARCH COMMUNICATIONS	8	2	2	0	0
857	DISEASES	8	23	23	0	0
858	JOURNAL OF DERMATOLOGICAL TREATMENT	8	41	40	1	0.125
859	LEPROSY REVIEW	8	23	21	2	0.25
860	PROTEOMICS	8	89	87	2	0.25
861	JOURNAL OF THE CHINESE MEDICAL ASSOCIATION	8	92	85	7	0.875
862	INTERNATIONAL JOURNAL OF CLINICAL PRACTICE	8	23	23	0	0
863	REVISTA DEL CUERPO MEDICO DEL HOSPITAL NACIONAL ALMANZOR AGUINAGA ASENJO	8	1	0	1	0.125
864	PROTEIN AND PEPTIDE LETTERS	8	22	22	0	0
865	FRONTIERS IN CHEMISTRY	8	99	99	0	0
866	EXPERT REVIEW OF GASTROENTEROLOGY & HEPATOLOGY	8	72	67	5	0.625
867	INDIAN JOURNAL OF MEDICAL SPECIALITIES	8	11	11	0	0
868	GENETIC TESTING AND MOLECULAR BIOMARKERS	8	46	46	0	0
869	ARCHIVES OF MEDICAL SCIENCE	8	63	57	6	0.75
870	JOURNAL OF MARINE MEDICAL SOCIETY	8	1	1	0	0
871	JOURNAL OF X-RAY SCIENCE AND TECHNOLOGY	8	56	42	14	1.75
872	EMBO REPORTS	8	106	105	1	0.125
873	REVISTA ESPANOLA DE MEDICINA NUCLEAR E IMAGEN MOLECULAR	8	5	5	0	0
874	ACTA TROPICA	8	92	92	0	0
875	MEDICAL-SURGICAL JOURNAL-REVISTA MEDICO-CHIRURGICALA	8	6	2	4	0.5
876	GENOMICS	8	45	45	0	0
877	VETERINARY RESEARCH COMMUNICATIONS	8	33	33	0	0
878	HEALTH AND HUMAN RIGHTS	8	53	50	3	0.375
879	WORLD JOURNAL OF MICROBIOLOGY & BIOTECHNOLOGY	8	41	41	0	0
880	AMERICAN JOURNAL OF DERMATOPATHOLOGY	8	32	30	2	0.25
881	BRAZILIAN JOURNAL OF PHARMACEUTICAL SCIENCES	8	6	6	0	0
882	JOURNAL OF MEDICAL SYSTEMS	8	206	200	6	0.75
883	ONE HEALTH	8	52	49	3	0.375
884	MICROBIAL BIOTECHNOLOGY	8	84	79	5	0.625
885	KAOHSIUNG JOURNAL OF MEDICAL SCIENCES	8	36	35	1	0.125
886	JOURNAL OF BREATH RESEARCH	8	105	92	13	1.625
887	MEDICAL HYPOTHESES	8	33	33	0	0
888	ELECTRONIC JOURNAL OF GENERAL MEDICINE	8	4	3	1	0.125
889	INTERNATIONAL JOURNAL OF PHARMACEUTICAL SCIENCES AND RESEARCH	8	9	8	1	0.125
890	REVISTA DE EPIDEMIOLOGIA E CONTROLE DE INFECCAO	8	0	0	0	0
891	CARBOHYDRATE POLYMERS	8	182	161	21	2.625
892	JOURNAL OF STRUCTURAL BIOLOGY	7	37	36	1	0.142857
893	FREE RADICAL BIOLOGY AND MEDICINE	7	106	94	12	1.71429
894	INDIAN JOURNAL OF NEUROSURGERY	7	3	3	0	0
895	CLINICAL CHEMISTRY	7	56	52	4	0.571429
896	JOURNAL OF OCCUPATIONAL MEDICINE AND TOXICOLOGY	7	109	100	9	1.28571
897	COMPUTER METHODS AND PROGRAMS IN BIOMEDICINE	7	223	218	5	0.714286
898	KOREAN JOURNAL OF GASTROENTEROLOGY	7	10	9	1	0.142857
899	JOURNAL OF INFLAMMATION RESEARCH	7	29	29	0	0
900	ARCHIVES DE PEDIATRIE	7	6	6	0	0
901	BANGLADESH JOURNAL OF MEDICAL SCIENCE	7	4	1	3	0.428571
902	RUSSIAN OPEN MEDICAL JOURNAL	7	5	3	2	0.285714
903	COLLOIDS AND SURFACES B-BIOINTERFACES	7	196	195	1	0.142857
904	JOURNAL OF BIOSOCIAL SCIENCE	7	64	51	13	1.85714
905	DISCRETE AND CONTINUOUS DYNAMICAL SYSTEMS-SERIES B	7	85	79	6	0.857143
906	INDIAN JOURNAL OF RHEUMATOLOGY	7	6	4	2	0.285714
907	POLISH ARCHIVES OF INTERNAL MEDICINE-POLSKIE ARCHIWUM MEDYCYNY WEWNETRZNEJ	7	8	7	1	0.142857
908	BONE & JOINT JOURNAL	7	198	188	10	1.42857
909	MICROCHEMICAL JOURNAL	7	45	37	8	1.14286
910	CURRENT OPINION IN IMMUNOLOGY	7	156	154	2	0.285714
911	JOURNAL OF THE ELECTROCHEMICAL SOCIETY	7	48	38	10	1.42857
912	PHYSICA A-STATISTICAL MECHANICS AND ITS APPLICATIONS	7	112	107	5	0.714286
913	ROYAL SOCIETY OPEN SCIENCE	7	60	58	2	0.285714
914	NATURE REVIEWS MICROBIOLOGY	7	1209	1207	2	0.285714
915	MOLECULAR CELL	7	215	208	7	1
916	SKELETAL RADIOLOGY	7	29	28	1	0.142857
917	EUROPEAN JOURNAL OF CLINICAL PHARMACOLOGY	7	123	122	1	0.142857
918	MOLECULAR THERAPY-NUCLEIC ACIDS	7	90	85	5	0.714286
919	EXPERT SYSTEMS WITH APPLICATIONS	7	135	123	12	1.71429
920	INDIAN JOURNAL OF TRANSPLANTATION	7	5	3	2	0.285714
921	NIGERIAN JOURNAL OF CLINICAL PRACTICE	7	7	7	0	0
922	JOURNAL OF DRUG TARGETING	7	102	100	2	0.285714
923	JOURNAL OF ALLERGY AND CLINICAL IMMUNOLOGY-IN PRACTICE	7	46	42	4	0.571429
924	INDIAN JOURNAL OF CHEMISTRY SECTION B-ORGANIC CHEMISTRY INCLUDING MEDICINAL CHEMISTRY	7	20	20	0	0
925	JOURNAL OF BIOMEDICAL SCIENCE	7	127	127	0	0
926	INDIAN JOURNAL OF OCCUPATIONAL AND ENVIRONMENTAL MEDICINE	7	9	7	2	0.285714
927	SCIENCE IMMUNOLOGY	7	391	386	5	0.714286
928	POLISH JOURNAL OF RADIOLOGY	7	38	36	2	0.285714
929	JOURNAL OF ZOO AND WILDLIFE MEDICINE	7	42	38	4	0.571429
930	NATURE GENETICS	7	907	898	9	1.28571
931	JOURNAL OF DIGESTIVE DISEASES	7	68	68	0	0
932	SAINS MALAYSIANA	7	8	8	0	0
933	INTERNATIONAL JOURNAL OF OSTEOARCHAEOLOGY	7	25	22	3	0.428571
934	RURAL AND REMOTE HEALTH	7	17	15	2	0.285714
935	IMMUNOTHERAPY	7	41	41	0	0
936	AFRICAN JOURNAL OF PRIMARY HEALTH CARE & FAMILY MEDICINE	7	22	21	1	0.142857
937	JOURNAL OF THE AMERICAN CHEMICAL SOCIETY	7	191	189	2	0.285714
938	HISTORIA CIENCIAS SAUDE-MANGUINHOS	7	37	30	7	1
939	ANTIOXIDANTS	7	30	26	4	0.571429
940	CENTRAL EUROPEAN JOURNAL OF PUBLIC HEALTH	7	4	4	0	0
941	ANALYTICAL AND BIOANALYTICAL CHEMISTRY	7	97	91	6	0.857143
942	INTERNATIONAL JOURNAL OF DIABETES IN DEVELOPING COUNTRIES	7	10	10	0	0
943	AMERICAN JOURNAL OF GASTROENTEROLOGY	7	173	169	4	0.571429
944	JAC-ANTIMICROBIAL RESISTANCE	7	20	20	0	0
945	JOURNAL OF DAIRY SCIENCE	7	65	57	8	1.14286
946	ORGANIC LETTERS	7	116	102	14	2
947	JOURNAL OF PUBLIC HEALTH-HEIDELBERG	7	13	13	0	0
948	CARDIOMETRY	7	0	0	0	0
949	AGING-US	7	72	70	2	0.285714
950	INSIGHTS INTO IMAGING	7	51	50	1	0.142857
951	COLOMBIA MEDICA	7	19	17	2	0.285714
952	PLOS GENETICS	7	110	107	3	0.428571
953	JOURNAL OF HEALTH AND ALLIED SCIENCES NU	7	0	0	0	0
954	ANNALS OF GLOBAL HEALTH	7	39	39	0	0
955	SPRINGERPLUS	7	62	62	0	0
956	NEPALESE JOURNAL OF OPHTHALMOLOGY	7	0	0	0	0
957	JOURNAL OF GENERAL INTERNAL MEDICINE	7	4	4	0	0
958	INTERNATIONAL JOURNAL FOR EQUITY IN HEALTH	7	79	76	3	0.428571
959	BIOMEDICAL JOURNAL	7	38	33	5	0.714286
960	EXPERT OPINION ON DRUG METABOLISM & TOXICOLOGY	7	146	142	4	0.571429
961	SAUDI JOURNAL OF KIDNEY DISEASES AND TRANSPLANTATION	7	7	7	0	0
962	NANOMATERIALS	7	74	74	0	0
963	IUCRJ	7	22	21	1	0.142857
964	FEBS OPEN BIO	7	36	35	1	0.142857
965	JOURNAL OF GLOBAL HEALTH	7	33	33	0	0
966	KESMAS-NATIONAL PUBLIC HEALTH JOURNAL	7	5	5	0	0
967	JOURNAL OF PHARMACEUTICAL NEGATIVE RESULTS	7	0	0	0	0
968	DRUG DELIVERY	7	136	129	7	1
969	REPORTS OF BIOCHEMISTRY AND MOLECULAR BIOLOGY	7	26	25	1	0.142857
970	ACTA CRYSTALLOGRAPHICA SECTION C-STRUCTURAL CHEMISTRY	7	36	28	8	1.14286
971	JOURNAL OF VETERINARY RESEARCH	7	18	15	3	0.428571
972	MODERN RHEUMATOLOGY CASE REPORTS	7	3	3	0	0
973	HUMAN RESOURCES FOR HEALTH	7	30	29	1	0.142857
974	IMMUNOLOGIC RESEARCH	7	30	29	1	0.142857
975	PHARMACOGENETICS AND GENOMICS	7	81	76	5	0.714286
976	GENES AND IMMUNITY	7	125	123	2	0.285714
977	CARBOHYDRATE RESEARCH	7	47	47	0	0
978	TUBERKULOZ VE TORAKS-TUBERCULOSIS AND THORAX	7	8	8	0	0
979	MEDICAL JOURNAL OF INDONESIA	7	7	6	1	0.142857
980	GESUNDHEITSWESEN	7	10	10	0	0
981	REVISTA CLINICA ESPANOLA	7	21	21	0	0
982	3 BIOTECH	7	85	83	2	0.285714
983	CHEMICAL SCIENCE	7	136	132	4	0.571429
984	TURKISH NEUROSURGERY	7	19	18	1	0.142857
985	INDIAN DERMATOLOGY ONLINE JOURNAL	7	16	16	0	0
986	CURRENT DRUG TARGETS	7	67	66	1	0.142857
987	AMB EXPRESS	7	18	18	0	0
988	NEUROLOGY	7	9	6	3	0.428571
989	COMPUTATIONAL INTELLIGENCE AND NEUROSCIENCE	7	32	30	2	0.285714
990	JOURNAL OF THE BRAZILIAN CHEMICAL SOCIETY	7	53	50	3	0.428571
991	CELLULAR AND MOLECULAR LIFE SCIENCES	7	166	164	2	0.285714
992	TOHOKU JOURNAL OF EXPERIMENTAL MEDICINE	7	32	31	1	0.142857
993	NEW ZEALAND MEDICAL JOURNAL	7	5	5	0	0
994	MYCOPATHOLOGIA	6	14	12	2	0.333333
995	INTERNATIONAL JOURNAL OF MEDICAL INFORMATICS	6	18	16	2	0.333333
996	TRENDS IN IMMUNOLOGY	6	202	201	1	0.166667
997	BRITISH JOURNAL OF OPHTHALMOLOGY	6	105	102	3	0.5
998	INDIAN JOURNAL OF RADIOLOGY AND IMAGING	6	8	7	1	0.166667
999	MOLECULAR SIMULATION	6	11	11	0	0
1000	HEALTH AND QUALITY OF LIFE OUTCOMES	6	90	86	4	0.666667
1001	NEUROPSYCHIATRIC DISEASE AND TREATMENT	6	39	35	4	0.666667
1002	CYTOPATHOLOGY	6	18	18	0	0
1003	EUROPEAN JOURNAL OF NUCLEAR MEDICINE AND MOLECULAR IMAGING	6	91	81	10	1.66667
1004	VETERINARY PATHOLOGY	6	50	48	2	0.333333
1005	INTERNATIONAL JOURNAL OF SYSTEMATIC AND EVOLUTIONARY MICROBIOLOGY	6	107	101	6	1
1006	CURRENT OPINION IN PHARMACOLOGY	6	170	169	1	0.166667
1007	VALUE IN HEALTH	6	43	41	2	0.333333
1008	PHARMACOEPIDEMIOLOGY AND DRUG SAFETY	6	46	46	0	0
1009	JOURNAL OF OBSTETRICS AND GYNAECOLOGY	6	13	13	0	0
1010	EUROPEAN JOURNAL OF GASTROENTEROLOGY & HEPATOLOGY	6	27	26	1	0.166667
1011	GALICIA CLINICA	6	0	0	0	0
1012	LIVER INTERNATIONAL	6	18	17	1	0.166667
1013	JOURNAL OF COMMUNITY HOSPITAL INTERNAL MEDICINE PERSPECTIVES	6	7	7	0	0
1014	EUROPEAN JOURNAL OF OPHTHALMOLOGY	6	11	11	0	0
1015	ACTA POLONIAE PHARMACEUTICA	6	12	12	0	0
1016	WEST INDIAN MEDICAL JOURNAL	6	0	0	0	0
1017	ACTA CLINICA CROATICA	6	10	10	0	0
1018	METABOLITES	6	30	30	0	0
1019	JOURNAL OF ORTHOPAEDIC SURGERY	6	29	28	1	0.166667
1020	CLINICAL TRANSPLANTATION	6	136	130	6	1
1021	PEDIATRIC TRANSPLANTATION	6	12	12	0	0
1022	CASE REPORTS IN ONCOLOGY	6	8	8	0	0
1023	JOURNAL OF NEUROSURGERY-SPINE	6	67	66	1	0.166667
1024	UROLOGY ANNALS	6	10	10	0	0
1025	MULTIMEDIA TOOLS AND APPLICATIONS	6	36	31	5	0.833333
1026	JOURNAL OF COMPUTER-AIDED MOLECULAR DESIGN	6	73	73	0	0
1027	ZEITSCHRIFT FUR GASTROENTEROLOGIE	6	3	3	0	0
1028	VETERINARY SCIENCES	6	20	20	0	0
1029	GENES & GENOMICS	6	26	25	1	0.166667
1030	CPT-PHARMACOMETRICS & SYSTEMS PHARMACOLOGY	6	27	24	3	0.5
1031	JOURNAL OF HEALTH RESEARCH	6	2	1	1	0.166667
1032	INDIAN JOURNAL OF GASTROENTEROLOGY	6	21	17	4	0.666667
1033	CENTRAL EUROPEAN JOURNAL OF IMMUNOLOGY	6	20	20	0	0
1034	CLINICAL GASTROENTEROLOGY AND HEPATOLOGY	6	24	24	0	0
1035	CURRENT MEDICAL IMAGING	6	20	19	1	0.166667
1036	RESULTS IN PHYSICS	6	60	53	7	1.16667
1037	MOLECULAR IMAGING AND BIOLOGY	6	63	61	2	0.333333
1038	FRONTIERS OF MEDICINE	6	35	35	0	0
1039	EUROPEAN JOURNAL OF RADIOLOGY OPEN	6	16	15	1	0.166667
1040	JOURNAL OF OBSTETRICS AND GYNECOLOGY OF INDIA	6	18	17	1	0.166667
1041	FUTURE VIROLOGY	6	17	15	2	0.333333
1042	JOURNAL OF CLINICAL NEUROSCIENCE	6	22	22	0	0
1043	EVIDENCE-BASED COMPLEMENTARY AND ALTERNATIVE MEDICINE	6	18	16	2	0.333333
1044	CASPIAN JOURNAL OF INTERNAL MEDICINE	6	6	6	0	0
1045	WORLD JOURNAL OF PEDIATRICS	6	44	44	0	0
1046	AFRICAN JOURNAL OF UROLOGY	6	5	5	0	0
1047	ANNALI DI IGIENE MEDICINA PREVENTIVA E DI COMUNITA	6	9	9	0	0
1048	INTERNATIONAL REVIEWS OF IMMUNOLOGY	6	82	78	4	0.666667
1049	MEDICINA DE FAMILIA-SEMERGEN	6	1	0	1	0.166667
1050	RADIOLOGIA MEDICA	6	35	32	3	0.5
1051	ASIAN PACIFIC JOURNAL OF TROPICAL BIOMEDICINE	6	23	22	1	0.166667
1052	MONATSSCHRIFT KINDERHEILKUNDE	6	1	0	1	0.166667
1053	HIV & AIDS REVIEW	6	6	4	2	0.333333
1054	CANADIAN JOURNAL OF NEUROLOGICAL SCIENCES	6	6	6	0	0
1055	ORVOSI HETILAP	6	3	1	2	0.333333
1056	INTERNATIONAL JOURNAL OF LIFE SCIENCE AND PHARMA RESEARCH	6	3	3	0	0
1057	JOURNAL OF OPHTHALMIC INFLAMMATION AND INFECTION	6	28	26	2	0.333333
1058	PEDIATRIC NEPHROLOGY	6	4	2	2	0.333333
1059	IRISH JOURNAL OF MEDICAL SCIENCE	6	9	7	2	0.333333
1060	INTERNATIONAL JOURNAL OF PUBLIC HEALTH	6	16	15	1	0.166667
1061	JOURNAL OF INFECTION PREVENTION	6	3	3	0	0
1062	JOURNAL OF RACIAL AND ETHNIC HEALTH DISPARITIES	6	15	15	0	0
1063	AUSTRAL JOURNAL OF VETERINARY SCIENCES	6	6	6	0	0
1064	OCCUPATIONAL AND ENVIRONMENTAL MEDICINE	6	124	121	3	0.5
1065	INDIAN JOURNAL OF CANCER	6	15	15	0	0
1066	INDIAN JOURNAL OF MEDICAL AND PAEDIATRIC ONCOLOGY	6	2	2	0	0
1067	HLA	6	33	28	5	0.833333
1068	DIABETES RESEARCH AND CLINICAL PRACTICE	6	79	79	0	0
1069	POSTGRADUATE MEDICINE	6	53	53	0	0
1070	ANTIOXIDANTS & REDOX SIGNALING	6	119	116	3	0.5
1071	BJR CASE REPORTS	6	5	5	0	0
1072	BRITISH JOURNAL OF DERMATOLOGY	6	76	68	8	1.33333
1073	GASTROENTEROLOGY	6	1	1	0	0
1074	REVISTA DE GASTROENTEROLOGIA DE MEXICO	6	6	4	2	0.333333
1075	DISASTER MEDICINE AND PUBLIC HEALTH PREPAREDNESS	6	21	21	0	0
1076	AMERICAN JOURNAL OF PHYSIOLOGY-LUNG CELLULAR AND MOLECULAR PHYSIOLOGY	6	147	144	3	0.5
1077	SRPSKI ARHIV ZA CELOKUPNO LEKARSTVO	6	9	3	6	1
1078	PEDIATRICS AND NEONATOLOGY	6	15	14	1	0.166667
1079	MEDICAL PRINCIPLES AND PRACTICE	6	39	38	1	0.166667
1080	JOURNAL OF CLINICAL PATHOLOGY	6	55	54	1	0.166667
1081	TOBACCO INDUCED DISEASES	6	15	10	5	0.833333
1082	TRANSPLANTATION	6	77	72	5	0.833333
1083	THERAPEUTIC DRUG MONITORING	6	59	52	7	1.16667
1084	WIENER KLINISCHE WOCHENSCHRIFT	6	6	6	0	0
1085	AURIS NASUS LARYNX	6	30	28	2	0.333333
1086	TROPICAL DISEASES TRAVEL MEDICINE AND VACCINES	6	25	25	0	0
1087	JOURNAL OF AGRICULTURAL & ENVIRONMENTAL ETHICS	6	48	35	13	2.16667
1088	JOURNAL OF ULTRASOUND IN MEDICINE	6	38	36	2	0.333333
1089	TURKISH JOURNAL OF PEDIATRICS	6	9	7	2	0.333333
1090	CLINICAL PEDIATRICS	6	6	5	1	0.166667
1091	NATURAL PRODUCT COMMUNICATIONS	6	21	21	0	0
1092	JOURNAL OF PROTEOMICS	6	68	66	2	0.333333
1093	MUNDO DA SAUDE	6	4	4	0	0
1094	JOURNAL OF APPLIED ECOLOGY	6	75	73	2	0.333333
1095	UROLOGE	6	6	1	5	0.833333
1096	JOURNAL OF THE INDIAN CHEMICAL SOCIETY	6	10	10	0	0
1097	MOLECULAR BIOSYSTEMS	6	89	89	0	0
1098	THERAPEUTIC ADVANCES IN RESPIRATORY DISEASE	6	11	10	1	0.166667
1099	MICROBIOLOGYOPEN	6	25	25	0	0
1100	AMERICAN JOURNAL OF INDUSTRIAL MEDICINE	6	40	36	4	0.666667
1101	PAKISTAN VETERINARY JOURNAL	6	20	20	0	0
1102	QUALITATIVE HEALTH RESEARCH	6	50	49	1	0.166667
1103	CLINICAL THERAPEUTICS	6	42	40	2	0.333333
1104	JOURNAL OF CLINICAL IMAGING SCIENCE	6	15	15	0	0
1105	PAEDIATRICA INDONESIANA	6	5	5	0	0
1106	REVISTA DE CHIMIE	6	12	11	1	0.166667
1107	BIOLOGICALS	6	20	20	0	0
1108	BIOMARKERS	6	23	23	0	0
1109	MEDISUR-REVISTA DE CIENCIAS MEDICAS DE CIENFUEGOS	6	0	0	0	0
1110	BELITUNG NURSING JOURNAL	6	7	4	3	0.5
1111	MILITARY MEDICINE	6	18	18	0	0
1112	BIOSCIENCE TRENDS	6	12	11	1	0.166667
1113	GOMAL JOURNAL OF MEDICAL SCIENCES	6	5	0	5	0.833333
1114	MAJALAH KEDOKTERAN BANDUNG	6	2	2	0	0
1115	INTESTINAL RESEARCH	6	46	41	5	0.833333
1116	EXPERIMENTAL AND CLINICAL TRANSPLANTATION	6	7	7	0	0
1117	AMERICAN FAMILY PHYSICIAN	6	2	1	1	0.166667
1118	POLYHEDRON	6	102	99	3	0.5
1119	INTERNATIONAL JOURNAL OF ADVANCED COMPUTER SCIENCE AND APPLICATIONS	6	1	1	0	0
1120	JOURNAL OF MEDICAL IMAGING AND HEALTH INFORMATICS	6	5	3	2	0.333333
1121	RUSSIAN JOURNAL OF ORGANIC CHEMISTRY	6	26	24	2	0.333333
1122	MOLECULAR BIOLOGY	6	17	17	0	0
1123	FEMS MICROBIOLOGY REVIEWS	6	488	486	2	0.333333
1124	UNIVERSITAS MEDICA	6	0	0	0	0
1125	PROCEEDINGS OF THE ROYAL SOCIETY B-BIOLOGICAL SCIENCES	6	81	80	1	0.166667
1126	THORACIC AND CARDIOVASCULAR SURGEON	6	16	15	1	0.166667
1127	ALEXANDRIA ENGINEERING JOURNAL	6	59	54	5	0.833333
1128	MOLECULAR BIOTECHNOLOGY	6	8	7	1	0.166667
1129	RUSSIAN JOURNAL OF GENETICS	6	9	6	3	0.5
1130	RESEARCH IN MICROBIOLOGY	6	31	31	0	0
1131	JOURNAL OF EPIDEMIOLOGY AND COMMUNITY HEALTH	6	93	93	0	0
1132	SLAS DISCOVERY	6	57	56	1	0.166667
1133	JOURNAL OF RESEARCH IN PHARMACY	6	28	28	0	0
1134	REVISTA DE NEUROLOGIA	6	6	4	2	0.333333
1135	WORLD JOURNAL OF UROLOGY	6	40	34	6	1
1136	INDIAN JOURNAL OF EXPERIMENTAL BIOLOGY	6	7	5	2	0.333333
1137	BIOMETALS	5	55	51	4	0.8
1138	JOURNAL OF APPLIED LABORATORY MEDICINE	5	10	9	1	0.2
1139	THORACIC RESEARCH AND PRACTICE	5	0	0	0	0
1140	HEALTH SA GESONDHEID	5	7	7	0	0
1141	NUCLEAR MEDICINE COMMUNICATIONS	5	11	11	0	0
1142	MOLECULAR & CELLULAR PROTEOMICS	5	106	99	7	1.4
1143	JAAPA-JOURNAL OF THE AMERICAN ACADEMY OF PHYSICIAN ASSISTANTS	5	11	11	0	0
1144	MATERIALS	5	27	23	4	0.8
1145	JOURNAL OF COMPUTER ASSISTED TOMOGRAPHY	5	24	24	0	0
1146	POLYMERS	5	37	33	4	0.8
1147	ADVANCES IN HUMAN BIOLOGY	5	2	2	0	0
1148	ARCHIVES OF ORTHOPAEDIC AND TRAUMA SURGERY	5	22	19	3	0.6
1149	OXIDATIVE MEDICINE AND CELLULAR LONGEVITY	5	113	113	0	0
1150	CANCER IMMUNOLOGY IMMUNOTHERAPY	5	40	40	0	0
1151	PATHOLOGE	5	9	8	1	0.2
1152	ROFO-FORTSCHRITTE AUF DEM GEBIET DER RONTGENSTRAHLEN UND DER BILDGEBENDEN VERFAHREN	5	0	0	0	0
1153	STAR PROTOCOLS	5	7	6	1	0.2
1154	EXPERT OPINION ON DRUG DELIVERY	5	61	59	2	0.4
1155	MOLECULAR AND CELLULAR BIOCHEMISTRY	5	40	40	0	0
1156	EXPERIMENTAL LUNG RESEARCH	5	12	11	1	0.2
1157	JOURNAL OF CORRECTIONAL HEALTH CARE	5	14	14	0	0
1158	INVESTIGACION CLINICA	5	4	4	0	0
1159	CEN CASE REPORTS	5	4	4	0	0
1160	OPEN LIFE SCIENCES	5	4	4	0	0
1161	JOURNAL OF MATERIALS CHEMISTRY B	5	48	45	3	0.6
1162	FRONTIERS IN NEUROSCIENCE	5	34	34	0	0
1163	EURASIAN JOURNAL OF PULMONOLOGY	5	1	1	0	0
1164	BIOMATERIALS	5	171	169	2	0.4
1165	ENVIRONMENTAL HEALTH AND PREVENTIVE MEDICINE	5	43	40	3	0.6
1166	COMPLEXITY	5	12	11	1	0.2
1167	NATURE CHEMICAL BIOLOGY	5	297	293	4	0.8
1168	INTERNATIONAL JOURNAL OF PREVENTIVE MEDICINE	5	32	32	0	0
1169	EXPERT OPINION ON THERAPEUTIC PATENTS	5	182	180	2	0.4
1170	HEALTH & SOCIAL CARE IN THE COMMUNITY	5	20	19	1	0.2
1171	NATURE REVIEWS DRUG DISCOVERY	5	39	39	0	0
1172	BIO-PROTOCOL	5	3	3	0	0
1173	CYTOJOURNAL	5	7	7	0	0
1174	THORACIC CANCER	5	5	5	0	0
1175	JOURNAL OF BIOCHEMICAL AND MOLECULAR TOXICOLOGY	5	9	9	0	0
1176	CLINICAL NUTRITION	5	34	32	2	0.4
1177	AUSTRALIAN AND NEW ZEALAND JOURNAL OF PUBLIC HEALTH	5	19	19	0	0
1178	JOURNAL OF SPINAL CORD MEDICINE	5	40	40	0	0
1179	ANNALS OF SAUDI MEDICINE	5	28	26	2	0.4
1180	NEURAL COMPUTING & APPLICATIONS	5	73	73	0	0
1181	PLANTS-BASEL	5	54	50	4	0.8
1182	CLINICAL COSMETIC AND INVESTIGATIONAL DERMATOLOGY	5	1	0	1	0.2
1183	REVISTA MEDICA DEL URUGUAY	5	1	1	0	0
1184	PEDIATRIC BLOOD & CANCER	5	15	15	0	0
1185	THERAPIE	5	10	10	0	0
1186	CRYSTALLOGRAPHY REPORTS	5	7	4	3	0.6
1187	SOUTH AFRICAN JOURNAL OF COMMUNICATION DISORDERS	5	10	8	2	0.4
1188	ARCHIVES OF ENVIRONMENTAL & OCCUPATIONAL HEALTH	5	32	31	1	0.2
1189	ACTA NATURAE	5	17	15	2	0.4
1190	PROTEOMICS CLINICAL APPLICATIONS	5	63	62	1	0.2
1191	MEDICC REVIEW	5	25	23	2	0.4
1192	ACADEMIC RADIOLOGY	5	45	43	2	0.4
1193	DRUG RESEARCH	5	12	12	0	0
1194	MATERIALS TECHNOLOGY	5	39	38	1	0.2
1195	CURRENT MOLECULAR PHARMACOLOGY	5	20	18	2	0.4
1196	PATHOLOGY	5	24	23	1	0.2
1197	BMC PREGNANCY AND CHILDBIRTH	5	50	50	0	0
1198	INFLAMMATION	5	182	182	0	0
1199	JOURNAL OF BRONCHOLOGY & INTERVENTIONAL PULMONOLOGY	5	47	45	2	0.4
1200	GENERAL THORACIC AND CARDIOVASCULAR SURGERY	5	15	14	1	0.2
1201	META GENE	5	7	7	0	0
1202	GASTROINTESTINAL ENDOSCOPY	5	6	6	0	0
1203	AMERICAN JOURNAL OF OTOLARYNGOLOGY	5	18	18	0	0
1204	PHARMACOLOGICAL RESEARCH	5	80	79	1	0.2
1205	STRUCTURAL CHEMISTRY	5	59	56	3	0.6
1206	PULMONARY MEDICINE	5	35	34	1	0.2
1207	MOLECULAR BIOLOGY AND EVOLUTION	5	70	65	5	1
1208	AIDS RESEARCH AND HUMAN RETROVIRUSES	5	18	18	0	0
1209	CLINICAL ORTHOPAEDICS AND RELATED RESEARCH	5	28	28	0	0
1210	BMC PSYCHIATRY	5	114	110	4	0.8
1211	IMMUNITY	5	96	94	2	0.4
1212	POSTEPY DERMATOLOGII I ALERGOLOGII	5	7	7	0	0
1213	JOURNAL OF INVESTIGATIVE MEDICINE HIGH IMPACT CASE REPORTS	5	2	2	0	0
1214	BIOINFORMATION	5	12	12	0	0
1215	BUNDESGESUNDHEITSBLATT-GESUNDHEITSFORSCHUNG-GESUNDHEITSSCHUTZ	5	8	8	0	0
1216	MATERIALS SCIENCE & ENGINEERING C-MATERIALS FOR BIOLOGICAL APPLICATIONS	5	113	113	0	0
1217	INDIAN JOURNAL OF NEPHROLOGY	5	4	4	0	0
1218	JORNAL BRASILEIRO DE NEFROLOGIA	5	8	7	1	0.2
1219	JOURNAL OF PATHOLOGY	5	99	98	1	0.2
1220	ACTA GASTRO-ENTEROLOGICA BELGICA	5	1	1	0	0
1221	JOURNAL OF RESEARCH IN MEDICAL SCIENCES	5	59	56	3	0.6
1222	JOURNAL OF CLINICAL NEUROLOGY	5	17	17	0	0
1223	LUPUS	5	37	35	2	0.4
1224	BIOLOGICAL CHEMISTRY	5	22	20	2	0.4
1225	SEMINARS IN IMMUNOLOGY	5	130	127	3	0.6
1226	INTERNATIONAL JOURNAL OF CLINICAL PHARMACOLOGY AND THERAPEUTICS	5	12	12	0	0
1227	INTERNATIONAL JOURNAL OF SPINE SURGERY	5	4	4	0	0
1228	MOLECULAR GENETICS & GENOMIC MEDICINE	5	13	13	0	0
1229	EUROPEAN HEART JOURNAL-CARDIOVASCULAR IMAGING	5	1	1	0	0
1230	BIOMEDICAL SIGNAL PROCESSING AND CONTROL	5	17	16	1	0.2
1231	AMERICAN JOURNAL OF TRANSPLANTATION	5	27	26	1	0.2
1232	KOREAN JOURNAL OF MEDICAL HISTORY	5	5	4	1	0.2
1233	ASIAN BIOMEDICINE	5	7	6	1	0.2
1234	PHARMACEUTICAL BIOLOGY	5	91	90	1	0.2
1235	TURKISH JOURNAL OF IMMUNOLOGY	5	0	0	0	0
1236	SWISS MEDICAL WEEKLY	5	51	49	2	0.4
1237	ACTA CRYSTALLOGRAPHICA SECTION E-CRYSTALLOGRAPHIC COMMUNICATIONS	5	11	9	2	0.4
1238	PATHOLOGIA	5	0	0	0	0
1239	INTERNATIONAL JOURNAL OF HEALTH AND ALLIED SCIENCES	5	0	0	0	0
1240	OMICS-A JOURNAL OF INTEGRATIVE BIOLOGY	5	35	33	2	0.4
1241	JOURNAL OF MATHEMATICAL BIOLOGY	5	20	19	1	0.2
1242	CURRENT HIV RESEARCH	5	13	13	0	0
1243	LANCET DIGITAL HEALTH	5	118	114	4	0.8
1244	GENOME BIOLOGY	5	226	223	3	0.6
1245	AMERICAN JOURNAL OF PATHOLOGY	5	59	58	1	0.2
1246	JOURNAL OF LAPAROENDOSCOPIC & ADVANCED SURGICAL TECHNIQUES	5	10	9	1	0.2
1247	CASE REPORTS IN DERMATOLOGY	5	20	20	0	0
1248	GLOBAL HEALTH-SCIENCE AND PRACTICE	5	32	29	3	0.6
1249	JOURNAL OF COMPUTATIONAL BIOPHYSICS AND CHEMISTRY	5	0	0	0	0
1250	LETTERS IN ORGANIC CHEMISTRY	5	11	10	1	0.2
1251	BRAZILIAN ARCHIVES OF BIOLOGY AND TECHNOLOGY	5	14	13	1	0.2
1252	SAR AND QSAR IN ENVIRONMENTAL RESEARCH	5	21	16	5	1
1253	MEDICAL & BIOLOGICAL ENGINEERING & COMPUTING	5	50	46	4	0.8
1254	IEEE SENSORS JOURNAL	5	23	20	3	0.6
1255	JOURNAL OF DIGESTIVE ENDOSCOPY	5	4	1	3	0.6
1256	JMIR MEDICAL INFORMATICS	5	39	36	3	0.6
1257	REDOX BIOLOGY	5	58	57	1	0.2
1258	CHINESE CHEMICAL LETTERS	5	268	260	8	1.6
1259	CURRENT PROTEOMICS	5	0	0	0	0
1260	REVIEWS IN MEDICAL MICROBIOLOGY	5	13	13	0	0
1261	APPLIED AND ENVIRONMENTAL MICROBIOLOGY	5	50	48	2	0.4
1262	CURRENT ISSUES IN MOLECULAR BIOLOGY	5	10	10	0	0
1263	LUMINESCENCE	5	19	16	3	0.6
1264	INTERNATIONAL JOURNAL OF HYGIENE AND ENVIRONMENTAL HEALTH	5	86	84	2	0.4
1265	BIOTECHNOLOGY LETTERS	5	52	51	1	0.2
1266	JOURNAL OF THE KOREAN MEDICAL ASSOCIATION	5	12	11	1	0.2
1267	ACTA ORTHOPAEDICA BELGICA	5	6	6	0	0
1268	JOURNAL OF THE ROYAL SOCIETY INTERFACE	5	39	39	0	0
1269	SOCIAL HISTORY OF MEDICINE	5	6	4	2	0.4
1270	INTERNATIONAL JOURNAL OF APPLIED AND BASIC MEDICAL RESEARCH	5	23	23	0	0
1271	FUTURE SCIENCE OA	5	4	4	0	0
1272	PEDIATRIC DERMATOLOGY	5	4	4	0	0
1273	KLINISCHE MONATSBLATTER FUR AUGENHEILKUNDE	5	8	6	2	0.4
1274	JOURNAL OF LABORATORY PHYSICIANS	5	7	7	0	0
1275	EUROPEAN PHYSICAL JOURNAL PLUS	5	55	49	6	1.2
1276	VOJNOSANITETSKI PREGLED	5	2	2	0	0
1277	TRANSLATIONAL CANCER RESEARCH	5	10	9	1	0.2
1278	CASE REPORTS IN SURGERY	5	9	9	0	0
1279	MEDYCYNA WETERYNARYJNA-VETERINARY MEDICINE-SCIENCE AND PRACTICE	5	16	14	2	0.4
1280	MOLECULAR AND CELLULAR PROBES	5	51	50	1	0.2
1281	SALUD PUBLICA DE MEXICO	5	25	25	0	0
1282	TOXINS	5	41	36	5	1
1283	NEPHROLOGIE & THERAPEUTIQUE	5	4	3	1	0.2
1284	JOURNAL OF RHEUMATOLOGY	5	70	70	0	0
1285	JOURNAL OF MEDICAL PRIMATOLOGY	5	15	14	1	0.2
1286	ADVANCED BIOMEDICAL RESEARCH	5	8	8	0	0
1287	TETRAHEDRON LETTERS	5	70	69	1	0.2
1288	JOURNAL OF KING SAUD UNIVERSITY SCIENCE	5	28	25	3	0.6
1289	SOUTH AFRICAN FAMILY PRACTICE	5	7	6	1	0.2
1290	JOURNAL OF THE LIAQUAT UNIVERSITY OF MEDICAL AND HEALTH SCIENCES	5	2	2	0	0
1291	CLINICAL BIOCHEMISTRY	5	66	65	1	0.2
1292	SPECTROCHIMICA ACTA PART A-MOLECULAR AND BIOMOLECULAR SPECTROSCOPY	5	27	23	4	0.8
1293	NEUROLOGY-CLINICAL PRACTICE	5	13	12	1	0.2
1294	JOURNAL OF CLINICAL EPIDEMIOLOGY	5	26	24	2	0.4
1295	DERMATOLOGY AND THERAPY	5	18	15	3	0.6
1296	ACS CENTRAL SCIENCE	5	87	84	3	0.6
1297	GACETA MEDICA DE MEXICO	5	3	3	0	0
1298	CURRENT HIV/AIDS REPORTS	5	36	36	0	0
1299	BIOCHEMISTRY-MOSCOW	5	45	45	0	0
1300	CELLULAR PHYSIOLOGY AND BIOCHEMISTRY	5	90	86	4	0.8
1301	AMERICAN JOURNAL OF PREVENTIVE MEDICINE	5	61	60	1	0.2
1302	INTERNATIONAL JOURNAL OF DRUG POLICY	5	42	38	4	0.8
1303	BMC MEDICAL INFORMATICS AND DECISION MAKING	5	18	18	0	0
1304	INTERNATIONAL JOURNAL OF MICROBIOLOGY	5	17	17	0	0
1305	EGYPTIAN JOURNAL OF OTOLARYNGOLOGY	5	1	1	0	0
1306	TURKISH JOURNAL OF GASTROENTEROLOGY	5	7	7	0	0
1307	QUIMICA NOVA	5	6	5	1	0.2
1308	CLINICS	5	10	10	0	0
1309	ONDERSTEPOORT JOURNAL OF VETERINARY RESEARCH	5	46	46	0	0
1310	KLIMIK JOURNAL	5	2	1	1	0.2
1311	JOURNAL OF MOLECULAR MEDICINE-JMM	5	46	45	1	0.2
1312	VETERINARY RESEARCH	5	71	70	1	0.2
1313	AUSTRALASIAN JOURNAL OF DERMATOLOGY	5	2	2	0	0
1314	IRANIAN JOURNAL OF ALLERGY ASTHMA AND IMMUNOLOGY	5	77	76	1	0.2
1315	RESEARCH AND REPORTS IN TROPICAL MEDICINE	4	32	32	0	0
1316	JOURNAL OF PUBLIC HEALTH POLICY	4	16	16	0	0
1317	NEURO-OPHTHALMOLOGY	4	3	2	1	0.25
1318	CUKUROVA MEDICAL JOURNAL	4	0	0	0	0
1319	MEDICAL ANTHROPOLOGY	4	26	23	3	0.75
1320	PSYCHOLOGY RESEARCH AND BEHAVIOR MANAGEMENT	4	8	8	0	0
1321	DIGESTIVE AND LIVER DISEASE	4	40	38	2	0.5
1322	BIOCONJUGATE CHEMISTRY	4	85	79	6	1.5
1323	PHARMACOGNOSY MAGAZINE	4	15	15	0	0
1324	MONATSHEFTE FUR CHEMIE	4	22	22	0	0
1325	INTERNATIONAL JOURNAL OF BIOMETEOROLOGY	4	10	10	0	0
1326	RENAL FAILURE	4	31	31	0	0
1327	ANNALS ACADEMY OF MEDICINE SINGAPORE	4	4	3	1	0.25
1328	EGYPTIAN JOURNAL OF INTERNAL MEDICINE	4	0	0	0	0
1329	FORENSIC SCIENCE MEDICINE AND PATHOLOGY	4	9	7	2	0.5
1330	KARDIOCHIRURGIA I TORAKOCHIRURGIA POLSKA-POLISH JOURNAL OF THORACIC AND CARDIOVASCULAR SURGERY	4	1	1	0	0
1331	INORGANIC CHEMISTRY	4	33	27	6	1.5
1332	GLYCOBIOLOGY	4	20	19	1	0.25
1333	JOURNAL OF MEDICAL IMAGING AND RADIATION ONCOLOGY	4	29	29	0	0
1334	MOLECULAR PHYLOGENETICS AND EVOLUTION	4	77	77	0	0
1335	SINGAPORE MEDICAL JOURNAL	4	20	20	0	0
1336	MATHEMATICAL POPULATION STUDIES	4	26	26	0	0
1337	CONFLICT AND HEALTH	4	39	38	1	0.25
1338	POLISH JOURNAL OF SURGERY	4	3	3	0	0
1339	JOURNAL OF BIOMATERIALS AND TISSUE ENGINEERING	4	0	0	0	0
1340	EUROPEAN JOURNAL OF RHEUMATOLOGY	4	7	7	0	0
1341	WORLD JOURNAL OF GASTROINTESTINAL SURGERY	4	51	51	0	0
1342	QUALITY OF LIFE RESEARCH	4	22	20	2	0.5
1343	INTERNATIONAL MICROBIOLOGY	4	12	12	0	0
1344	HEALTH TECHNOLOGY ASSESSMENT	4	91	89	2	0.5
1345	CONTEMPORARY CLINICAL TRIALS	4	27	26	1	0.25
1346	CIRUGIA Y CIRUJANOS	4	1	1	0	0
1347	WORLD JOURNAL OF NUCLEAR MEDICINE	4	6	6	0	0
1348	INTERNATIONAL WOUND JOURNAL	4	7	7	0	0
1349	ETHIOPIAN JOURNAL OF HEALTH DEVELOPMENT	4	7	7	0	0
1350	PEDIATRIC RESEARCH	4	20	19	1	0.25
1351	LIPIDS IN HEALTH AND DISEASE	4	29	28	1	0.25
1352	BRITISH JOURNAL OF PHARMACOLOGY	4	20	19	1	0.25
1353	WORLD OF MEDICINE AND BIOLOGY	4	0	0	0	0
1354	INFECTIOUS DISEASE MODELLING	4	0	0	0	0
1355	GEOSPATIAL HEALTH	4	18	16	2	0.5
1356	CYTOMETRY PART B-CLINICAL CYTOMETRY	4	13	12	1	0.25
1357	REVISTA BRASILEIRA DE REUMATOLOGIA	4	27	27	0	0
1358	APPLIED ORGANOMETALLIC CHEMISTRY	4	44	33	11	2.75
1359	COMMUNICATIONS MEDICINE	4	10	10	0	0
1360	PROCESSES	4	21	19	2	0.5
1361	BMC MEDICAL GENOMICS	4	0	0	0	0
1362	ARCHIVUM IMMUNOLOGIAE ET THERAPIAE EXPERIMENTALIS	4	44	44	0	0
1363	STATISTICAL METHODS IN MEDICAL RESEARCH	4	20	18	2	0.5
1364	WORLD JOURNAL OF EMERGENCY SURGERY	4	60	54	6	1.5
1365	REVISTA VIRTUAL DE QUIMICA	4	4	4	0	0
1366	JOURNAL OF THE AMERICAN MEDICAL INFORMATICS ASSOCIATION	4	21	20	1	0.25
1367	ORTHOPEDICS	4	58	58	0	0
1368	PEDIATRIC HEALTH MEDICINE AND THERAPEUTICS	4	7	7	0	0
1369	SYNTHETIC COMMUNICATIONS	4	56	54	2	0.5
1370	COMPARATIVE MEDICINE	4	20	19	1	0.25
1371	DALTON TRANSACTIONS	4	33	29	4	1
1372	NPJ PRIMARY CARE RESPIRATORY MEDICINE	4	93	92	1	0.25
1373	TIDSSKRIFT FOR DEN NORSKE LAEGEFORENING	4	0	0	0	0
1374	PROGRESS IN BIOCHEMISTRY AND BIOPHYSICS	4	0	0	0	0
1375	MEDICAL MYCOLOGY CASE REPORTS	4	3	3	0	0
1376	AXIOMS	4	8	7	1	0.25
1377	ENDOSCOPIC ULTRASOUND	4	56	48	8	2
1378	LAB ON A CHIP	4	30	26	4	1
1379	JOINT BONE SPINE	4	38	38	0	0
1380	ARCHIVES OF IRANIAN MEDICINE	4	9	9	0	0
1381	CHILDREN-BASEL	4	8	8	0	0
1382	SCANDINAVIAN JOURNAL OF GASTROENTEROLOGY	4	10	10	0	0
1383	SPINAL CORD SERIES AND CASES	4	3	3	0	0
1384	INTERNATIONAL JOURNAL OF MOLECULAR MEDICINE	4	24	24	0	0
1385	ARCHIVOS DE MEDICINA	4	0	0	0	0
1386	FRONTIERS IN CARDIOVASCULAR MEDICINE	4	9	8	1	0.25
1387	ORBIT-THE INTERNATIONAL JOURNAL ON ORBITAL DISORDERS-OCULOPLASTIC AND LACRIMAL SURGERY	4	2	2	0	0
1388	APPLIED MATHEMATICS AND COMPUTATION	4	73	71	2	0.5
1389	GE PORTUGUESE JOURNAL OF GASTROENTEROLOGY	4	7	6	1	0.25
1390	CLINICAL OPHTHALMOLOGY	4	10	10	0	0
1391	EPIDEMIOLOGY BIOSTATISTICS AND PUBLIC HEALTH	4	6	6	0	0
1392	PRACTICAL NEUROLOGY	4	1	1	0	0
1393	VETERINARY AND ANIMAL SCIENCE	4	16	16	0	0
1394	CONTRAST MEDIA & MOLECULAR IMAGING	4	15	15	0	0
1395	ANALYTICAL METHODS	4	6	5	1	0.25
1396	CASE REPORTS IN MEDICINE	4	5	5	0	0
1397	ENVIRONMENTAL POLLUTION	4	119	114	5	1.25
1398	SANTE PUBLIQUE	4	3	3	0	0
1399	BEILSTEIN JOURNAL OF ORGANIC CHEMISTRY	4	20	17	3	0.75
1400	CRYSTAL GROWTH & DESIGN	4	119	88	31	7.75
1401	CELL AND BIOSCIENCE	4	8	6	2	0.5
1402	EUROPEAN ANNALS OF OTORHINOLARYNGOLOGY-HEAD AND NECK DISEASES	4	16	13	3	0.75
1403	KUWAIT MEDICAL JOURNAL	4	21	20	1	0.25
1404	COMMUNICATIONS IN NONLINEAR SCIENCE AND NUMERICAL SIMULATION	4	50	48	2	0.5
1405	JOURNAL OF BIOLOGICAL SYSTEMS	4	8	8	0	0
1406	METHODSX	4	0	0	0	0
1407	HEPATOLOGY INTERNATIONAL	4	54	51	3	0.75
1408	BIOCHEMISTRY AND BIOPHYSICS REPORTS	4	9	7	2	0.5
1409	UROLOGY	4	4	3	1	0.25
1410	JOURNAL OF STEROID BIOCHEMISTRY AND MOLECULAR BIOLOGY	4	67	63	4	1
1411	BONE MARROW TRANSPLANTATION	4	16	16	0	0
1412	JOURNAL OF PHARMACY AND PHARMACOLOGY	4	27	27	0	0
1413	JOURNAL OF DIABETES	4	14	13	1	0.25
1414	ANNALS OF THE NEW YORK ACADEMY OF SCIENCES	4	61	61	0	0
1415	TURKISH JOURNAL OF HEMATOLOGY	4	5	4	1	0.25
1416	ACTA DERMATOVENEROLOGICA ALPINA PANNONICA ET ADRIATICA	4	8	8	0	0
1417	BRITISH JOURNAL OF NUTRITION	4	25	25	0	0
1418	STOCHASTIC ENVIRONMENTAL RESEARCH AND RISK ASSESSMENT	4	41	26	15	3.75
1419	ORTHOPADE	4	15	14	1	0.25
1420	BRITISH JOURNAL OF RADIOLOGY	4	39	38	1	0.25
1421	NATURE REVIEWS IMMUNOLOGY	4	545	543	2	0.5
1422	JOURNAL OF CLINICAL GASTROENTEROLOGY	4	21	20	1	0.25
1423	BMJ OPEN QUALITY	4	8	8	0	0
1424	JOURNAL OF THE INTERNATIONAL ASSOCIATION OF PROVIDERS OF AIDS CARE	4	3	3	0	0
1425	JOURNAL OF GENETICS AND GENOMICS	4	75	74	1	0.25
1426	RESEARCH ON CHEMICAL INTERMEDIATES	4	34	28	6	1.5
1427	AMERICAN JOURNAL OF OPHTHALMOLOGY	4	38	36	2	0.5
1428	POBLACION Y SALUD EN MESOAMERICA	4	1	1	0	0
1429	PREVENTIVE MEDICINE REPORTS	4	1	1	0	0
1430	DIABETES METABOLIC SYNDROME AND OBESITY-TARGETS AND THERAPY	4	40	39	1	0.25
1431	BMC CARDIOVASCULAR DISORDERS	4	8	8	0	0
1432	INDIAN JOURNAL OF CHEMISTRY	4	1	1	0	0
1433	PROTEIN & CELL	4	35	35	0	0
1434	JOURNAL OF MIGRATION AND HEALTH	4	5	5	0	0
1435	JOURNAL OF NANOSCIENCE AND NANOTECHNOLOGY	4	26	26	0	0
1436	CLINICAL TRIALS	4	32	29	3	0.75
1437	ELECTROPHORESIS	4	31	31	0	0
1438	MULTIPLE SCLEROSIS AND RELATED DISORDERS	4	15	14	1	0.25
1439	JOURNAL OF NANOBIOTECHNOLOGY	4	21	19	2	0.5
1440	BRAZILIAN NEUROSURGERY-ARQUIVOS BRASILEIROS DE NEUROCIRURGIA	4	0	0	0	0
1441	REGULATORY TOXICOLOGY AND PHARMACOLOGY	4	33	28	5	1.25
1442	POLYCYCLIC AROMATIC COMPOUNDS	4	1	1	0	0
1443	PATIENT EDUCATION AND COUNSELING	4	17	16	1	0.25
1444	IMMUNOGENETICS	4	16	15	1	0.25
1445	EXPERT REVIEW OF MEDICAL DEVICES	4	39	39	0	0
1446	TELEMEDICINE AND E-HEALTH	4	28	27	1	0.25
1447	JOURNAL OF NEUROLOGY	4	42	41	1	0.25
1448	UNITED EUROPEAN GASTROENTEROLOGY JOURNAL	4	32	28	4	1
1449	PEDIATRIC CLINICS OF NORTH AMERICA	4	81	81	0	0
1450	PHYTOMEDICINE	4	58	56	2	0.5
1451	JOURNAL OF NEURO-OPHTHALMOLOGY	4	12	8	4	1
1452	ELECTRONICS	4	40	36	4	1
1453	CLINICAL SCIENCE	4	42	42	0	0
1454	EUROPEAN JOURNAL OF CLINICAL INVESTIGATION	4	20	20	0	0
1455	PERFUSION-UK	4	13	12	1	0.25
1456	CHEMOTHERAPY	4	67	67	0	0
1457	BULLETIN OF THE KOREAN CHEMICAL SOCIETY	4	32	31	1	0.25
1458	AJAR-AFRICAN JOURNAL OF AIDS RESEARCH	4	19	16	3	0.75
1459	HIPPOKRATIA	4	10	10	0	0
1460	INDOOR AIR	4	43	40	3	0.75
1461	CELL REPORTS MEDICINE	4	46	45	1	0.25
1462	PHARMACEUTICAL SCIENCES	4	6	6	0	0
1463	JOURNAL OF EVALUATION IN CLINICAL PRACTICE	4	27	26	1	0.25
1464	TRANSLATIONAL ANDROLOGY AND UROLOGY	4	40	40	0	0
1465	IRANIAN JOURNAL OF IMMUNOLOGY	4	16	15	1	0.25
1466	NORTHERN CLINICS OF ISTANBUL	4	3	2	1	0.25
1467	ARQUIVOS BRASILEIROS DE OFTALMOLOGIA	4	7	7	0	0
1468	EGYPTIAN JOURNAL OF NEUROLOGY PSYCHIATRY AND NEUROSURGERY	4	1	1	0	0
1469	MATERIALS EXPRESS	4	2	2	0	0
1470	JOURNAL OF PEDIATRIC SURGERY CASE REPORTS	4	5	5	0	0
1471	CIENCIA RURAL	4	20	20	0	0
1472	PHYTOCHEMISTRY LETTERS	4	10	9	1	0.25
1473	INDIAN JOURNAL OF SEXUALLY TRANSMITTED DISEASES AND AIDS	4	1	1	0	0
1474	ECHOCARDIOGRAPHY-A JOURNAL OF CARDIOVASCULAR ULTRASOUND AND ALLIED TECHNIQUES	4	3	3	0	0
1475	ARCHIVES OF HELLENIC MEDICINE	4	0	0	0	0
1476	JOURNAL OF CRANIOFACIAL SURGERY	4	11	11	0	0
1477	SUDAN JOURNAL OF MEDICAL SCIENCES	4	2	2	0	0
1478	ANNALS OF THE RHEUMATIC DISEASES	4	189	177	12	3
1479	MOLECULAR SYSTEMS BIOLOGY	4	117	116	1	0.25
1480	CLINICAL AND EXPERIMENTAL OBSTETRICS & GYNECOLOGY	4	3	3	0	0
1481	EUROPEAN JOURNAL OF ORGANIC CHEMISTRY	4	21	19	2	0.5
1482	ALTERNATIVE THERAPIES IN HEALTH AND MEDICINE	4	1	1	0	0
1483	APOPTOSIS	4	72	71	1	0.25
1484	JOURNAL OF KRISHNA INSTITUTE OF MEDICAL SCIENCES UNIVERSITY	4	0	0	0	0
1485	MATHEMATICS AND COMPUTERS IN SIMULATION	4	93	90	3	0.75
1486	MATERIALS SCIENCE AND ENGINEERING C-MATERIALS FOR BIOLOGICAL APPLICATIONS	4	79	78	1	0.25
1487	ANALYST	4	67	65	2	0.5
1488	AMERICAN JOURNAL OF ROENTGENOLOGY	4	63	58	5	1.25
1489	MINI-REVIEWS IN ORGANIC CHEMISTRY	4	34	34	0	0
1490	EINSTEIN-SAO PAULO	4	7	7	0	0
1491	JOURNAL OF PEDIATRIC GASTROENTEROLOGY AND NUTRITION	4	17	16	1	0.25
1492	BIOENGINEERED	4	24	22	2	0.5
1493	NEURORADIOLOGY JOURNAL	4	13	13	0	0
1494	EUROPEAN JOURNAL OF PUBLIC HEALTH	4	25	25	0	0
1495	JOURNAL OF HEALTH POPULATION AND NUTRITION	4	85	84	1	0.25
1496	EPIGENOMICS	4	70	66	4	1
1497	MODERN RHEUMATOLOGY	4	16	16	0	0
1498	SIGNAL IMAGE AND VIDEO PROCESSING	4	24	23	1	0.25
1499	CURRENT DRUG SAFETY	4	7	7	0	0
1500	MEDICAL HISTORY	4	27	25	2	0.5
1501	SEMINARS IN ARTHRITIS AND RHEUMATISM	4	63	63	0	0
1502	ZEITSCHRIFT FUR RHEUMATOLOGIE	4	3	0	3	0.75
1503	JOURNAL OF BIOLOGICAL INORGANIC CHEMISTRY	4	19	18	1	0.25
1504	BMC MEDICAL RESEARCH METHODOLOGY	4	6	5	1	0.25
1505	MICROBIOLOGY AUSTRALIA	4	2	2	0	0
1506	VACCINE: X	4	2	2	0	0
1507	CYTOMETRY PART A	4	44	40	4	1
1508	PERITONEAL DIALYSIS INTERNATIONAL	4	21	18	3	0.75
1509	THERAPEUTIC APHERESIS AND DIALYSIS	4	7	7	0	0
1510	COLLOIDS AND SURFACES A-PHYSICOCHEMICAL AND ENGINEERING ASPECTS	4	78	76	2	0.5
1511	IRANIAN JOURNAL OF RADIOLOGY	4	10	9	1	0.25
1512	BULLETIN OF MATHEMATICAL BIOLOGY	4	13	10	3	0.75
1513	CLINICAL AND TRANSLATIONAL MEDICINE	4	65	65	0	0
1514	DIABETES & METABOLIC SYNDROME-CLINICAL RESEARCH & REVIEWS	4	73	68	5	1.25
1515	IRANIAN JOURNAL OF VETERINARY RESEARCH	4	1	1	0	0
1516	MAJALAH KEDOKTERAN BANDUNG-MKB-BANDUNG MEDICAL JOURNAL	4	0	0	0	0
1517	BIOCHEMICAL SOCIETY TRANSACTIONS	4	57	57	0	0
1518	BIOCHIMICA ET BIOPHYSICA ACTA-BIOMEMBRANES	4	78	77	1	0.25
1519	PROCEEDINGS OF SINGAPORE HEALTHCARE	4	0	0	0	0
1520	GLAND SURGERY	4	12	12	0	0
1521	JOURNAL DER DEUTSCHEN DERMATOLOGISCHEN GESELLSCHAFT	4	9	2	7	1.75
1522	BREAST JOURNAL	4	5	5	0	0
1523	INTERDISCIPLINARY SCIENCES-COMPUTATIONAL LIFE SCIENCES	4	37	37	0	0
1524	AIMS MATHEMATICS	4	39	35	4	1
1525	JOURNAL OF CELL SCIENCE	4	131	128	3	0.75
1526	FRONTIERS IN BIOSCIENCE-LANDMARK	4	8	8	0	0
1527	SSM-POPULATION HEALTH	4	18	18	0	0
1528	BIOMEDICAL CHROMATOGRAPHY	4	26	26	0	0
1529	ADVANCEMENTS IN LIFE SCIENCES	4	9	8	1	0.25
1530	CELL DEATH & DISEASE	4	59	58	1	0.25
1531	MILITARY MEDICAL RESEARCH	4	21	21	0	0
1532	IATREIA	4	1	1	0	0
1533	MEDICAL MYCOLOGY	4	53	52	1	0.25
1534	BULETIN PENELITIAN KESEHATAN	4	0	0	0	0
1535	EXCLI JOURNAL	4	14	13	1	0.25
1536	PNEUMONIA	4	170	170	0	0
1537	JOURNAL OF PEDIATRIC NEUROSCIENCES	4	7	7	0	0
1538	SN APPLIED SCIENCES	4	24	24	0	0
1539	BRAZILIAN JOURNAL OF MEDICAL AND BIOLOGICAL RESEARCH	4	17	17	0	0
1540	CHEMISTRY AFRICA-A JOURNAL OF THE TUNISIAN CHEMICAL SOCIETY	4	17	14	3	0.75
1541	SA JOURNAL OF RADIOLOGY	4	3	2	1	0.25
1542	GLOBAL HEALTH RESEARCH AND POLICY	4	9	9	0	0
1543	ADVANCED THERAPEUTICS	4	51	50	1	0.25
1544	MAYO CLINIC PROCEEDINGS	4	17	17	0	0
1545	EUROPEAN JOURNAL OF INTEGRATIVE MEDICINE	4	11	10	1	0.25
1546	GENETICS AND MOLECULAR BIOLOGY	4	5	5	0	0
1547	ARCHIVES OF MEDICAL RESEARCH	4	31	31	0	0
1548	INTERNATIONAL JOURNAL OF SURGICAL PATHOLOGY	4	23	23	0	0
1549	INTERNATIONAL JOURNAL OF EARLY CHILDHOOD SPECIAL EDUCATION	4	0	0	0	0
1550	JOURNAL OF THE AMERICAN SOCIETY FOR MASS SPECTROMETRY	4	35	32	3	0.75
1551	ACTA PHARMACEUTICA SINICA B	4	144	140	4	1
1552	TETRAHEDRON	4	45	42	3	0.75
1553	DRUG AND ALCOHOL DEPENDENCE	3	15	15	0	0
1554	SPATIAL AND SPATIO-TEMPORAL EPIDEMIOLOGY	3	21	21	0	0
1555	GMS HYGIENE AND INFECTION CONTROL	3	7	7	0	0
1556	JOURNAL OF FORENSIC SCIENCES	3	3	3	0	0
1557	SURVEY OF OPHTHALMOLOGY	3	13	10	3	1
1558	SAO PAULO MEDICAL JOURNAL	3	8	8	0	0
1559	ACTA PEDIATRICA DE MEXICO	3	0	0	0	0
1560	SCIENTIA PHARMACEUTICA	3	23	23	0	0
1561	MEDICAL ULTRASONOGRAPHY	3	3	3	0	0
1562	INTERNATIONAL JOURNAL OF MEDICAL RESEARCH & HEALTH SCIENCES	3	1	1	0	0
1563	TRANSPLANT INTERNATIONAL	3	37	36	1	0.333333
1564	NURSE PRACTITIONER	3	1	0	1	0.333333
1565	EPIDEMIOLOGIC REVIEWS	3	85	81	4	1.33333
1566	LANCET REGIONAL HEALTH - SOUTHEAST ASIA	3	7	7	0	0
1567	JOURNAL OF EDUCATION AND HEALTH PROMOTION	3	3	2	1	0.333333
1568	COMPTES RENDUS DE L ACADEMIE BULGARE DES SCIENCES	3	1	1	0	0
1569	CMC-COMPUTERS MATERIALS & CONTINUA	3	2	2	0	0
1570	LEUKEMIA & LYMPHOMA	3	29	27	2	0.666667
1571	SOUTH AFRICAN JOURNAL OF SURGERY	3	1	1	0	0
1572	CURRENT MEDICAL SCIENCE	3	13	13	0	0
1573	CLINICAL NEURORADIOLOGY	3	82	81	1	0.333333
1574	ORTHOPEDIC RESEARCH AND REVIEWS	3	0	0	0	0
1575	RADIOGRAPHICS	3	168	165	3	1
1576	ARCHIVES OF TOXICOLOGY	3	147	146	1	0.333333
1577	FOOD SCIENCE AND TECHNOLOGY	3	2	1	1	0.333333
1578	JOURNAL OF NEUROIMMUNOLOGY	3	20	20	0	0
1579	PHARMACOLOGY RESEARCH & PERSPECTIVES	3	14	14	0	0
1580	JOURNAL OF NEURORADIOLOGY	3	20	19	1	0.333333
1581	SENSING AND BIO-SENSING RESEARCH	3	1	1	0	0
1582	JOURNAL OF THE CHINESE CHEMICAL SOCIETY	3	14	14	0	0
1583	LARYNGO-RHINO-OTOLOGIE	3	0	0	0	0
1584	ACTA SCIENTIAE VETERINARIAE	3	3	3	0	0
1585	CURRENT NEUROLOGY AND NEUROSCIENCE REPORTS	3	31	31	0	0
1586	DISCRETE AND CONTINUOUS DYNAMICAL SYSTEMS-SERIES S	3	93	89	4	1.33333
1587	CELL CYCLE	3	72	72	0	0
1588	KHYBER MEDICAL UNIVERSITY JOURNAL-KMUJ	3	0	0	0	0
1589	ANNALS OF AFRICAN MEDICINE	3	7	7	0	0
1590	ACS COMBINATORIAL SCIENCE	3	56	55	1	0.333333
1591	PEDIATRIA I MEDYCYNA RODZINNA-PAEDIATRICS AND FAMILY MEDICINE	3	0	0	0	0
1592	MEDICINA DEL LAVORO	3	46	45	1	0.333333
1593	JOURNAL OF MOLECULAR NEUROSCIENCE	3	45	45	0	0
1594	FRESENIUS ENVIRONMENTAL BULLETIN	3	4	3	1	0.333333
1595	REVISTA DE INVESTIGACION CLINICA-CLINICAL AND TRANSLATIONAL INVESTIGATION	3	6	6	0	0
1596	JOURNAL OF VIRAL HEPATITIS	3	12	11	1	0.333333
1597	GLOBAL MENTAL HEALTH	3	8	8	0	0
1598	JOURNAL OF CHEMISTRY	3	11	10	1	0.333333
1599	CURRENT BIOINFORMATICS	3	7	7	0	0
1600	ADVANCED HEALTHCARE MATERIALS	3	46	46	0	0
1601	CURRENT OPINION IN PEDIATRICS	3	12	12	0	0
1602	EUROPEAN CYTOKINE NETWORK	3	11	10	1	0.333333
1603	TURKISH JOURNAL OF VETERINARY & ANIMAL SCIENCES	3	4	4	0	0
1604	BMC BIOLOGY	3	52	52	0	0
1605	EGYPTIAN JOURNAL OF HAEMATOLOGY	3	1	1	0	0
1606	JOURNAL OF HEALTH PSYCHOLOGY	3	20	18	2	0.666667
1607	MOLECULAR AND CLINICAL ONCOLOGY	3	4	4	0	0
1608	EVOLUTIONARY BIOINFORMATICS	3	10	10	0	0
1609	NIGERIAN POSTGRADUATE MEDICAL JOURNAL	3	3	3	0	0
1610	CHEMICO-BIOLOGICAL INTERACTIONS	3	115	113	2	0.666667
1611	CRYSTALS	3	2	2	0	0
1612	JOURNAL OF CARBOHYDRATE CHEMISTRY	3	23	23	0	0
1613	JOURNAL OF ARCHAEOLOGICAL SCIENCE	3	44	40	4	1.33333
1614	TURKISH JOURNAL OF PATHOLOGY	3	3	3	0	0
1615	INTERNATIONAL JOURNAL OF PRISONER HEALTH	3	1	1	0	0
1616	PHYSICA SCRIPTA	3	46	40	6	2
1617	CLINICAL SOCIAL WORK AND HEALTH INTERVENTION	3	1	1	0	0
1618	BIONANOSCIENCE	3	3	3	0	0
1619	CLINICAL AND EXPERIMENTAL RHEUMATOLOGY	3	35	31	4	1.33333
1620	PHYSICAL AND ENGINEERING SCIENCES IN MEDICINE	3	220	217	3	1
1621	INDIAN JOURNAL OF PAEDIATRIC DERMATOLOGY	3	1	1	0	0
1622	MALAYSIAN JOURNAL OF MEDICAL SCIENCES	3	7	7	0	0
1623	NANOMEDICINE-NANOTECHNOLOGY BIOLOGY AND MEDICINE	3	41	39	2	0.666667
1624	INTERNATIONAL JOURNAL OF PHARMACEUTICAL INVESTIGATION	3	3	3	0	0
1625	JOURNAL OF TAIBAH UNIVERSITY MEDICAL SCIENCES	3	10	10	0	0
1626	CLINICAL PROTEOMICS	3	91	91	0	0
1627	CRITICAL CARE	3	62	60	2	0.666667
1628	AIMS MICROBIOLOGY	3	16	16	0	0
1629	AFRICAN JOURNAL OF NEUROLOGICAL SCIENCES	3	1	1	0	0
1630	INTERFACE-COMUNICACAO SAUDE EDUCACAO	3	2	2	0	0
1631	JAMA OPHTHALMOLOGY	3	127	124	3	1
1632	INORGANICS	3	12	12	0	0
1633	BIOMEDICAL REPORTS	3	13	13	0	0
1634	ARCHIVOS ESPANOLES DE UROLOGIA	3	0	0	0	0
1635	JOURNAL OF INDUSTRIAL MICROBIOLOGY & BIOTECHNOLOGY	3	58	58	0	0
1636	JOURNAL OF PHARMACEUTICAL POLICY AND PRACTICE	3	13	11	2	0.666667
1637	JOURNAL OF MICROBIOLOGY BIOTECHNOLOGY AND FOOD SCIENCES	3	2	2	0	0
1638	BALKAN MEDICAL JOURNAL	3	8	7	1	0.333333
1639	INTERNATIONAL JOURNAL OF COLORECTAL DISEASE	3	9	8	1	0.333333
1640	MULTIDISCIPLINARY RESPIRATORY MEDICINE	3	1	1	0	0
1641	METHODS	3	94	92	2	0.666667
1642	JOURNAL OF THE KOREAN OPHTHALMOLOGICAL SOCIETY	3	0	0	0	0
1643	PHARMACEUTICAL STATISTICS	3	6	5	1	0.333333
1644	PEDIATRIC RHEUMATOLOGY	3	5	5	0	0
1645	ACTA OTO-LARYNGOLOGICA CASE REPORTS	3	1	0	1	0.333333
1646	BMJ PAEDIATRICS OPEN	3	1	1	0	0
1647	BIOSAFETY AND HEALTH	3	15	14	1	0.333333
1648	EXPERT REVIEW OF PROTEOMICS	3	23	20	3	1
1649	JOURNAL OF ANIMAL ECOLOGY	3	24	23	1	0.333333
1650	ROMANIAN BIOTECHNOLOGICAL LETTERS	3	0	0	0	0
1651	JOURNAL OF HUAZHONG UNIVERSITY OF SCIENCE AND TECHNOLOGY-MEDICAL SCIENCES	3	21	20	1	0.333333
1652	JOURNAL OF ELECTROANALYTICAL CHEMISTRY	3	24	23	1	0.333333
1653	CHEMISTRY CENTRAL JOURNAL	3	45	45	0	0
1654	ISTANBUL MEDICAL JOURNAL	3	1	0	1	0.333333
1655	PHARMACEUTICAL DEVELOPMENT AND TECHNOLOGY	3	41	40	1	0.333333
1656	BIOELECTROCHEMISTRY	3	27	25	2	0.666667
1657	ITALIAN JOURNAL OF PEDIATRICS	3	4	4	0	0
1658	EUROPEAN JOURNAL OF DRUG METABOLISM AND PHARMACOKINETICS	3	12	11	1	0.333333
1659	VETERINARY MEDICINE INTERNATIONAL	3	21	20	1	0.333333
1660	ENDOSCOPY	3	5	5	0	0
1661	JOURNAL OF MAXILLOFACIAL & ORAL SURGERY	3	7	7	0	0
1662	AMERICAN JOURNAL OF VETERINARY RESEARCH	3	4	4	0	0
1663	INDIAN JOURNAL OF ANIMAL SCIENCES	3	1	1	0	0
1664	BIOCHEMICAL GENETICS	3	0	0	0	0
1665	EXPERIMENTAL BIOLOGY AND MEDICINE	3	22	22	0	0
1666	SEMINARS IN NUCLEAR MEDICINE	3	78	69	9	3
1667	KAFKAS UNIVERSITESI VETERINER FAKULTESI DERGISI	3	2	1	1	0.333333
1668	JOURNAL OF VASCULAR SURGERY	3	25	25	0	0
1669	LUNG CANCER	3	61	59	2	0.666667
1670	ACCOUNTS OF CHEMICAL RESEARCH	3	89	89	0	0
1671	AMERICAN JOURNAL OF KIDNEY DISEASES	3	20	19	1	0.333333
1672	PHARMACOGNOSY RESEARCH	3	2	2	0	0
1673	REVUE FRANCAISE D ALLERGOLOGIE	3	0	0	0	0
1674	EXPERT REVIEW OF PHARMACOECONOMICS & OUTCOMES RESEARCH	3	32	30	2	0.666667
1675	SAUDI PHARMACEUTICAL JOURNAL	3	35	35	0	0
1676	INDUSTRIAL CROPS AND PRODUCTS	3	37	34	3	1
1677	CLINICAL AND EXPERIMENTAL ALLERGY	3	17	14	3	1
1678	ASSAY AND DRUG DEVELOPMENT TECHNOLOGIES	3	21	20	1	0.333333
1679	CURRENT EPIDEMIOLOGY REPORTS	3	13	13	0	0
1680	BULETIN PENELITIAN SISTEM KESEHATAN	3	3	3	0	0
1681	JOURNAL OF YOUNG PHARMACISTS	3	1	1	0	0
1682	INTERNATIONAL JOURNAL OF IMMUNOGENETICS	3	5	5	0	0
1683	JOURNAL OF VETERINARY SCIENCE	3	9	9	0	0
1684	AFRICAN JOURNAL OF NURSING AND MIDWIFERY	3	4	4	0	0
1685	ARCHIVES OF PHARMACY PRACTICE	3	1	1	0	0
1686	BMC SYSTEMS BIOLOGY	3	88	88	0	0
1687	CULTURA DE LOS CUIDADOS	3	1	1	0	0
1688	MICROBIAL CELL FACTORIES	3	20	18	2	0.666667
1689	GASTROENTEROLOGY RESEARCH AND PRACTICE	3	13	13	0	0
1690	TAIWAN JOURNAL OF OPHTHALMOLOGY	3	0	0	0	0
1691	JOURNAL OF ADVANCED NURSING	3	18	17	1	0.333333
1692	EUROPEAN JOURNAL OF ORTHOPAEDIC SURGERY AND TRAUMATOLOGY	3	7	6	1	0.333333
1693	WORLD JOURNAL OF ORTHOPEDICS	3	2	2	0	0
1694	INVESTIGATIVE OPHTHALMOLOGY & VISUAL SCIENCE	3	85	85	0	0
1695	ACTA OTORRINOLARINGOLOGICA ESPANOLA	3	6	6	0	0
1696	BRITISH COLUMBIA MEDICAL JOURNAL	3	0	0	0	0
1697	JOURNAL OF CUTANEOUS PATHOLOGY	3	6	6	0	0
1698	ANNALI DELL ISTITUTO SUPERIORE DI SANITA	3	10	10	0	0
1699	EUROPEAN JOURNAL OF CARDIO-THORACIC SURGERY	3	17	15	2	0.666667
1700	JOURNAL OF CHEMICAL SCIENCES	3	44	43	1	0.333333
1701	EXPERT REVIEW OF CLINICAL IMMUNOLOGY	3	24	24	0	0
1702	ARQUIVOS DE NEURO-PSIQUIATRIA	3	3	3	0	0
1703	FOLIA MICROBIOLOGICA	3	12	12	0	0
1704	ENVIRONMENTAL HEALTH PERSPECTIVES	3	118	113	5	1.66667
1705	ANTROPOLOGIA PORTUGUESA	3	5	4	1	0.333333
1706	JOURNAL OF THE ENDOCRINE SOCIETY	3	8	7	1	0.333333
1707	JOURNAL FOR EIGHTEENTH-CENTURY STUDIES	3	1	1	0	0
1708	UROLOGICAL SCIENCE	3	4	3	1	0.333333
1709	GUT AND LIVER	3	26	24	2	0.666667
1710	ANNALS OF WORK EXPOSURES AND HEALTH	3	11	10	1	0.333333
1711	JOURNAL OF THE AMERICAN GERIATRICS SOCIETY	3	12	11	1	0.333333
1712	SCIENTIFIC PAPERS-SERIES D-ANIMAL SCIENCE	3	3	0	3	1
1713	AUSTRALIAN VETERINARY JOURNAL	3	7	5	2	0.666667
1714	HISTORICAL ARCHAEOLOGY	3	4	2	2	0.666667
1715	JOURNAL OF FAMILY AND COMMUNITY MEDICINE	3	44	44	0	0
1716	ARCHIVES OF DISEASE IN CHILDHOOD-EDUCATION AND PRACTICE EDITION	3	20	20	0	0
1717	CURRENT PROBLEMS IN DIAGNOSTIC RADIOLOGY	3	3	3	0	0
1718	POPULATION HEALTH METRICS	3	14	14	0	0
1719	REVISTA IBEROAMERICANA DE MICOLOGIA	3	8	8	0	0
1720	PHARMACOTHERAPY	3	4	4	0	0
1721	SOUTH AFRICAN JOURNAL OF CHEMISTRY-SUID-AFRIKAANSE TYDSKRIF VIR CHEMIE	3	6	6	0	0
1722	ANTHROPOLOGY & MEDICINE	3	4	4	0	0
1723	ALLERGOLOGIA ET IMMUNOPATHOLOGIA	3	12	12	0	0
1724	OPTIK	3	76	68	8	2.66667
1725	ALLERGY ASTHMA AND CLINICAL IMMUNOLOGY	3	12	12	0	0
1726	RADIOLOGE	3	7	4	3	1
1727	JOURNAL OF OCCUPATIONAL AND ENVIRONMENTAL MEDICINE	3	13	13	0	0
1728	JOURNAL OF ALLERGY AND CLINICAL IMMUNOLOGY	3	136	131	5	1.66667
1729	ULTRASOUND IN MEDICINE AND BIOLOGY	3	35	35	0	0
1730	PLEURA AND PERITONEUM	3	4	4	0	0
1731	JOURNAL OF ADOLESCENT HEALTH	3	24	23	1	0.333333
1732	CURRENT ORTHOPAEDIC PRACTICE	3	0	0	0	0
1733	ISRAEL JOURNAL OF HEALTH POLICY RESEARCH	3	6	5	1	0.333333
1734	ANALYTICAL LETTERS	3	7	7	0	0
1735	CLINICAL AND EXPERIMENTAL OPTOMETRY	3	6	6	0	0
1736	BMC BIOTECHNOLOGY	3	17	16	1	0.333333
1737	RHEUMATOLOGY ADVANCES IN PRACTICE	3	9	9	0	0
1738	FRONTIERS IN APPLIED MATHEMATICS AND STATISTICS	3	3	3	0	0
1739	JOURNAL OF COORDINATION CHEMISTRY	3	22	19	3	1
1740	JOURNAL OF CARDIAC SURGERY	3	7	6	1	0.333333
1741	ELECTROCHIMICA ACTA	3	51	51	0	0
1742	CHEMICAL PHYSICS IMPACT	3	64	52	12	4
1743	BIOTECHNOLOGY ADVANCES	3	90	89	1	0.333333
1744	MOLECULAR MEDICINE	3	36	35	1	0.333333
1745	CARDIOVASCULAR DIAGNOSIS AND THERAPY	3	16	16	0	0
1746	JOURNAL OF MINIMALLY INVASIVE GYNECOLOGY	3	40	39	1	0.333333
1747	MICROBIOLOGY RESEARCH	3	12	12	0	0
1748	COLD SPRING HARBOR PERSPECTIVES IN MEDICINE	3	113	112	1	0.333333
1749	INTERNATIONAL JOURNAL OF MEDICAL SCIENCES	3	12	12	0	0
1750	BMC STRUCTURAL BIOLOGY	3	42	42	0	0
1751	JOURNAL OF GASTROINTESTINAL AND LIVER DISEASES	3	2	2	0	0
1752	NEUROCOMPUTING	3	44	43	1	0.333333
1753	BRAZILIAN JOURNAL OF PSYCHIATRY	3	15	15	0	0
1754	APPLIED MATHEMATICS LETTERS	3	27	27	0	0
1755	MED	3	20	20	0	0
1756	CLINICAL DRUG INVESTIGATION	3	25	25	0	0
1757	CASE REPORTS IN HEMATOLOGY	3	2	2	0	0
1758	CRITICAL REVIEWS IN THERAPEUTIC DRUG CARRIER SYSTEMS	3	16	11	5	1.66667
1759	RESEARCH AND REPORTS IN UROLOGY	3	1	1	0	0
1760	NANOTECHNOLOGY	3	52	50	2	0.666667
1761	AMERICAN JOURNAL OF INFECTIOUS DISEASES	3	0	0	0	0
1762	BIOMETRICS	3	24	20	4	1.33333
1763	GERIATRICS & GERONTOLOGY INTERNATIONAL	3	0	0	0	0
1764	EXPERIMENTAL CELL RESEARCH	3	170	170	0	0
1765	JOURNAL OF ORGANIC CHEMISTRY	3	73	69	4	1.33333
1766	APPLIED MATHEMATICAL MODELLING	3	81	80	1	0.333333
1767	REVISTA MEDICA CLINICA LAS CONDES	3	0	0	0	0
1768	ACTA ENDOCRINOLOGICA-BUCHAREST	3	1	1	0	0
1769	EGYPTIAN JOURNAL OF MEDICAL HUMAN GENETICS	3	1	1	0	0
1770	JOURNAL OF ACUTE DISEASE	3	0	0	0	0
1771	INFLAMMATION RESEARCH	3	9	9	0	0
1772	DEVELOPMENTAL AND COMPARATIVE IMMUNOLOGY	3	23	22	1	0.333333
1773	CHEMISTRY OF HETEROCYCLIC COMPOUNDS	3	15	13	2	0.666667
1774	PEDIATRIC EMERGENCY CARE	3	1	1	0	0
1775	PERTANIKA JOURNAL OF SCIENCE AND TECHNOLOGY	3	2	2	0	0
1776	CLINICAL AND EXPERIMENTAL MEDICINE	3	68	68	0	0
1777	JORNAL DE PEDIATRIA	3	8	8	0	0
1778	CURRENT OPINION IN CHEMICAL BIOLOGY	3	23	23	0	0
1779	JOURNAL OF GASTROINTESTINAL SURGERY	3	6	5	1	0.333333
1780	IEEE-ACM TRANSACTIONS ON COMPUTATIONAL BIOLOGY AND BIOINFORMATICS	3	7	7	0	0
1781	EPILEPSY RESEARCH	3	23	21	2	0.666667
1782	INTERNATIONAL SURGERY	3	1	1	0	0
1783	RUSSIAN JOURNAL OF GENERAL CHEMISTRY	3	14	11	3	1
1784	POLISH JOURNAL OF VETERINARY SCIENCES	3	6	6	0	0
1785	SA PHARMACEUTICAL JOURNAL	3	0	0	0	0
1786	AMERICAN JOURNAL OF PHYSICAL ANTHROPOLOGY	3	40	37	3	1
1787	DRUG METABOLISM REVIEWS	3	20	20	0	0
1788	TZU CHI MEDICAL JOURNAL	3	7	6	1	0.333333
1789	JOURNAL OF THORACIC IMAGING	3	28	26	2	0.666667
1790	OPTIMAL CONTROL APPLICATIONS & METHODS	3	70	65	5	1.66667
1791	MEDCOMM	3	14	14	0	0
1792	ANAESTHESIA AND INTENSIVE CARE MEDICINE	3	0	0	0	0
1793	SEMINARS IN OPHTHALMOLOGY	3	2	2	0	0
1794	GRAEFES ARCHIVE FOR CLINICAL AND EXPERIMENTAL OPHTHALMOLOGY	3	2	2	0	0
1795	REUMATOLOGIA CLINICA	3	0	0	0	0
1796	JOURNAL OF CLINICAL SCIENCES	3	2	1	1	0.333333
1797	JOURNAL OF AMBIENT INTELLIGENCE AND HUMANIZED COMPUTING	3	136	134	2	0.666667
1798	INTERNATIONAL IMMUNOLOGY	3	48	47	1	0.333333
1799	JOURNAL OF ISTANBUL FACULTY OF MEDICINE-ISTANBUL TIP FAKULTESI DERGISI	3	1	1	0	0
1800	JOURNAL OF FELINE MEDICINE AND SURGERY	3	29	29	0	0
1801	IEICE TRANSACTIONS ON INFORMATION AND SYSTEMS	3	1	0	1	0.333333
1802	BULLETIN OF THE UNIVERSITY OF KARAGANDA-CHEMISTRY	3	2	1	1	0.333333
1803	ADVANCES IN MEDICAL SCIENCES	3	73	73	0	0
1804	JOURNAL OF TRACE ELEMENTS IN MEDICINE AND BIOLOGY	3	26	24	2	0.666667
1805	BIOMATERIALS ADVANCES	3	11	11	0	0
1806	BMC OPHTHALMOLOGY	3	57	57	0	0
1807	AQUACULTURE	3	15	12	3	1
1808	FRONTIERS IN SOCIOLOGY	3	9	9	0	0
1809	JOURNAL OF POPULATION THERAPEUTICS AND CLINICAL PHARMACOLOGY	3	0	0	0	0
1810	MARINE POLLUTION BULLETIN	3	16	16	0	0
1811	DIABETES-METABOLISM RESEARCH AND REVIEWS	3	89	87	2	0.666667
1812	ACTA REUMATOLOGICA PORTUGUESA	3	6	6	0	0
1813	CTS-CLINICAL AND TRANSLATIONAL SCIENCE	3	31	31	0	0
1814	DERMATOLOGICA SINICA	3	3	2	1	0.333333
1815	ENZYME AND MICROBIAL TECHNOLOGY	3	29	29	0	0
1816	SAUDI JOURNAL OF OPHTHALMOLOGY	3	5	4	1	0.333333
1817	JOURNAL OF PEDIATRIC ORTHOPAEDICS-PART B	3	12	12	0	0
1818	CLINICAL AND EXPERIMENTAL DERMATOLOGY	3	1	1	0	0
1819	HASEKI TIP BULTENI-MEDICAL BULLETIN OF HASEKI	3	3	3	0	0
1820	KNEE	3	11	10	1	0.333333
1821	MAKARA JOURNAL OF SCIENCE	3	1	1	0	0
1822	AVIAN DISEASES	3	10	10	0	0
1823	BIOESSAYS	3	18	18	0	0
1824	METALLOMICS	3	27	24	3	1
1825	BIOMACROMOLECULES	3	44	42	2	0.666667
1826	INTERNATIONAL JOURNAL OF RETINA AND VITREOUS	3	1	1	0	0
1827	SKIN APPENDAGE DISORDERS	3	0	0	0	0
1828	JOURNAL OF APPLIED GENETICS	3	6	5	1	0.333333
1829	MALAYSIAN JOURNAL OF PATHOLOGY	3	1	1	0	0
1830	JOURNAL OF KOREAN NEUROSURGICAL SOCIETY	3	15	15	0	0
1831	FOOD AND CHEMICAL TOXICOLOGY	3	16	15	1	0.333333
1832	ANNALS OF HEMATOLOGY	3	20	20	0	0
1833	BIOCHEMICAL PHARMACOLOGY	3	25	24	1	0.333333
1834	FOOD & FUNCTION	3	22	19	3	1
1835	REUMATISMO	3	2	2	0	0
1836	INTERNATIONAL JOURNAL OF GERONTOLOGY	3	0	0	0	0
1837	GACETA MEXICANA DE ONCOLOGIA	3	0	0	0	0
1838	ARQUIVO BRASILEIRO DE MEDICINA VETERINARIA E ZOOTECNIA	3	2	2	0	0
1839	RICERCHE DI MATEMATICA	3	7	7	0	0
1840	SOCIAL WORK IN PUBLIC HEALTH	3	4	4	0	0
1841	INFECTIOUS AGENTS AND CANCER	3	24	24	0	0
1842	COST EFFECTIVENESS AND RESOURCE ALLOCATION	3	15	15	0	0
1843	FRONTIERS IN PHYSIOLOGY	3	85	84	1	0.333333
1844	MEDICAL PERSPECTIVES-MEDICNI PERSPEKTIVI	3	0	0	0	0
1845	ANIMAL GENETICS	3	19	17	2	0.666667
1846	CLINICAL ENDOSCOPY	3	5	4	1	0.333333
1847	KIDNEY INTERNATIONAL	3	82	80	2	0.666667
1848	INDIAN JOURNAL OF OTOLOGY	3	0	0	0	0
1849	ERCIYES MEDICAL JOURNAL	3	0	0	0	0
1850	REVUE NEUROLOGIQUE	3	0	0	0	0
1851	CELLULAR SIGNALLING	3	5	4	1	0.333333
1852	KOREAN CIRCULATION JOURNAL	3	10	8	2	0.666667
1853	ANAIS DA ACADEMIA BRASILEIRA DE CIENCIAS	3	21	21	0	0
1854	ACS BIOMATERIALS SCIENCE & ENGINEERING	3	36	35	1	0.333333
1855	JOURNAL OF FOOT & ANKLE SURGERY	3	6	5	1	0.333333
1856	JOURNAL OF PEDIATRIC ORTHOPAEDICS	3	1	1	0	0
1857	INDUSTRIAL HEALTH	3	20	19	1	0.333333
1858	JOURNAL OF COMPUTATIONAL CHEMISTRY	3	23	22	1	0.333333
1859	OSONG PUBLIC HEALTH AND RESEARCH PERSPECTIVES	3	8	8	0	0
1860	CURRENT ONCOLOGY	3	2	2	0	0
1861	CHINESE JOURNAL OF ORGANIC CHEMISTRY	3	3	2	1	0.333333
1862	CLINICAL AND EXPERIMENTAL OPHTHALMOLOGY	3	31	29	2	0.666667
1863	AIMS PUBLIC HEALTH	3	1	1	0	0
1864	BIOMATERIALS SCIENCE	3	23	20	3	1
1865	OPHTHALMIC EPIDEMIOLOGY	3	5	4	1	0.333333
1866	JOURNAL OF RECEPTORS AND SIGNAL TRANSDUCTION	3	15	15	0	0
1867	PAEDIATRICS & CHILD HEALTH	3	7	7	0	0
1868	CASE REPORTS IN GASTROINTESTINAL MEDICINE	3	6	5	1	0.333333
1869	JOURNAL OF GENETIC ENGINEERING AND BIOTECHNOLOGY	3	13	13	0	0
1870	THERANOSTICS	3	4	4	0	0
1871	WORKPLACE HEALTH & SAFETY	3	4	4	0	0
1872	FRACTAL AND FRACTIONAL	3	1	0	1	0.333333
1873	JOURNAL OF THE HELLENIC VETERINARY MEDICAL SOCIETY	3	3	2	1	0.333333
1874	AAPS JOURNAL	3	22	22	0	0
1875	LANCET ONCOLOGY	3	43	43	0	0
1876	HONG KONG JOURNAL OF PAEDIATRICS	3	1	0	1	0.333333
1877	HUMAN MOLECULAR GENETICS	3	38	37	1	0.333333
1878	PEDIATRIC REPORTS	3	3	3	0	0
1879	IET SYSTEMS BIOLOGY	3	11	11	0	0
1880	INTERNATIONAL JOURNAL OF IMAGING SYSTEMS AND TECHNOLOGY	3	12	11	1	0.333333
1881	JOURNAL OF LIPID RESEARCH	3	49	49	0	0
1882	JOURNAL OF ORTHOPAEDICS	3	3	2	1	0.333333
1883	NEUROIMAGING CLINICS OF NORTH AMERICA	3	2	2	0	0
1884	JOURNAL OF THE SERBIAN CHEMICAL SOCIETY	3	15	15	0	0
1885	JOURNAL OF INVESTIGATIVE MEDICINE	3	3	3	0	0
1886	SCIENCE CHINA-LIFE SCIENCES	3	33	33	0	0
1887	BERLINER UND MUNCHENER TIERARZTLICHE WOCHENSCHRIFT	3	6	6	0	0
1888	MATHEMATICAL BIOSCIENCES	3	11	11	0	0
1889	JOURNAL OF PHARMACOKINETICS AND PHARMACODYNAMICS	3	33	32	1	0.333333
1890	INTERNATIONAL JOURNAL OF PHARMACOLOGY	3	2	2	0	0
1891	HEMODIALYSIS INTERNATIONAL	3	17	16	1	0.333333
1892	CURRENT OPINION IN NEUROLOGY	3	15	15	0	0
1893	NETWORK MODELING AND ANALYSIS IN HEALTH INFORMATICS AND BIOINFORMATICS	3	10	10	0	0
1894	BMC MEDICAL IMAGING	3	21	20	1	0.333333
1895	JOURNAL OF CLINICAL AND TRANSLATIONAL HEPATOLOGY	3	31	31	0	0
1896	GACETA SANITARIA	3	10	9	1	0.333333
1897	JOURNAL OF STOMATOLOGY ORAL AND MAXILLOFACIAL SURGERY	3	6	6	0	0
1898	ACS BIO & MED CHEM AU	3	0	0	0	0
1899	HEREDITAS	3	9	9	0	0
1900	JOURNAL OF TAIBAH UNIVERSITY FOR SCIENCE	3	70	68	2	0.666667
1901	JOURNAL OF PREVENTIVE MEDICINE & PUBLIC HEALTH	3	6	6	0	0
1902	INTERNATIONAL JOURNAL OF DATA MINING AND BIOINFORMATICS	3	18	18	0	0
1903	NETHERLANDS JOURNAL OF MEDICINE	3	8	7	1	0.333333
1904	JOURNAL OF CRANIOVERTEBRAL JUNCTION AND SPINE	3	3	3	0	0
1905	JOURNAL OF MEDICAL AND SURGICAL RESEARCH	3	0	0	0	0
1906	REVISTA MEDICA DE ROSARIO	3	2	0	2	0.666667
1907	JOURNAL OF THE BELGIAN SOCIETY OF RADIOLOGY	3	14	14	0	0
1908	JOURNAL DE MYCOLOGIE MEDICALE	3	18	17	1	0.333333
1909	MEDECINE ET SANTE TROPICALES	3	2	2	0	0
1910	EQUINE VETERINARY EDUCATION	3	6	4	2	0.666667
1911	JOURNAL OF BIOPHOTONICS	3	78	74	4	1.33333
1912	FUTURE JOURNAL OF PHARMACEUTICAL SCIENCES	3	5	5	0	0
1913	ECOLOGY LETTERS	3	114	110	4	1.33333
1914	JOURNAL OF DIABETES AND ITS COMPLICATIONS	3	40	40	0	0
1915	JOURNAL OF NEUROIMAGING	3	15	14	1	0.333333
1916	OPEN BIOLOGY	3	33	32	1	0.333333
1917	POLISH JOURNAL OF ENVIRONMENTAL STUDIES	3	3	1	2	0.666667
1918	AMERICAN SURGEON	3	1	1	0	0
1919	IN VIVO	3	4	4	0	0
1920	JOURNAL OF HETEROCYCLIC CHEMISTRY	3	59	40	19	6.33333
1921	JOURNAL OF ORTHOPAEDIC RESEARCH	3	40	39	1	0.333333
1922	PILOT AND FEASIBILITY STUDIES	3	10	10	0	0
1923	HEART & LUNG	3	10	10	0	0
1924	ANNALS OF NUCLEAR MEDICINE	3	57	57	0	0
1925	ARCHIVES OF RHEUMATOLOGY	3	3	3	0	0
1926	MALAYSIAN ORTHOPAEDIC JOURNAL	3	1	1	0	0
1927	BIOCHIMICA ET BIOPHYSICA ACTA-MOLECULAR BASIS OF DISEASE	3	24	24	0	0
1928	NATURE REVIEWS DISEASE PRIMERS	3	722	720	2	0.666667
1929	JANAC-JOURNAL OF THE ASSOCIATION OF NURSES IN AIDS CARE	3	6	6	0	0
1930	JOURNAL OF INDIAN ACADEMY OF ORAL MEDICINE AND RADIOLOGY	3	0	0	0	0
1931	OPERATIVE NEUROSURGERY	3	0	0	0	0
1932	JOURNAL OF FLUORINE CHEMISTRY	3	27	27	0	0
1933	CARDIOVASCULAR PATHOLOGY	3	8	8	0	0
1934	JAPANESE JOURNAL OF CLINICAL ONCOLOGY	2	3	2	1	0.5
1935	HEALTH EDUCATION JOURNAL	2	4	3	1	0.5
1936	ANNALES DE PATHOLOGIE	2	0	0	0	0
1937	CLINICAL JOURNAL OF THE AMERICAN SOCIETY OF NEPHROLOGY	2	75	74	1	0.5
1938	INDIAN JOURNAL OF GYNECOLOGIC ONCOLOGY	2	0	0	0	0
1939	CURRENT TREATMENT OPTIONS IN NEUROLOGY	2	49	49	0	0
1940	NUCLEUS-INDIA	2	1	0	1	0.5
1941	DERMATOLOGY REPORTS	2	3	3	0	0
1942	EMERGING TOPICS IN LIFE SCIENCES	2	17	17	0	0
1943	GAZZETTA MEDICA ITALIANA ARCHIVIO PER LE SCIENZE MEDICHE	2	0	0	0	0
1944	JOURNAL OF GYNECOLOGY OBSTETRICS AND HUMAN REPRODUCTION	2	2	2	0	0
1945	BMC UROLOGY	2	1	1	0	0
1946	CELLULAR AND MOLECULAR BIOENGINEERING	2	20	20	0	0
1947	IMMUNOTARGETS AND THERAPY	2	4	3	1	0.5
1948	JOURNAL OF AMERICAN COLLEGE HEALTH	2	19	13	6	3
1949	HEART LUNG AND CIRCULATION	2	2	2	0	0
1950	JOURNAL OF PSYCHOSOMATIC RESEARCH	2	4	4	0	0
1951	CURRENT MOLECULAR MEDICINE	2	1	1	0	0
1952	BIOPHARMACEUTICS & DRUG DISPOSITION	2	16	16	0	0
1953	ANNALS OF NEUROLOGY	2	1	1	0	0
1954	SEIZURE-EUROPEAN JOURNAL OF EPILEPSY	2	3	2	1	0.5
1955	BIOENGINEERING-BASEL	2	11	10	1	0.5
1956	DIAGNOSTIC AND INTERVENTIONAL IMAGING	2	8	7	1	0.5
1957	HAND SURGERY & REHABILITATION	2	7	6	1	0.5
1958	JOURNAL OF ALLOYS AND COMPOUNDS	2	29	27	2	1
1959	JOURNAL OF DIABETOLOGY	2	0	0	0	0
1960	ADVANCES IN PHARMACOLOGICAL AND PHARMACEUTICAL SCIENCES	2	0	0	0	0
1961	INTERNATIONAL BRAZ J UROL	2	3	2	1	0.5
1962	REVISTA DE BIOLOGIA TROPICAL	2	5	4	1	0.5
1963	ANNALES MEDICO-PSYCHOLOGIQUES	2	2	0	2	1
1964	MEDICAL CLINICS OF NORTH AMERICA	2	1	1	0	0
1965	TURKDERM-TURKISH ARCHIVES OF DERMATOLOGY AND VENEROLOGY	2	1	1	0	0
1966	PEDIATRIC NEUROSURGERY	2	6	6	0	0
1967	JOURNAL OF NATURAL PRODUCTS	2	32	31	1	0.5
1968	CUTIS	2	2	2	0	0
1969	BIOTECHNIQUES	2	13	13	0	0
1970	SOUTH AFRICAN JOURNAL OF PHYSIOTHERAPY	2	24	24	0	0
1971	SPECTROSCOPY AND SPECTRAL ANALYSIS	2	0	0	0	0
1972	JAMA PEDIATRICS	2	24	23	1	0.5
1973	WIENER MEDIZINISCHE WOCHENSCHRIFT	2	2	2	0	0
1974	CURRENT PROBLEMS IN CANCER	2	3	3	0	0
1975	HETEROCYCLIC COMMUNICATIONS	2	11	10	1	0.5
1976	ACS CATALYSIS	2	20	19	1	0.5
1977	REVUE D EPIDEMIOLOGIE ET DE SANTE PUBLIQUE	2	6	6	0	0
1978	CELL REPORTS METHODS	2	2	2	0	0
1979	CHIRURGIA-ITALY	2	0	0	0	0
1980	VETERINARIA ITALIANA	2	3	3	0	0
1981	CHEMICAL REVIEWS	2	93	93	0	0
1982	JOURNAL OF PRIMARY CARE AND COMMUNITY HEALTH	2	2	2	0	0
1983	B-ENT	2	0	0	0	0
1984	JOURNAL OF TRANSLATIONAL INTERNAL MEDICINE	2	40	38	2	1
1985	CLINICAL LYMPHOMA MYELOMA & LEUKEMIA	2	37	37	0	0
1986	CLINICAL CHEMISTRY AND LABORATORY MEDICINE	2	7	7	0	0
1987	AKTUELLE RHEUMATOLOGIE	2	0	0	0	0
1988	SEPARATIONS	2	7	7	0	0
1989	JOURNAL OF VECTOR BORNE DISEASES	2	5	5	0	0
1990	DRUG RESISTANCE UPDATES	2	126	126	0	0
1991	ACTA OTORHINOLARYNGOLOGICA ITALICA	2	6	6	0	0
1992	BMC BIOCHEMISTRY	2	55	55	0	0
1993	JOURNAL OF CANCER	2	27	27	0	0
1994	ANNALS OF PEDIATRIC SURGERY	2	2	2	0	0
1995	MEDECINE NUCLEAIRE-IMAGERIE FONCTIONNELLE ET METABOLIQUE	2	0	0	0	0
1996	EUROPEAN JOURNAL OF HEALTH ECONOMICS	2	17	17	0	0
1997	ANNALS OF THORACIC AND CARDIOVASCULAR SURGERY	2	4	4	0	0
1998	AVANCES EN BIOMEDICINA	2	0	0	0	0
1999	JOURNAL OF NUTRITIONAL BIOCHEMISTRY	2	27	24	3	1.5
[truncated: 2,080 more rows]

## Sheet: Tuberculosis 2020-23
Rank	Name	Web of Science Documents	Times Cited	Times Cited without Self-Citations	SC	SC/pub
1	PLOS ONE	555	2551	2380	171	0.308108
2	FRONTIERS IN IMMUNOLOGY	428	2921	2484	437	1.02103
3	BMC INFECTIOUS DISEASES	399	1584	1509	75	0.18797
4	CUREUS JOURNAL OF MEDICAL SCIENCE	397	296	230	66	0.166247
5	INTERNATIONAL JOURNAL OF TUBERCULOSIS AND LUNG DISEASE	330	1552	1128	424	1.28485
6	SCIENTIFIC REPORTS	324	1931	1837	94	0.290123
7	INTERNATIONAL JOURNAL OF INFECTIOUS DISEASES	301	2489	2353	136	0.451827
8	CLINICAL INFECTIOUS DISEASES	293	2428	2263	165	0.56314
9	TUBERCULOSIS	279	1284	1239	45	0.16129
10	FRONTIERS IN CELLULAR AND INFECTION MICROBIOLOGY	249	1078	996	82	0.329317
11	FRONTIERS IN MICROBIOLOGY	235	1424	1341	83	0.353191
12	JOURNAL OF CLINICAL TUBERCULOSIS AND OTHER MYCOBACTERIAL DISEASES	223	705	666	39	0.174888
13	INFECTION AND DRUG RESISTANCE	219	629	540	89	0.406393
14	INTERNATIONAL JOURNAL OF MYCOBACTERIOLOGY	208	394	263	131	0.629808
15	ANTIMICROBIAL AGENTS AND CHEMOTHERAPY	185	1060	944	116	0.627027
16	BMJ CASE REPORTS	177	257	255	2	0.0112994
17	PATHOGENS	156	575	525	50	0.320513
18	BMJ OPEN	156	503	489	14	0.0897436
19	FRONTIERS IN PUBLIC HEALTH	153	277	248	29	0.189542
20	MICROBIOLOGY SPECTRUM	148	299	267	32	0.216216
21	EUROPEAN RESPIRATORY JOURNAL	138	2091	1982	109	0.789855
22	BMC PUBLIC HEALTH	132	732	677	55	0.416667
23	MICROORGANISMS	128	533	470	63	0.492188
24	TROPICAL MEDICINE AND INFECTIOUS DISEASE	128	417	335	82	0.640625
25	INTERNATIONAL JOURNAL OF MOLECULAR SCIENCES	126	652	579	73	0.579365
26	INTERNATIONAL JOURNAL OF ENVIRONMENTAL RESEARCH AND PUBLIC HEALTH	123	461	409	52	0.422764
27	FRONTIERS IN MEDICINE	109	425	408	17	0.155963
28	OPEN FORUM INFECTIOUS DISEASES	105	379	363	16	0.152381
29	MEDICINE	105	206	205	1	0.00952381
30	LANCET INFECTIOUS DISEASES	103	1267	1216	51	0.495146
31	ANTIBIOTICS-BASEL	97	606	558	48	0.494845
32	PAN AFRICAN MEDICAL JOURNAL	94	124	118	6	0.0638298
33	JOURNAL OF CLINICAL AND DIAGNOSTIC RESEARCH	92	33	31	2	0.0217391
34	CLINICAL CASE REPORTS	87	54	48	6	0.0689655
35	EUROPEAN JOURNAL OF MEDICINAL CHEMISTRY	86	837	784	53	0.616279
36	FRONTIERS IN PHARMACOLOGY	85	248	220	28	0.329412
37	JOURNAL OF BIOMOLECULAR STRUCTURE & DYNAMICS	84	257	211	46	0.547619
38	AMERICAN JOURNAL OF RESPIRATORY AND CRITICAL CARE MEDICINE	84	622	565	57	0.678571
39	AMERICAN JOURNAL OF TROPICAL MEDICINE AND HYGIENE	83	279	273	6	0.0722892
40	JOURNAL OF CLINICAL MICROBIOLOGY	80	806	757	49	0.6125
41	JOURNAL OF INFECTION IN DEVELOPING COUNTRIES	78	159	155	4	0.0512821
42	BMC PULMONARY MEDICINE	76	287	272	15	0.197368
43	LANCET GLOBAL HEALTH	76	801	751	50	0.657895
44	JOURNAL OF INFECTIOUS DISEASES	76	491	474	17	0.223684
45	DIAGNOSTICS	74	179	147	32	0.432432
46	JOURNAL OF FAMILY MEDICINE AND PRIMARY CARE	74	102	77	25	0.337838
47	ANNALS OF MEDICINE AND SURGERY	73	104	82	22	0.30137
48	INFECTION GENETICS AND EVOLUTION	73	358	344	14	0.191781
49	ACS INFECTIOUS DISEASES	73	454	431	23	0.315068
50	FRONTIERS IN VETERINARY SCIENCE	73	242	210	32	0.438356
51	MOLECULES	71	493	459	34	0.478873
52	MBIO	70	470	461	9	0.128571
53	JOURNAL OF CLINICAL MEDICINE	69	498	483	15	0.217391
54	VACCINES	68	381	326	55	0.808824
55	PEDIATRIC INFECTIOUS DISEASE JOURNAL	67	118	109	9	0.134328
56	JOURNAL OF INFECTION	67	551	518	33	0.492537
57	INTERNATIONAL JOURNAL OF SURGERY CASE REPORTS	66	42	34	8	0.121212
58	NATURE COMMUNICATIONS	65	1144	1121	23	0.353846
59	IDCASES	63	67	65	2	0.031746
60	MICROBIAL PATHOGENESIS	61	220	211	9	0.147541
61	BMC HEALTH SERVICES RESEARCH	60	179	172	7	0.116667
62	HELIYON	60	174	163	11	0.183333
63	EMERGING INFECTIOUS DISEASES	59	526	515	11	0.186441
64	EGYPTIAN JOURNAL OF CHEST DISEASES AND TUBERCULOSIS	58	29	23	6	0.103448
65	INFECTIOUS DISEASES OF POVERTY	57	443	428	15	0.263158
66	CLINICAL MICROBIOLOGY AND INFECTION	57	480	465	15	0.263158
67	REVISTA DA SOCIEDADE BRASILEIRA DE MEDICINA TROPICAL	53	57	55	2	0.0377358
68	PUBLIC HEALTH ACTION	53	106	94	12	0.226415
69	BMJ GLOBAL HEALTH	53	285	270	15	0.283019
70	PAKISTAN JOURNAL OF MEDICAL & HEALTH SCIENCES	52	7	7	0	0
71	OCULAR IMMUNOLOGY AND INFLAMMATION	51	212	163	49	0.960784
72	JOURNAL OF INTERNATIONAL MEDICAL RESEARCH	51	95	93	2	0.0392157
73	TROPICAL MEDICINE & INTERNATIONAL HEALTH	50	163	158	5	0.1
74	PNEUMOLOGIE	50	27	15	12	0.24
75	PLOS PATHOGENS	49	608	598	10	0.204082
76	PHARMACEUTICS	49	353	314	39	0.795918
77	JORNAL BRASILEIRO DE PNEUMOLOGIA	49	156	134	22	0.44898
78	EUROPEAN JOURNAL OF CLINICAL MICROBIOLOGY & INFECTIOUS DISEASES	47	158	156	2	0.0425532
79	JOURNAL OF INFECTION AND CHEMOTHERAPY	47	99	94	5	0.106383
80	EPIDEMIOLOGY AND INFECTION	46	152	144	8	0.173913
81	JOURNAL OF INFECTION AND PUBLIC HEALTH	45	163	160	3	0.0666667
82	LUNG INDIA	45	92	85	7	0.155556
83	WORLD JOURNAL OF CLINICAL CASES	44	51	49	2	0.0454545
84	NEW ENGLAND JOURNAL OF MEDICINE	43	1142	1107	35	0.813953
85	JOURNAL OF GLOBAL ANTIMICROBIAL RESISTANCE	42	177	177	0	0
86	INDIAN JOURNAL OF MEDICAL RESEARCH	42	99	95	4	0.0952381
87	THORAX	41	357	342	15	0.365854
88	EBIOMEDICINE	41	379	366	13	0.317073
89	LANCET RESPIRATORY MEDICINE	41	894	879	15	0.365854
90	ARCHIVOS DE BRONCONEUMOLOGIA	40	93	82	11	0.275
91	TRANSBOUNDARY AND EMERGING DISEASES	40	189	176	13	0.325
92	PREVENTIVE VETERINARY MEDICINE	40	215	187	28	0.7
93	RESPIROLOGY CASE REPORTS	40	18	18	0	0
94	ELIFE	39	507	498	9	0.230769
95	MONALDI ARCHIVES FOR CHEST DISEASE	39	68	68	0	0
96	ERJ OPEN RESEARCH	39	152	149	3	0.0769231
97	PHARMACEUTICALS	39	179	168	11	0.282051
98	PROCEEDINGS OF THE NATIONAL ACADEMY OF SCIENCES OF THE UNITED STATES OF AMERICA	38	408	391	17	0.447368
99	RESPIRATORY MEDICINE CASE REPORTS	38	96	96	0	0
100	PEDIATRIC PULMONOLOGY	38	253	235	18	0.473684
101	AIDS	38	90	81	9	0.236842
102	JOURNAL OF THORACIC DISEASE	37	109	102	7	0.189189
103	EMERGING MICROBES & INFECTIONS	36	250	247	3	0.0833333
104	JOURNAL OF MOLECULAR STRUCTURE	36	197	169	28	0.777778
105	TRANSACTIONS OF THE ROYAL SOCIETY OF TROPICAL MEDICINE AND HYGIENE	36	104	101	3	0.0833333
106	TROPICAL DOCTOR	36	39	36	3	0.0833333
107	JOURNAL OF CLINICAL INVESTIGATION	36	570	556	14	0.388889
108	CHINA CDC WEEKLY	35	83	70	13	0.371429
109	VACCINE	35	259	239	20	0.571429
110	INTERNAL MEDICINE	35	40	38	2	0.0571429
111	INTERNATIONAL JOURNAL OF BIOLOGICAL MACROMOLECULES	34	173	158	15	0.441176
112	PULMONOLOGY	34	469	443	26	0.764706
113	BIOORGANIC CHEMISTRY	34	298	287	11	0.323529
114	ECLINICALMEDICINE	33	326	325	1	0.030303
115	LANCET MICROBE	33	379	355	24	0.727273
116	BIOMED RESEARCH INTERNATIONAL	33	149	148	1	0.030303
117	MSPHERE	32	185	184	1	0.03125
118	JOURNAL OF MEDICINAL CHEMISTRY	32	354	325	29	0.90625
119	FRONTIERS IN PEDIATRICS	31	49	45	4	0.129032
120	MICROBIAL GENOMICS	31	216	208	8	0.258065
121	INDIAN JOURNAL OF OTOLARYNGOLOGY AND HEAD & NECK SURGERY	31	11	7	4	0.129032
122	AFRICAN HEALTH SCIENCES	31	55	30	25	0.806452
123	PLOS MEDICINE	31	277	269	8	0.258065
124	JOURNAL OF THE PEDIATRIC INFECTIOUS DISEASES SOCIETY	31	119	111	8	0.258065
125	BIOMOLECULES	30	98	86	12	0.4
126	TUBERCULOSIS AND RESPIRATORY DISEASES	30	123	117	6	0.2
127	TRIALS	30	100	97	3	0.1
128	LANCET	29	344	330	14	0.482759
129	DIAGNOSTIC MICROBIOLOGY AND INFECTIOUS DISEASE	29	92	91	1	0.0344828
130	BALI MEDICAL JOURNAL	29	12	3	9	0.310345
131	APPLIED SCIENCES-BASEL	29	312	280	32	1.10345
132	CELLS	29	223	210	13	0.448276
133	INTERNATIONAL IMMUNOPHARMACOLOGY	29	113	109	4	0.137931
134	BIOMEDICINES	28	99	94	5	0.178571
135	PLOS NEGLECTED TROPICAL DISEASES	28	100	94	6	0.214286
136	JOURNAL OF BIOLOGICAL CHEMISTRY	28	219	211	8	0.285714
137	INFECTION	28	82	79	3	0.107143
138	JOURNAL OF PHARMACEUTICAL RESEARCH INTERNATIONAL	28	34	29	5	0.178571
139	FUTURE MICROBIOLOGY	28	104	97	7	0.25
140	JOURNAL OF IMMUNOLOGY	27	235	225	10	0.37037
141	INFECTIOUS DISEASES	27	201	197	4	0.148148
142	INDIAN JOURNAL OF RESPIRATORY CARE	27	6	5	1	0.037037
143	BMC MICROBIOLOGY	26	93	92	1	0.0384615
144	TRANSPLANT INFECTIOUS DISEASE	26	76	66	10	0.384615
145	CYTOKINE	26	109	103	6	0.230769
146	BMC MUSCULOSKELETAL DISORDERS	26	61	53	8	0.307692
147	MICROBIAL DRUG RESISTANCE	25	65	61	4	0.16
148	INDIAN JOURNAL OF OPHTHALMOLOGY	25	71	59	12	0.48
149	ACTA MEDICA MEDITERRANEA	25	11	11	0	0
150	INDIAN JOURNAL OF MEDICAL MICROBIOLOGY	24	24	24	0	0
151	AMERICAN JOURNAL OF CASE REPORTS	24	48	48	0	0
152	GLOBAL PUBLIC HEALTH	24	44	41	3	0.125
153	NEUROLOGY INDIA	24	53	21	32	1.33333
154	CLINICAL LABORATORY	24	7	7	0	0
155	JOURNAL OF ANTIMICROBIAL CHEMOTHERAPY	23	233	228	5	0.217391
156	ACS OMEGA	23	105	100	5	0.217391
157	INDIAN JOURNAL OF COMMUNITY MEDICINE	23	25	24	1	0.0434783
158	SAMJ SOUTH AFRICAN MEDICAL JOURNAL	23	92	87	5	0.217391
159	EXPERT REVIEW OF ANTI-INFECTIVE THERAPY	23	111	109	2	0.0869565
160	INFECTION AND IMMUNITY	23	153	150	3	0.130435
161	BMC MEDICINE	23	140	136	4	0.173913
162	QJM-AN INTERNATIONAL JOURNAL OF MEDICINE	23	16	10	6	0.26087
163	FRONTIERS IN MOLECULAR BIOSCIENCES	23	118	116	2	0.0869565
164	INDIAN JOURNAL OF SURGERY	23	4	3	1	0.0434783
165	REVISTA DO INSTITUTO DE MEDICINA TROPICAL DE SAO PAULO	22	51	48	3	0.136364
166	WORLD NEUROSURGERY	22	40	37	3	0.136364
167	INFEKTSIYA I IMMUNITET	22	6	4	2	0.0909091
168	JOURNAL OF MICROBIOLOGY IMMUNOLOGY AND INFECTION	22	83	79	4	0.181818
169	INDIAN JOURNAL OF PEDIATRICS	22	23	18	5	0.227273
170	TROPICAL MEDICINE AND HEALTH	22	191	184	7	0.318182
171	JOURNAL OF MEDICAL CASE REPORTS	22	46	46	0	0
172	JOURNAL OF GLOBAL INFECTIOUS DISEASES	22	16	14	2	0.0909091
173	ISCIENCE	22	63	61	2	0.0909091
174	JOURNAL OF IMMUNOLOGY RESEARCH	22	60	59	1	0.0454545
175	COMMUNICATIONS BIOLOGY	22	150	149	1	0.0454545
176	CANADIAN JOURNAL OF RESPIRATORY CRITICAL CARE AND SLEEP MEDICINE	21	85	76	9	0.428571
177	ANNALS OF PALLIATIVE MEDICINE	21	51	51	0	0
178	FRONTIERS IN NEUROLOGY	21	33	31	2	0.0952381
179	ADVANCES IN RESPIRATORY MEDICINE	21	21	21	0	0
180	MEDICINA-LITHUANIA	21	51	50	1	0.047619
181	CLINICAL NUCLEAR MEDICINE	21	125	66	59	2.80952
182	JAIDS-JOURNAL OF ACQUIRED IMMUNE DEFICIENCY SYNDROMES	21	48	48	0	0
183	ANIMALS	20	85	73	12	0.6
184	RESEARCH IN VETERINARY SCIENCE	20	59	52	7	0.35
185	INTERNATIONAL JOURNAL OF GENERAL MEDICINE	20	46	45	1	0.05
186	CLINICAL EPIDEMIOLOGY AND GLOBAL HEALTH	20	35	33	2	0.1
187	BIOORGANIC & MEDICINAL CHEMISTRY	20	124	119	5	0.25
188	CURRENT TOPICS IN MEDICINAL CHEMISTRY	20	89	74	15	0.75
189	FUTURE MEDICINAL CHEMISTRY	20	73	68	5	0.25
190	CHEMISTRYSELECT	20	65	48	17	0.85
191	MICROBES AND INFECTION	20	103	102	1	0.05
192	AMERICAN JOURNAL OF THE MEDICAL SCIENCES	20	14	13	1	0.05
193	REVISTA CHILENA DE INFECTOLOGIA	20	10	8	2	0.1
194	RISK MANAGEMENT AND HEALTHCARE POLICY	20	42	40	2	0.1
195	FRONTIERS IN GENETICS	20	62	58	4	0.2
196	ANNALS OF TRANSLATIONAL MEDICINE	20	118	117	1	0.05
197	JOURNAL OF THE INTERNATIONAL AIDS SOCIETY	20	72	67	5	0.25
198	BIOORGANIC & MEDICINAL CHEMISTRY LETTERS	20	211	203	8	0.4
199	SURGICAL INFECTIONS	20	5	5	0	0
200	PAKISTAN JOURNAL OF MEDICAL SCIENCES	19	43	36	7	0.368421
201	CANADIAN MEDICAL ASSOCIATION JOURNAL	19	7	5	2	0.105263
202	JOURNAL OF CLINICAL LABORATORY ANALYSIS	19	45	45	0	0
203	MMWR-MORBIDITY AND MORTALITY WEEKLY REPORT	19	313	305	8	0.421053
204	UROLOGY CASE REPORTS	19	10	9	1	0.0526316
205	ANNALS OF THE AMERICAN THORACIC SOCIETY	19	81	73	8	0.421053
206	PUBLIC HEALTH	19	113	111	2	0.105263
207	EXPERT REVIEW OF RESPIRATORY MEDICINE	19	141	140	1	0.0526316
208	CELL REPORTS	18	372	366	6	0.333333
209	MOLECULAR BIOLOGY REPORTS	18	127	124	3	0.166667
210	LANCET HIV	18	290	273	17	0.944444
211	EUROSURVEILLANCE	18	56	47	9	0.5
212	INTERNATIONAL JOURNAL OF PHARMACEUTICS	18	159	138	21	1.16667
213	MEDICINA CLINICA	18	27	26	1	0.0555556
214	MICROBIOLOGY RESOURCE ANNOUNCEMENTS	18	10	9	1	0.0555556
215	PATIENT PREFERENCE AND ADHERENCE	18	56	49	7	0.388889
216	VIRULENCE	18	101	97	4	0.222222
217	JOURNAL OF DRUG DELIVERY SCIENCE AND TECHNOLOGY	18	140	126	14	0.777778
218	INTERNATIONAL JOURNAL OF ANTIMICROBIAL AGENTS	18	75	74	1	0.0555556
219	BIOCHEMICAL AND BIOPHYSICAL RESEARCH COMMUNICATIONS	18	59	59	0	0
220	FEBS JOURNAL	17	90	85	5	0.294118
221	BMC GENOMICS	17	102	100	2	0.117647
222	JOURNAL OF EVOLUTION OF MEDICAL AND DENTAL SCIENCES-JEMDS	17	4	4	0	0
223	JOURNAL OF FUNGI	17	109	84	25	1.47059
224	CURRENT MICROBIOLOGY	17	34	33	1	0.0588235
225	MOLECULAR IMMUNOLOGY	17	140	137	3	0.176471
226	JOURNAL OF TROPICAL PEDIATRICS	17	27	27	0	0
227	RSC ADVANCES	17	73	72	1	0.0588235
228	HEALTHCARE	17	18	17	1	0.0588235
229	FRONTIERS IN SURGERY	17	14	13	1	0.0588235
230	JOURNAL OF KOREAN MEDICAL SCIENCE	17	61	51	10	0.588235
231	INTERNATIONAL JOURNAL OF CLINICAL AND EXPERIMENTAL MEDICINE	17	5	4	1	0.0588235
232	JOURNAL OF THE AMERICAN ACADEMY OF DERMATOLOGY	17	57	52	5	0.294118
233	SAGE OPEN MEDICAL CASE REPORTS	17	7	7	0	0
234	TRAVEL MEDICINE AND INFECTIOUS DISEASE	17	56	51	5	0.294118
235	INDIAN PEDIATRICS	17	21	14	7	0.411765
236	CLINICAL RHEUMATOLOGY	17	87	83	4	0.235294
237	HIV AIDS-RESEARCH AND PALLIATIVE CARE	17	66	62	4	0.235294
238	ENFERMEDADES INFECCIOSAS Y MICROBIOLOGIA CLINICA	17	16	15	1	0.0588235
239	INDIAN JOURNAL OF COMMUNITY HEALTH	17	9	9	0	0
240	CHEMMEDCHEM	17	80	73	7	0.411765
241	JOURNAL OF MEDICAL MICROBIOLOGY	17	24	23	1	0.0588235
242	BRITISH JOURNAL OF CLINICAL PHARMACOLOGY	17	78	75	3	0.176471
243	JOURNAL OF BACTERIOLOGY	16	87	83	4	0.25
244	MOLECULAR MICROBIOLOGY	16	94	89	5	0.3125
245	PLOS COMPUTATIONAL BIOLOGY	16	86	84	2	0.125
246	RESPIRATORY MEDICINE	16	132	132	0	0
247	ASIAN PACIFIC JOURNAL OF TROPICAL MEDICINE	16	16	15	1	0.0625
248	BMC GASTROENTEROLOGY	16	54	49	5	0.3125
249	JCR-JOURNAL OF CLINICAL RHEUMATOLOGY	16	16	16	0	0
250	NATURE MICROBIOLOGY	16	75	65	10	0.625
251	THERAPEUTIC ADVANCES IN INFECTIOUS DISEASE	16	52	50	2	0.125
252	BMC RESEARCH NOTES	16	63	63	0	0
253	JOURNAL OF ORTHOPAEDIC SURGERY AND RESEARCH	16	56	50	6	0.375
254	JOURNAL OF MICROBIOLOGICAL METHODS	16	83	82	1	0.0625
255	VETERINARY IMMUNOLOGY AND IMMUNOPATHOLOGY	16	58	48	10	0.625
256	CADERNOS DE SAUDE PUBLICA	16	34	31	3	0.1875
257	JOURNAL OF EXPERIMENTAL MEDICINE	16	197	192	5	0.3125
258	RESPIROLOGY	16	24	20	4	0.25
259	JOURNAL OF PERSONALIZED MEDICINE	16	57	51	6	0.375
260	REVISTA PANAMERICANA DE SALUD PUBLICA-PAN AMERICAN JOURNAL OF PUBLIC HEALTH	15	17	15	2	0.133333
261	AUTOPHAGY	15	193	187	6	0.4
262	EXPERIMENTAL AND THERAPEUTIC MEDICINE	15	53	53	0	0
263	RESPIRATORY INVESTIGATION	15	48	45	3	0.2
264	JOURNAL OF SURGICAL CASE REPORTS	15	4	4	0	0
265	PEERJ	15	52	52	0	0
266	JOURNAL OF EPIDEMIOLOGY AND GLOBAL HEALTH	15	28	28	0	0
267	CLINICAL RESPIRATORY JOURNAL	15	37	37	0	0
268	GENE REPORTS	15	21	19	2	0.133333
269	LATIN AMERICAN JOURNAL OF PHARMACY	15	4	4	0	0
270	ETHIOPIAN JOURNAL OF HEALTH SCIENCES	15	32	29	3	0.2
271	ANNALS OF MEDICINE	15	41	41	0	0
272	IEEE ACCESS	15	288	268	20	1.33333
273	JOURNAL OF THE ROYAL COLLEGE OF PHYSICIANS OF EDINBURGH	15	12	9	3	0.2
274	INFECTIOUS DISEASES AND THERAPY	15	28	27	1	0.0666667
275	BIOMEDICINE & PHARMACOTHERAPY	15	71	67	4	0.266667
276	EGYPTIAN JOURNAL OF BRONCHOLOGY	15	18	16	2	0.133333
277	MOLECULAR DIVERSITY	15	67	64	3	0.2
278	ARCHIV DER PHARMAZIE	14	27	22	5	0.357143
279	NEW MICROBES AND NEW INFECTIONS	14	45	45	0	0
280	LANCET REGIONAL HEALTH-WESTERN PACIFIC	14	107	102	5	0.357143
281	CANADIAN JOURNAL OF INFECTIOUS DISEASES & MEDICAL MICROBIOLOGY	14	24	24	0	0
282	INFECTIOUS DISEASE REPORTS	14	18	18	0	0
283	CLINICAL IMAGING	14	44	41	3	0.214286
284	JCI INSIGHT	14	184	183	1	0.0714286
285	JOURNAL FRANCAIS D OPHTALMOLOGIE	14	2	2	0	0
286	SAGE OPEN MEDICINE	14	25	24	1	0.0714286
287	HUMAN VACCINES & IMMUNOTHERAPEUTICS	14	117	115	2	0.142857
288	PATHOGENS AND GLOBAL HEALTH	14	51	50	1	0.0714286
289	RESPIRATORY RESEARCH	14	66	65	1	0.0714286
290	INTERNATIONAL JOURNAL OF PALEOPATHOLOGY	14	79	56	23	1.64286
291	ASIAN JOURNAL OF SURGERY	14	4	4	0	0
292	CHEMICAL BIOLOGY & DRUG DESIGN	14	60	60	0	0
293	BMC SURGERY	14	26	25	1	0.0714286
294	LANCET PUBLIC HEALTH	14	142	134	8	0.571429
295	RETINA-THE JOURNAL OF RETINAL AND VITREOUS DISEASES	14	7	6	1	0.0714286
296	LETTERS IN DRUG DESIGN & DISCOVERY	14	8	8	0	0
297	BIOMEDICAL AND ENVIRONMENTAL SCIENCES	14	17	13	4	0.285714
298	PAEDIATRICS AND INTERNATIONAL CHILD HEALTH	14	22	20	2	0.142857
299	EUROPEAN JOURNAL OF IMMUNOLOGY	14	74	74	0	0
300	ORTHOPAEDIC SURGERY	13	30	28	2	0.153846
301	SOUTHERN AFRICAN JOURNAL OF HIV MEDICINE	13	19	17	2	0.153846
302	ARCHIVOS ARGENTINOS DE PEDIATRIA	13	0	0	0	0
303	GENES	13	27	25	2	0.153846
304	RSC MEDICINAL CHEMISTRY	13	73	70	3	0.230769
305	INTERNATIONAL MEDICAL CASE REPORTS JOURNAL	13	25	24	1	0.0769231
306	ACS MEDICINAL CHEMISTRY LETTERS	13	37	35	2	0.153846
307	JOURNAL OF LEUKOCYTE BIOLOGY	13	106	106	0	0
308	RESPIRATION	13	119	116	3	0.230769
309	JOURNAL OF RESEARCH IN MEDICAL AND DENTAL SCIENCE	13	0	0	0	0
310	ARCHIVES OF PUBLIC HEALTH	13	20	20	0	0
311	AMERICAN JOURNAL OF TRANSLATIONAL RESEARCH	13	15	14	1	0.0769231
312	CURRENT COMPUTER-AIDED DRUG DESIGN	13	103	86	17	1.30769
313	BMJ OPEN RESPIRATORY RESEARCH	13	43	42	1	0.0769231
314	MSYSTEMS	13	61	58	3	0.230769
315	ANZ JOURNAL OF SURGERY	13	6	3	3	0.230769
316	JCPSP-JOURNAL OF THE COLLEGE OF PHYSICIANS AND SURGEONS PAKISTAN	13	15	15	0	0
317	WESTERN PACIFIC SURVEILLANCE AND RESPONSE	13	25	21	4	0.307692
318	NATURAL PRODUCT RESEARCH	13	65	57	8	0.615385
319	COMPUTERS IN BIOLOGY AND MEDICINE	13	73	69	4	0.307692
320	BMC IMMUNOLOGY	13	29	29	0	0
321	INTERNATIONAL ORTHOPAEDICS	13	21	8	13	1
322	GLOBAL HEALTH ACTION	13	44	43	1	0.0769231
323	MEDICINAL CHEMISTRY	13	88	87	1	0.0769231
324	AFRICAN JOURNAL OF LABORATORY MEDICINE	13	22	19	3	0.230769
325	JOURNAL OF PURE AND APPLIED MICROBIOLOGY	13	6	6	0	0
326	MEDICAL SCIENCE MONITOR	13	55	53	2	0.153846
327	COMPARATIVE IMMUNOLOGY MICROBIOLOGY AND INFECTIOUS DISEASES	13	94	93	1	0.0769231
328	INDIAN JOURNAL OF NUCLEAR MEDICINE	13	4	4	0	0
329	CURRENT RESPIRATORY MEDICINE REVIEWS	13	1	1	0	0
330	INDIAN JOURNAL OF PATHOLOGY AND MICROBIOLOGY	13	6	6	0	0
331	JAMA NETWORK OPEN	13	121	119	2	0.153846
332	KOREAN JOURNAL OF INTERNAL MEDICINE	13	55	50	5	0.384615
333	MICROBIOLOGY-SGM	13	59	53	6	0.461538
334	BULLETIN OF EXPERIMENTAL BIOLOGY AND MEDICINE	13	11	8	3	0.230769
335	FRONTIERS IN ONCOLOGY	12	36	33	3	0.25
336	JOURNAL OF THE FORMOSAN MEDICAL ASSOCIATION	12	48	41	7	0.583333
337	ACTA MEDICA INDONESIANA	12	14	14	0	0
338	JOURNAL OF MOLECULAR DIAGNOSTICS	12	65	61	4	0.333333
339	JOURNAL OF PAEDIATRICS AND CHILD HEALTH	12	9	9	0	0
340	BIOTECHNOLOGY AND APPLIED BIOCHEMISTRY	12	23	22	1	0.0833333
341	ENVIRONMENTAL SCIENCE AND POLLUTION RESEARCH	12	58	40	18	1.5
342	JOURNAL OF PUBLIC HEALTH MANAGEMENT AND PRACTICE	12	18	16	2	0.166667
343	REVISTA ESPANOLA DE ENFERMEDADES DIGESTIVAS	12	6	1	5	0.416667
344	SOUTHEAST ASIAN JOURNAL OF TROPICAL MEDICINE AND PUBLIC HEALTH	12	0	0	0	0
345	HEALTH POLICY AND PLANNING	12	50	48	2	0.166667
346	FRONTIERS IN BIOENGINEERING AND BIOTECHNOLOGY	12	35	33	2	0.166667
347	EUROPEAN HEART JOURNAL-CASE REPORTS	12	14	14	0	0
348	REVUE DES MALADIES RESPIRATOIRES	12	7	7	0	0
349	ENT-EAR NOSE & THROAT JOURNAL	12	14	13	1	0.0833333
350	JMIR PUBLIC HEALTH AND SURVEILLANCE	12	29	28	1	0.0833333
351	JOURNAL OF IMMIGRANT AND MINORITY HEALTH	12	19	18	1	0.0833333
352	JOURNAL OF CHROMATOGRAPHY B-ANALYTICAL TECHNOLOGIES IN THE BIOMEDICAL AND LIFE SCIENCES	12	29	27	2	0.166667
353	ENFERMERIA CLINICA	12	12	12	0	0
354	JOURNAL OF MULTIDISCIPLINARY HEALTHCARE	12	43	41	2	0.166667
355	SOUTHERN AFRICAN JOURNAL OF INFECTIOUS DISEASES	12	16	14	2	0.166667
356	RESEARCH JOURNAL OF BIOTECHNOLOGY	12	3	3	0	0
357	BRAZILIAN JOURNAL OF MICROBIOLOGY	12	23	23	0	0
358	ANNALS OF CLINICAL MICROBIOLOGY AND ANTIMICROBIALS	12	131	131	0	0
359	FRONTIERS IN NUTRITION	12	34	32	2	0.166667
360	ENVIRONMENTAL RESEARCH	12	114	97	17	1.41667
361	BMC PEDIATRICS	11	45	45	0	0
362	JOURNAL OF TROPICAL MEDICINE	11	20	19	1	0.0909091
363	RHEUMATOLOGY	11	54	48	6	0.545455
364	EUROPEAN REVIEW FOR MEDICAL AND PHARMACOLOGICAL SCIENCES	11	11	9	2	0.181818
365	BRAZILIAN JOURNAL OF INFECTIOUS DISEASES	11	25	25	0	0
366	JOURNAL OF APPLIED MICROBIOLOGY	11	18	18	0	0
367	MIKROBIYOLOJI BULTENI	11	4	3	1	0.0909091
368	INTERNATIONAL JOURNAL OF DERMATOLOGY	11	2	2	0	0
369	BIOMEDICA	11	2	2	0	0
370	JOURNAL OF MOLECULAR BIOLOGY	11	74	72	2	0.181818
371	CHEMISTRY & BIODIVERSITY	11	22	22	0	0
372	QUANTITATIVE IMAGING IN MEDICINE AND SURGERY	11	46	34	12	1.09091
373	REVISTA ESPANOLA DE QUIMIOTERAPIA	11	7	7	0	0
374	JMIR MHEALTH AND UHEALTH	11	104	97	7	0.636364
375	IMMUNOLOGY	11	38	37	1	0.0909091
376	EPIDEMIOLOGIA E SERVICOS DE SAUDE	11	50	42	8	0.727273
377	CURRENT MEDICINAL CHEMISTRY	11	101	92	9	0.818182
378	ARCHIVES OF DISEASE IN CHILDHOOD	11	37	36	1	0.0909091
379	INTERNATIONAL JOURNAL OF STD & AIDS	11	36	35	1	0.0909091
380	PEDIATRIC RADIOLOGY	11	5	4	1	0.0909091
381	CIENCIA & SAUDE COLETIVA	11	10	9	1	0.0909091
382	BIOCHIMIE	11	28	27	1	0.0909091
383	COCHRANE DATABASE OF SYSTEMATIC REVIEWS	11	289	264	25	2.27273
384	REVISTA BRASILEIRA DE ENFERMAGEM	11	19	16	3	0.272727
385	JOURNAL OF PUBLIC HEALTH	11	8	7	1	0.0909091
386	INTERNATIONAL JOURNAL OF BIOMATHEMATICS	11	28	23	5	0.454545
387	POSTGRADUATE MEDICAL JOURNAL	11	3	3	0	0
388	ABDOMINAL RADIOLOGY	11	13	11	2	0.181818
389	GLOBAL SPINE JOURNAL	11	24	21	3	0.272727
390	MEDICINA-BUENOS AIRES	11	18	13	5	0.454545
391	MINI-REVIEWS IN MEDICINAL CHEMISTRY	11	96	95	1	0.0909091
392	MICROBIOLOGICAL RESEARCH	11	69	67	2	0.181818
393	MEDICAL SCIENCE	11	4	3	1	0.0909091
394	EUROPEAN RESPIRATORY REVIEW	11	87	87	0	0
395	HIV MEDICINE	11	25	22	3	0.272727
396	PROGRESS IN BIOPHYSICS & MOLECULAR BIOLOGY	11	120	110	10	0.909091
397	EUROPEAN JOURNAL OF MEDICAL RESEARCH	11	24	24	0	0
398	POLISH JOURNAL OF MICROBIOLOGY	11	31	31	0	0
399	JOURNAL OF CELLULAR AND MOLECULAR MEDICINE	11	90	89	1	0.0909091
400	ASIAN SPINE JOURNAL	10	22	21	1	0.1
401	SCIENCE OF THE TOTAL ENVIRONMENT	10	40	37	3	0.3
402	BRIEFINGS IN BIOINFORMATICS	10	75	72	3	0.3
403	INDIAN JOURNAL OF PUBLIC HEALTH	10	12	12	0	0
404	MEMORIAS DO INSTITUTO OSWALDO CRUZ	10	37	36	1	0.1
405	JAPANESE JOURNAL OF INFECTIOUS DISEASES	10	11	10	1	0.1
406	AMERICAN JOURNAL OF EPIDEMIOLOGY	10	22	18	4	0.4
407	TURKISH THORACIC JOURNAL	10	10	10	0	0
408	APPLIED MICROBIOLOGY AND BIOTECHNOLOGY	10	58	58	0	0
409	INTERNATIONAL JOURNAL OF SURGERY	10	23	17	6	0.6
410	JMIR RESEARCH PROTOCOLS	10	11	10	1	0.1
411	VETERINARY WORLD	10	26	23	3	0.3
412	FEBS LETTERS	10	30	29	1	0.1
413	REVISTA DE PESQUISA-CUIDADO E FUNDAMENTAL ONLINE	10	2	2	0	0
414	CASE REPORTS IN INFECTIOUS DISEASES	10	4	4	0	0
415	INTERNATIONAL JOURNAL OF PEPTIDE RESEARCH AND THERAPEUTICS	10	32	30	2	0.2
416	JOURNAL OF MOLECULAR GRAPHICS & MODELLING	10	49	47	2	0.2
417	ACTA MEDICA PORTUGUESA	10	4	3	1	0.1
418	JOURNAL OF CLINICAL AND EXPERIMENTAL HEPATOLOGY	10	39	31	8	0.8
419	OXFORD MEDICAL CASE REPORTS	10	7	7	0	0
420	JOURNAL OF PUBLIC HEALTH RESEARCH	10	11	11	0	0
421	JOURNAL OF TRAVEL MEDICINE	10	28	23	5	0.5
422	INTERDISCIPLINARY NEUROSURGERY-ADVANCED TECHNIQUES AND CASE MANAGEMENT	10	7	7	0	0
423	LIFE SCIENCES	10	142	142	0	0
424	BIOLOGY-BASEL	10	98	94	4	0.4
425	DRUG DELIVERY AND TRANSLATIONAL RESEARCH	10	119	115	4	0.4
426	JOURNAL OF MEDICAL VIROLOGY	10	207	199	8	0.8
427	JOURNAL OF THE PAKISTAN MEDICAL ASSOCIATION	10	6	6	0	0
428	COMPUTATIONAL AND STRUCTURAL BIOTECHNOLOGY JOURNAL	10	62	58	4	0.4
429	INFECTIOUS DISEASES NOW	10	12	12	0	0
430	PROTEINS-STRUCTURE FUNCTION AND BIOINFORMATICS	10	17	17	0	0
431	EGYPTIAN JOURNAL OF RADIOLOGY AND NUCLEAR MEDICINE	10	5	5	0	0
432	PNEUMON	10	5	1	4	0.4
433	IRANIAN JOURNAL OF BASIC MEDICAL SCIENCES	10	25	24	1	0.1
434	VETERINARY RECORD	10	42	28	14	1.4
435	EUROPEAN JOURNAL OF PEDIATRICS	10	12	11	1	0.1
436	JOURNAL OF HOSPITAL INFECTION	10	28	21	7	0.7
437	JOURNAL OF CLINICAL IMMUNOLOGY	10	45	39	6	0.6
438	BMC VETERINARY RESEARCH	10	24	23	1	0.1
439	RHEUMATOLOGY INTERNATIONAL	10	23	22	1	0.1
440	EPIDEMICS	10	44	43	1	0.1
441	DEUTSCHE MEDIZINISCHE WOCHENSCHRIFT	10	0	0	0	0
442	ANALYTICAL CHEMISTRY	10	28	26	2	0.2
443	MATHEMATICS	10	27	24	3	0.3
444	JOURNAL OF POSTGRADUATE MEDICINE	10	7	5	2	0.2
445	CELLULAR AND MOLECULAR BIOLOGY	9	3	2	1	0.111111
446	JUNDISHAPUR JOURNAL OF MICROBIOLOGY	9	4	4	0	0
447	IRISH VETERINARY JOURNAL	9	2	0	2	0.222222
448	DRUG DISCOVERIES AND THERAPEUTICS	9	18	18	0	0
449	JOURNAL OF ANTIBIOTICS	9	49	48	1	0.111111
450	INTERNATIONAL JOURNAL OF HEALTH POLICY AND MANAGEMENT	9	18	6	12	1.33333
451	INDIAN JOURNAL OF HETEROCYCLIC CHEMISTRY	9	3	2	1	0.111111
452	PLOS BIOLOGY	9	64	62	2	0.222222
453	GERMS	9	12	12	0	0
454	OPHTHALMOLOGY	9	79	67	12	1.33333
455	BIOSENSORS-BASEL	9	14	11	3	0.333333
456	INTERNATIONAL JOURNAL OF NANOMEDICINE	9	122	117	5	0.555556
457	AIDS RESEARCH AND THERAPY	9	21	19	2	0.222222
458	LANCET REGIONAL HEALTH-AMERICAS	9	19	19	0	0
459	JMIR FORMATIVE RESEARCH	9	17	16	1	0.111111
460	JOURNAL OF MEDICAL INTERNET RESEARCH	9	77	73	4	0.444444
461	JOURNAL OF NEPAL MEDICAL ASSOCIATION	9	2	2	0	0
462	REVISTA ESPANOLA DE SALUD PUBLICA	9	0	0	0	0
463	NEW JOURNAL OF CHEMISTRY	9	69	65	4	0.444444
464	BULLETIN OF THE WORLD HEALTH ORGANIZATION	9	34	32	2	0.222222
465	JOURNAL OF PUBLIC HEALTH IN AFRICA	9	5	5	0	0
466	IMMUNOBIOLOGY	9	55	54	1	0.111111
467	CELL HOST & MICROBE	9	174	167	7	0.777778
468	DERMATOLOGIC THERAPY	9	23	21	2	0.222222
469	EUROPEAN SPINE JOURNAL	9	22	20	2	0.222222
470	ANNALS OF CLINICAL AND ANALYTICAL MEDICINE	9	0	0	0	0
471	JOURNAL OF ETHNOPHARMACOLOGY	9	88	79	9	1
472	BIOINTERFACE RESEARCH IN APPLIED CHEMISTRY	9	17	16	1	0.111111
473	IRANIAN JOURNAL OF MICROBIOLOGY	9	8	8	0	0
474	LIFE-BASEL	9	38	37	1	0.111111
475	FLORA INFEKSIYON HASTALIKLARI VE KLINIK MIKROBIYOLOJI DERGISI	9	0	0	0	0
476	EYE	9	29	26	3	0.333333
477	COMPUTATIONAL AND MATHEMATICAL METHODS IN MEDICINE	9	10	10	0	0
478	SENSORS AND ACTUATORS B-CHEMICAL	9	50	47	3	0.333333
479	COMMUNICATIONS IN MATHEMATICAL BIOLOGY AND NEUROSCIENCE	9	14	7	7	0.777778
480	NPJ VACCINES	9	121	118	3	0.333333
481	JOURNAL OF NEUROSCIENCES IN RURAL PRACTICE	9	12	12	0	0
482	NATURE MEDICINE	9	273	269	4	0.444444
483	INTERNATIONAL JOURNAL OF HEALTH PLANNING AND MANAGEMENT	9	21	20	1	0.111111
484	REVISTA DE SAUDE PUBLICA	9	22	22	0	0
485	INTERNATIONAL JOURNAL OF EPIDEMIOLOGY	9	32	32	0	0
486	INDIAN JOURNAL OF CLINICAL BIOCHEMISTRY	9	10	10	0	0
487	JOURNAL OF HEALTHCARE ENGINEERING	9	54	52	2	0.222222
488	JOURNAL OF THE NEUROLOGICAL SCIENCES	9	39	38	1	0.111111
489	CHAOS SOLITONS & FRACTALS	9	149	139	10	1.11111
490	STATISTICS IN MEDICINE	9	9	8	1	0.111111
491	CLINICA CHIMICA ACTA	9	25	25	0	0
492	AMERICAN JOURNAL OF MEDICINE	9	5	5	0	0
493	HEALTH SCIENCE REPORTS	9	37	37	0	0
494	SYSTEMATIC REVIEWS	9	25	24	1	0.111111
495	EUROPEAN JOURNAL OF WILDLIFE RESEARCH	8	20	20	0	0
496	PUBLIC HEALTH REPORTS	8	26	22	4	0.5
497	INTERNATIONAL JOURNAL OF RHEUMATIC DISEASES	8	11	9	2	0.25
498	JOURNAL OF THE EUROPEAN ACADEMY OF DERMATOLOGY AND VENEREOLOGY	8	89	84	5	0.625
499	NEUROLOGICAL SCIENCES	8	13	12	1	0.125
500	RAWAL MEDICAL JOURNAL	8	1	1	0	0
501	EUROPEAN JOURNAL OF PHARMACEUTICS AND BIOPHARMACEUTICS	8	115	113	2	0.25
502	INDIAN JOURNAL OF CRITICAL CARE MEDICINE	8	16	16	0	0
503	MARINE DRUGS	8	33	24	9	1.125
504	BIOCHEMICAL JOURNAL	8	27	26	1	0.125
505	CLINICS AND PRACTICE	8	15	15	0	0
506	BULLETIN OF RUSSIAN STATE MEDICAL UNIVERSITY	8	1	1	0	0
507	APPLIED BIOCHEMISTRY AND MICROBIOLOGY	8	23	20	3	0.375
508	SAUDI JOURNAL OF BIOLOGICAL SCIENCES	8	18	18	0	0
509	SCIENTIFIC AFRICAN	8	14	14	0	0
510	JOURNAL OF MOLECULAR LIQUIDS	8	96	83	13	1.625
511	ACG CASE REPORTS JOURNAL	8	4	4	0	0
512	NUTRIENTS	8	59	56	3	0.375
513	YAKUT MEDICAL JOURNAL	8	1	0	1	0.125
514	FRONTIERS IN PSYCHIATRY	8	17	13	4	0.5
515	CLINICAL PHARMACOKINETICS	8	40	38	2	0.25
516	RESULTS IN CHEMISTRY	8	8	8	0	0
517	TROPICAL JOURNAL OF PHARMACEUTICAL RESEARCH	8	8	3	5	0.625
518	ANNALS OF CLINICAL AND LABORATORY SCIENCE	8	6	6	0	0
519	EASTERN MEDITERRANEAN HEALTH JOURNAL	8	22	22	0	0
520	FRONTIERS IN ENDOCRINOLOGY	8	17	15	2	0.25
521	JOURNAL OF CONTROLLED RELEASE	8	83	80	3	0.375
522	CELLULAR & MOLECULAR IMMUNOLOGY	8	147	144	3	0.375
523	INDIAN JOURNAL OF PHARMACEUTICAL SCIENCES	8	5	4	1	0.125
524	MEDICINAL CHEMISTRY RESEARCH	8	48	45	3	0.375
525	MICROBIOLOGY AND IMMUNOLOGY	8	17	16	1	0.125
526	COMBINATORIAL CHEMISTRY & HIGH THROUGHPUT SCREENING	8	34	33	1	0.125
527	BREATHE	8	87	84	3	0.375
528	BIOMEDICAL AND BIOTECHNOLOGY RESEARCH JOURNAL	8	5	3	2	0.25
529	ZAPOROZHYE MEDICAL JOURNAL	8	1	0	1	0.125
530	CELL CHEMICAL BIOLOGY	8	61	57	4	0.5
531	ACTA PAULISTA DE ENFERMAGEM	8	6	5	1	0.125
532	PHOTODIAGNOSIS AND PHOTODYNAMIC THERAPY	8	44	30	14	1.75
533	ASIAN CARDIOVASCULAR & THORACIC ANNALS	8	14	13	1	0.125
534	DISEASE MARKERS	8	30	29	1	0.125
535	EUROPEAN RADIOLOGY	8	88	84	4	0.5
536	REVISTA DA ASSOCIACAO MEDICA BRASILEIRA	8	3	2	1	0.125
537	COMPUTATIONAL BIOLOGY AND CHEMISTRY	8	26	26	0	0
538	INTERNATIONAL JOURNAL OF CLINICAL PRACTICE	8	23	23	0	0
539	CELL	8	307	301	6	0.75
540	IRANIAN JOURNAL OF PUBLIC HEALTH	8	14	14	0	0
541	DIAGNOSTIC CYTOPATHOLOGY	8	8	8	0	0
542	NATURE	8	383	378	5	0.625
543	COMMUNICABLE DISEASES INTELLIGENCE	8	20	16	4	0.5
544	DISEASE MODELS & MECHANISMS	8	41	36	5	0.625
545	INDIAN JOURNAL OF ORTHOPAEDICS	8	15	14	1	0.125
546	REVISTA LATINO-AMERICANA DE ENFERMAGEM	8	7	7	0	0
547	ANAIS BRASILEIROS DE DERMATOLOGIA	8	18	17	1	0.125
548	ACTA NEUROLOGICA BELGICA	8	4	4	0	0
549	ASIA-PACIFIC JOURNAL OF PUBLIC HEALTH	8	11	10	1	0.125
550	SPINE DEFORMITY	8	12	10	2	0.25
551	IMMUNOLOGICAL REVIEWS	8	158	152	6	0.75
552	LANCET CHILD & ADOLESCENT HEALTH	8	101	100	1	0.125
553	JOURNAL OF ENZYME INHIBITION AND MEDICINAL CHEMISTRY	8	77	71	6	0.75
554	BIOSCIENCE REPORTS	8	41	41	0	0
555	CLINICAL AND EXPERIMENTAL IMMUNOLOGY	8	50	50	0	0
556	LETTERS IN APPLIED MICROBIOLOGY	8	55	53	2	0.25
557	PAEDIATRIC RESPIRATORY REVIEWS	8	61	61	0	0
558	ONE HEALTH	8	52	49	3	0.375
559	INTERNAL MEDICINE JOURNAL	8	3	3	0	0
560	INTERNATIONAL HEALTH	8	24	24	0	0
561	OPEN MEDICINE	8	8	8	0	0
562	JOURNAL OF GASTROENTEROLOGY AND HEPATOLOGY	8	65	61	4	0.5
563	JOURNAL OF PHARMACEUTICAL AND BIOMEDICAL ANALYSIS	8	48	45	3	0.375
564	CURRENT OPINION IN PULMONARY MEDICINE	8	39	36	3	0.375
565	TURKISH JOURNAL OF MEDICAL SCIENCES	8	5	5	0	0
566	ACS CHEMICAL BIOLOGY	7	74	74	0	0
567	JOURNAL OF BIOMEDICAL NANOTECHNOLOGY	7	38	29	9	1.28571
568	ARCHIVES OF CLINICAL INFECTIOUS DISEASES	7	8	8	0	0
569	SCANDINAVIAN JOURNAL OF IMMUNOLOGY	7	33	32	1	0.142857
570	INDIAN JOURNAL OF NEUROSURGERY	7	3	3	0	0
571	ANNALS OF THORACIC MEDICINE	7	11	10	1	0.142857
572	GENOME MEDICINE	7	173	168	5	0.714286
573	KOREAN JOURNAL OF GASTROENTEROLOGY	7	10	9	1	0.142857
574	CLINICAL & TRANSLATIONAL IMMUNOLOGY	7	58	57	1	0.142857
575	PROTEIN JOURNAL	7	11	11	0	0
576	ARCHIVES OF MICROBIOLOGY	7	16	15	1	0.142857
577	MATHEMATICAL BIOSCIENCES AND ENGINEERING	7	30	27	3	0.428571
578	CURRENT OPINION IN INFECTIOUS DISEASES	7	49	49	0	0
579	FASEB JOURNAL	7	24	23	1	0.142857
580	SENSORS	7	14	13	1	0.142857
581	ACS APPLIED MATERIALS & INTERFACES	7	61	59	2	0.285714
582	VIRUSES-BASEL	7	21	19	2	0.285714
583	INDIAN JOURNAL OF DERMATOLOGY	7	5	5	0	0
584	REVISTA DA ESCOLA DE ENFERMAGEM DA USP	7	8	8	0	0
585	MYCOSES	7	23	18	5	0.714286
586	INFECTIOUS DISEASES IN CLINICAL PRACTICE	7	5	5	0	0
587	INDIAN JOURNAL OF ANIMAL RESEARCH	7	5	3	2	0.285714
588	CHEMISTRY-A EUROPEAN JOURNAL	7	32	28	4	0.571429
589	CLINICAL MICROBIOLOGY REVIEWS	7	198	198	0	0
590	ANTIOXIDANTS	7	30	26	4	0.571429
591	BIOINFORMATICS	7	20	19	1	0.142857
592	SCIENCE ADVANCES	7	85	84	1	0.142857
593	INDONESIAN BIOMEDICAL JOURNAL	7	5	1	4	0.571429
594	JAC-ANTIMICROBIAL RESISTANCE	7	20	20	0	0
595	ACTA CRYSTALLOGRAPHICA SECTION D-STRUCTURAL BIOLOGY	7	29	27	2	0.285714
596	CLINICAL NEUROLOGY AND NEUROSURGERY	7	9	8	1	0.142857
597	CARDIOMETRY	7	0	0	0	0
598	JOURNAL OF PEDIATRICS	7	22	21	1	0.142857
599	SCIENCE TRANSLATIONAL MEDICINE	7	132	131	1	0.142857
600	DRUG DEVELOPMENT RESEARCH	7	44	42	2	0.285714
601	JOURNAL OF HEALTH AND ALLIED SCIENCES NU	7	0	0	0	0
602	JOURNAL OF DERMATOLOGY	7	13	13	0	0
603	GENE	7	23	23	0	0
604	JOURNAL OF TRANSLATIONAL MEDICINE	7	15	11	4	0.571429
605	DISEASES	7	9	9	0	0
606	PATHOGENS AND DISEASE	7	21	20	1	0.142857
607	INTERNATIONAL JOURNAL OF CIRCUMPOLAR HEALTH	7	14	13	1	0.142857
608	JOURNAL OF VETERINARY DIAGNOSTIC INVESTIGATION	7	7	7	0	0
609	REVISTA DEL CUERPO MEDICO DEL HOSPITAL NACIONAL ALMANZOR AGUINAGA ASENJO	7	1	0	1	0.142857
610	PUBLIC HEALTH NURSING	7	8	8	0	0
611	INDIAN JOURNAL OF THORACIC AND CARDIOVASCULAR SURGERY	7	5	2	3	0.428571
612	IMPLEMENTATION SCIENCE	7	61	53	8	1.14286
613	INTERNATIONAL JOURNAL OF MEDICAL MICROBIOLOGY	7	62	61	1	0.142857
614	JOURNAL OF MARINE MEDICAL SOCIETY	7	1	1	0	0
615	JOURNAL OF PHARMACEUTICAL NEGATIVE RESULTS	7	0	0	0	0
616	JOURNAL OF X-RAY SCIENCE AND TECHNOLOGY	7	51	38	13	1.85714
617	INFECTION CONTROL AND HOSPITAL EPIDEMIOLOGY	7	9	9	0	0
618	BMC NEUROLOGY	7	19	18	1	0.142857
619	BIOCHEMISTRY	7	19	19	0	0
620	TROPICAL ANIMAL HEALTH AND PRODUCTION	7	1	1	0	0
621	EUROPEAN JOURNAL OF PHARMACEUTICAL SCIENCES	7	41	40	1	0.142857
622	ANTIMICROBIAL RESISTANCE AND INFECTION CONTROL	7	33	32	1	0.142857
623	SAUDI MEDICAL JOURNAL	7	16	16	0	0
624	GENOMICS	7	28	28	0	0
625	APPLIED BIOCHEMISTRY AND BIOTECHNOLOGY	7	18	16	2	0.285714
626	JOURNAL OF MOLECULAR MODELING	7	11	11	0	0
627	EPIDEMIOLOGY	7	20	18	2	0.285714
628	PEDIATRICS	7	37	36	1	0.142857
629	GASTROENTEROLOGIA Y HEPATOLOGIA	7	5	5	0	0
630	INDIAN DERMATOLOGY ONLINE JOURNAL	7	16	16	0	0
631	MUCOSAL IMMUNOLOGY	7	239	236	3	0.428571
632	ZOONOSES AND PUBLIC HEALTH	7	35	35	0	0
633	COMPUTATIONAL INTELLIGENCE AND NEUROSCIENCE	7	32	30	2	0.285714
634	JOURNAL OF INTERFERON AND CYTOKINE RESEARCH	7	8	8	0	0
635	RUSSIAN JOURNAL OF BIOORGANIC CHEMISTRY	6	5	4	1	0.166667
636	JOVE-JOURNAL OF VISUALIZED EXPERIMENTS	6	38	36	2	0.333333
637	SOCIAL SCIENCE & MEDICINE	6	25	24	1	0.166667
638	EUROPEAN JOURNAL OF NUCLEAR MEDICINE AND MOLECULAR IMAGING	6	91	81	10	1.66667
639	TALANTA	6	39	34	5	0.833333
640	ACS SENSORS	6	56	54	2	0.333333
641	TRANSPLANTATION PROCEEDINGS	6	5	5	0	0
642	LIVER INTERNATIONAL	6	18	17	1	0.166667
643	JOURNAL OF COMMUNITY HOSPITAL INTERNAL MEDICINE PERSPECTIVES	6	7	7	0	0
644	INDIAN JOURNAL OF RHEUMATOLOGY	6	5	3	2	0.333333
645	POLISH ARCHIVES OF INTERNAL MEDICINE-POLSKIE ARCHIWUM MEDYCYNY WEWNETRZNEJ	6	2	1	1	0.166667
646	TRENDS IN MICROBIOLOGY	6	83	82	1	0.166667
647	METABOLITES	6	30	30	0	0
648	CASE REPORTS IN ONCOLOGY	6	8	8	0	0
649	ANGEWANDTE CHEMIE-INTERNATIONAL EDITION	6	100	97	3	0.5
650	EXPERT SYSTEMS WITH APPLICATIONS	6	105	98	7	1.16667
651	INTERNATIONAL JOURNAL OF CHRONIC OBSTRUCTIVE PULMONARY DISEASE	6	27	27	0	0
652	JOURNAL OF THEORETICAL BIOLOGY	6	53	50	3	0.5
653	CPT-PHARMACOMETRICS & SYSTEMS PHARMACOLOGY	6	27	24	3	0.5
654	BYULLETEN SIBIRSKOY MEDITSINY	6	3	3	0	0
655	JOURNAL OF HEALTH RESEARCH	6	2	1	1	0.166667
656	INDIAN JOURNAL OF GASTROENTEROLOGY	6	21	17	4	0.666667
657	JAMA-JOURNAL OF THE AMERICAN MEDICAL ASSOCIATION	6	13	12	1	0.166667
658	RESULTS IN PHYSICS	6	60	53	7	1.16667
659	JOURNAL OF OBSTETRICS AND GYNECOLOGY OF INDIA	6	18	17	1	0.166667
660	JOURNAL OF CLINICAL PHARMACOLOGY	6	14	14	0	0
661	AMERICAN JOURNAL OF EMERGENCY MEDICINE	6	14	11	3	0.5
662	IMMUNITY INFLAMMATION AND DISEASE	6	22	22	0	0
663	NATURE IMMUNOLOGY	6	197	193	4	0.666667
664	DRUG DISCOVERY TODAY	6	36	35	1	0.166667
665	AFRICAN JOURNAL OF PRIMARY HEALTH CARE & FAMILY MEDICINE	6	10	9	1	0.166667
666	SARCOIDOSIS VASCULITIS AND DIFFUSE LUNG DISEASES	6	13	11	2	0.333333
667	AFRICAN JOURNAL OF UROLOGY	6	5	5	0	0
668	NANOMEDICINE	6	51	48	3	0.5
669	EUROPEAN JOURNAL OF RADIOLOGY	6	43	41	2	0.333333
670	HIV & AIDS REVIEW	6	6	4	2	0.333333
671	JOURNAL OF PEDIATRIC INFECTIOUS DISEASES	6	0	0	0	0
672	INDIAN JOURNAL OF DERMATOLOGY VENEREOLOGY & LEPROLOGY	6	2	2	0	0
673	RADIOLOGY	6	47	42	5	0.833333
674	MEDITERRANEAN JOURNAL OF HEMATOLOGY AND INFECTIOUS DISEASES	6	9	8	1	0.166667
675	JOURNAL OF PEDIATRIC INFECTION	6	1	1	0	0
676	INTERNATIONAL JOURNAL OF CLINICAL AND EXPERIMENTAL PATHOLOGY	6	10	10	0	0
677	MATHEMATICAL METHODS IN THE APPLIED SCIENCES	6	25	23	2	0.333333
678	ANNALS OF INDIAN ACADEMY OF NEUROLOGY	6	14	13	1	0.166667
679	AGING-US	6	56	55	1	0.166667
680	JOURNAL OF INFECTION PREVENTION	6	3	3	0	0
681	EPIDEMIOLOGY AND HEALTH	6	21	21	0	0
682	EXPERT OPINION ON PHARMACOTHERAPY	6	26	25	1	0.166667
683	CLINICAL RADIOLOGY	6	17	17	0	0
684	PESQUISA VETERINARIA BRASILEIRA	6	4	4	0	0
685	NEPALESE JOURNAL OF OPHTHALMOLOGY	6	0	0	0	0
686	VETERINARY MEDICINE AND SCIENCE	6	7	7	0	0
687	EUROPEAN JOURNAL OF INFLAMMATION	6	0	0	0	0
688	NATIONAL MEDICAL JOURNAL OF INDIA	6	5	5	0	0
689	BIOSCIENCE BIOTECHNOLOGY RESEARCH COMMUNICATIONS	6	2	2	0	0
690	SCIENCE	6	211	211	0	0
691	ACTA RADIOLOGICA	6	11	11	0	0
692	BIOMOLECULAR NMR ASSIGNMENTS	6	1	1	0	0
693	TROPICAL DISEASES TRAVEL MEDICINE AND VACCINES	6	25	25	0	0
694	BIOCHIMICA ET BIOPHYSICA ACTA-GENERAL SUBJECTS	6	12	11	1	0.166667
695	FRONTIERS IN CHEMISTRY	6	43	43	0	0
696	NANOMATERIALS	6	58	58	0	0
697	EXPERT REVIEW OF GASTROENTEROLOGY & HEPATOLOGY	6	33	30	3	0.5
698	IUCRJ	6	13	12	1	0.166667
699	ANNALS OF AGRICULTURAL AND ENVIRONMENTAL MEDICINE	6	25	22	3	0.5
700	ASIA PACIFIC JOURNAL OF CLINICAL NUTRITION	6	15	13	2	0.333333
701	CLINICAL PHARMACOLOGY & THERAPEUTICS	6	82	82	0	0
702	ANALES DE PEDIATRIA	6	4	4	0	0
703	KESMAS-NATIONAL PUBLIC HEALTH JOURNAL	6	3	3	0	0
704	NEW MICROBIOLOGICA	6	11	10	1	0.166667
705	THERAPEUTIC ADVANCES IN RESPIRATORY DISEASE	6	11	10	1	0.166667
706	REVISTA ESPANOLA DE MEDICINA NUCLEAR E IMAGEN MOLECULAR	6	2	2	0	0
707	AMERICAN JOURNAL OF INFECTION CONTROL	6	11	11	0	0
708	JOURNAL OF VETERINARY RESEARCH	6	16	13	3	0.5
709	MODERN RHEUMATOLOGY CASE REPORTS	6	2	2	0	0
710	JOURNAL OF CARDIOTHORACIC SURGERY	6	18	17	1	0.166667
711	GOMAL JOURNAL OF MEDICAL SCIENCES	6	5	0	5	0.833333
712	MEDECINE ET MALADIES INFECTIEUSES	6	8	8	0	0
713	AMERICAN JOURNAL OF OBSTETRICS AND GYNECOLOGY	6	13	11	2	0.333333
714	MAJALAH KEDOKTERAN BANDUNG	6	2	2	0	0
715	JOURNAL OF CHEMICAL INFORMATION AND MODELING	6	12	9	3	0.5
716	INTESTINAL RESEARCH	6	46	41	5	0.833333
717	METABOLOMICS	6	14	13	1	0.166667
718	VETERINARY RESEARCH COMMUNICATIONS	6	14	14	0	0
719	EXPERIMENTAL AND CLINICAL TRANSPLANTATION	6	7	7	0	0
720	WORLD JOURNAL OF MICROBIOLOGY & BIOTECHNOLOGY	6	12	12	0	0
721	TUBERKULOZ VE TORAKS-TUBERCULOSIS AND THORAX	6	8	8	0	0
722	CELLULAR MICROBIOLOGY	6	54	50	4	0.666667
723	INTERNATIONAL JOURNAL OF ADVANCED COMPUTER SCIENCE AND APPLICATIONS	6	1	1	0	0
724	PAKISTAN JOURNAL OF ZOOLOGY	6	4	3	1	0.166667
725	DIGESTIVE DISEASES AND SCIENCES	6	24	23	1	0.166667
726	MOLECULAR MEDICINE REPORTS	6	41	41	0	0
727	UNIVERSITAS MEDICA	6	0	0	0	0
728	THERAPEUTICS AND CLINICAL RISK MANAGEMENT	6	8	8	0	0
729	ELECTRONIC JOURNAL OF GENERAL MEDICINE	6	3	2	1	0.166667
730	ALEXANDRIA ENGINEERING JOURNAL	6	59	54	5	0.833333
731	BIOSENSORS & BIOELECTRONICS	6	61	56	5	0.833333
732	MOLECULAR BIOTECHNOLOGY	6	8	7	1	0.166667
733	BMJ-BRITISH MEDICAL JOURNAL	6	89	88	1	0.166667
734	NEW ZEALAND MEDICAL JOURNAL	6	5	5	0	0
735	EUROPEAN JOURNAL OF OBSTETRICS & GYNECOLOGY AND REPRODUCTIVE BIOLOGY	6	23	22	1	0.166667
736	EXPERT REVIEW OF MOLECULAR DIAGNOSTICS	6	26	25	1	0.166667
737	WORLD JOURNAL OF UROLOGY	6	40	34	6	1
738	INTERNATIONAL JOURNAL OF MEDICAL INFORMATICS	5	13	11	2	0.4
739	INDIAN JOURNAL OF RADIOLOGY AND IMAGING	5	6	5	1	0.2
740	JOURNAL OF APPLIED LABORATORY MEDICINE	5	10	9	1	0.2
741	THORACIC RESEARCH AND PRACTICE	5	0	0	0	0
742	COMPUTER METHODS AND PROGRAMS IN BIOMEDICINE	5	45	40	5	1
743	MATERIALS	5	27	23	4	0.8
744	ARCHIVES OF ORTHOPAEDIC AND TRAUMA SURGERY	5	22	19	3	0.6
745	JOURNAL OF INFLAMMATION RESEARCH	5	13	13	0	0
746	CYTOPATHOLOGY	5	4	4	0	0
747	STAR PROTOCOLS	5	7	6	1	0.2
748	JOURNAL OF CYSTIC FIBROSIS	5	64	63	1	0.2
749	CEN CASE REPORTS	5	4	4	0	0
750	CURRENT SCIENCE	5	1	1	0	0
751	OPEN LIFE SCIENCES	5	4	4	0	0
752	GALICIA CLINICA	5	0	0	0	0
753	CANADIAN JOURNAL OF PUBLIC HEALTH-REVUE CANADIENNE DE SANTE PUBLIQUE	5	9	9	0	0
754	EUROPEAN JOURNAL OF OPHTHALMOLOGY	5	4	4	0	0
755	CURRENT DRUG DELIVERY	5	10	9	1	0.2
756	WEST INDIAN MEDICAL JOURNAL	5	0	0	0	0
757	ADVANCES IN DIFFERENCE EQUATIONS	5	87	81	6	1.2
758	MICROCHEMICAL JOURNAL	5	23	18	5	1
759	REVUE DE MEDECINE INTERNE	5	8	6	2	0.4
760	ENVIRONMENTAL HEALTH AND PREVENTIVE MEDICINE	5	43	40	3	0.6
761	JOURNAL OF COMPARATIVE PATHOLOGY	5	4	4	0	0
762	LABORATORY MEDICINE	5	8	8	0	0
763	EMBO MOLECULAR MEDICINE	5	66	64	2	0.4
764	JOURNAL OF WILDLIFE DISEASES	5	8	8	0	0
765	IMMUNOLOGY AND CELL BIOLOGY	5	25	23	2	0.4
766	ACS NANO	5	74	71	3	0.6
767	JOURNAL OF BIOCHEMICAL AND MOLECULAR TOXICOLOGY	5	9	9	0	0
768	UROLOGY ANNALS	5	4	4	0	0
769	MULTIMEDIA TOOLS AND APPLICATIONS	5	16	14	2	0.4
770	CHEMBIOCHEM	5	10	10	0	0
771	CHILDS NERVOUS SYSTEM	5	10	9	1	0.2
772	MOLECULAR GENETICS MICROBIOLOGY AND VIROLOGY	5	5	5	0	0
773	PHARMACEUTICAL CHEMISTRY JOURNAL	5	8	7	1	0.2
774	CLINICAL COSMETIC AND INVESTIGATIONAL DERMATOLOGY	5	1	0	1	0.2
775	NIGERIAN JOURNAL OF CLINICAL PRACTICE	5	5	5	0	0
776	NEUROLOGY ASIA	5	4	4	0	0
777	YONSEI MEDICAL JOURNAL	5	15	14	1	0.2
778	INFECTIOUS DISEASE CLINICS OF NORTH AMERICA	5	24	24	0	0
779	JOURNAL OF BIOMEDICAL SCIENCE	5	97	97	0	0
780	CLINICS IN CHEST MEDICINE	5	19	19	0	0
781	EUROPEAN JOURNAL OF DERMATOLOGY	5	3	3	0	0
782	EUROPEAN JOURNAL OF RADIOLOGY OPEN	5	11	11	0	0
783	POLISH JOURNAL OF RADIOLOGY	5	28	26	2	0.4
784	DRUG RESEARCH	5	12	12	0	0
785	SAINS MALAYSIANA	5	7	7	0	0
786	META GENE	5	7	7	0	0
787	MALAWI MEDICAL JOURNAL	5	17	17	0	0
788	INTERNATIONAL JOURNAL OF OSTEOARCHAEOLOGY	5	10	8	2	0.4
789	EVIDENCE-BASED COMPLEMENTARY AND ALTERNATIVE MEDICINE	5	2	2	0	0
790	JOURNAL OF CHEMOTHERAPY	5	16	16	0	0
791	CASPIAN JOURNAL OF INTERNAL MEDICINE	5	5	5	0	0
792	MEDITERRANEAN JOURNAL OF INFECTION MICROBES AND ANTIMICROBIALS	5	1	1	0	0
793	JGH OPEN	5	18	17	1	0.2
794	ISRAEL MEDICAL ASSOCIATION JOURNAL	5	3	1	2	0.4
795	CENTRAL EUROPEAN JOURNAL OF PUBLIC HEALTH	5	0	0	0	0
796	INTERNATIONAL JOURNAL OF PEDIATRIC OTORHINOLARYNGOLOGY	5	15	14	1	0.2
797	INFECTION AND CHEMOTHERAPY	5	14	13	1	0.2
798	ANNALI DI IGIENE MEDICINA PREVENTIVA E DI COMUNITA	5	4	4	0	0
799	MEDICINA DE FAMILIA-SEMERGEN	5	0	0	0	0
800	INTERNATIONAL JOURNAL OF LIFE SCIENCE AND PHARMA RESEARCH	5	2	2	0	0
801	IMMUNITY	5	96	94	2	0.4
802	PEDIATRIC NEPHROLOGY	5	4	2	2	0.4
803	JOURNAL OF INVESTIGATIVE MEDICINE HIGH IMPACT CASE REPORTS	5	2	2	0	0
804	IRISH JOURNAL OF MEDICAL SCIENCE	5	7	5	2	0.4
805	JORNAL BRASILEIRO DE NEFROLOGIA	5	8	7	1	0.2
806	JOURNAL OF PUBLIC HEALTH-HEIDELBERG	5	7	7	0	0
807	JOURNAL OF RACIAL AND ETHNIC HEALTH DISPARITIES	5	8	8	0	0
808	SOUTH AFRICAN JOURNAL OF BOTANY	5	7	6	1	0.2
809	REVISTA MEDICA DE CHILE	5	5	5	0	0
810	HONG KONG MEDICAL JOURNAL	5	1	1	0	0
811	INSIGHTS INTO IMAGING	5	34	33	1	0.2
812	PLOS GENETICS	5	43	41	2	0.4
813	REVISTA DE GASTROENTEROLOGIA DE MEXICO	5	4	2	2	0.4
814	DISASTER MEDICINE AND PUBLIC HEALTH PREPAREDNESS	5	19	19	0	0
815	INTERNATIONAL JOURNAL OF SPINE SURGERY	5	4	4	0	0
816	CURRENT PHARMACEUTICAL DESIGN	5	19	16	3	0.6
817	TOBACCO INDUCED DISEASES	5	12	9	3	0.6
818	TURKISH JOURNAL OF IMMUNOLOGY	5	0	0	0	0
819	CLINICAL IMMUNOLOGY	5	22	22	0	0
820	JOURNAL OF MATHEMATICAL BIOLOGY	5	20	19	1	0.2
821	PROTEIN AND PEPTIDE LETTERS	5	5	5	0	0
822	LANCET DIGITAL HEALTH	5	118	114	4	0.8
823	PHARMACEUTICAL RESEARCH	5	25	23	2	0.4
824	EXPERT OPINION ON DRUG DISCOVERY	5	35	34	1	0.2
825	JOURNAL OF COMPUTATIONAL BIOPHYSICS AND CHEMISTRY	5	0	0	0	0
826	CLINICAL JOURNAL OF GASTROENTEROLOGY	5	11	11	0	0
827	JOURNAL OF CLINICAL PHARMACY AND THERAPEUTICS	5	4	4	0	0
828	JOURNAL OF GLOBAL HEALTH	5	13	13	0	0
829	MUNDO DA SAUDE	5	1	1	0	0
830	TROPICAL BIOMEDICINE	5	3	3	0	0
831	ARCHIVES OF MEDICAL SCIENCE	5	7	7	0	0
832	IEEE SENSORS JOURNAL	5	23	20	3	0.6
833	IMMUNOLOGY LETTERS	5	29	29	0	0
834	CURRENT PROTEOMICS	5	0	0	0	0
835	CURRENT ISSUES IN MOLECULAR BIOLOGY	5	10	10	0	0
836	JOURNAL OF CLINICAL IMAGING SCIENCE	5	6	6	0	0
837	PAEDIATRICA INDONESIANA	5	1	1	0	0
838	HUMAN RESOURCES FOR HEALTH	5	13	12	1	0.2
839	ANALYTICA CHIMICA ACTA	5	44	42	2	0.4
840	BELITUNG NURSING JOURNAL	5	5	3	2	0.4
841	PEDIATRIC DERMATOLOGY	5	4	4	0	0
842	JOURNAL OF LABORATORY PHYSICIANS	5	7	7	0	0
843	CANADIAN RESPIRATORY JOURNAL	5	49	48	1	0.2
844	MEDICAL-SURGICAL JOURNAL-REVISTA MEDICO-CHIRURGICALA	5	2	1	1	0.2
845	JOURNAL OF VETERINARY MEDICAL SCIENCE	5	4	4	0	0
846	TRANSLATIONAL CANCER RESEARCH	5	10	9	1	0.2
847	CLINICAL MEDICINE	5	12	12	0	0
848	MEDICAL JOURNAL OF INDONESIA	5	3	2	1	0.2
849	JOURNAL OF KING SAUD UNIVERSITY SCIENCE	5	28	25	3	0.6
850	SOUTH AFRICAN FAMILY PRACTICE	5	7	6	1	0.2
851	BRAZILIAN JOURNAL OF PHARMACEUTICAL SCIENCES	5	2	2	0	0
852	AAPS PHARMSCITECH	5	18	17	1	0.2
853	NUCLEIC ACIDS RESEARCH	5	18	17	1	0.2
854	NEPHROLOGY	5	6	6	0	0
855	ACS CENTRAL SCIENCE	5	87	84	3	0.6
856	ALIMENTARY PHARMACOLOGY & THERAPEUTICS	5	29	22	7	1.4
857	BMC MEDICAL INFORMATICS AND DECISION MAKING	5	18	18	0	0
858	EGYPTIAN JOURNAL OF OTOLARYNGOLOGY	5	1	1	0	0
859	JOURNAL OF INTERNAL MEDICINE	5	38	37	1	0.2
860	INTERNATIONAL JOURNAL OF OPHTHALMOLOGY	5	4	4	0	0
861	JOURNAL OF RESEARCH IN PHARMACY	5	14	14	0	0
862	REVISTA DE EPIDEMIOLOGIA E CONTROLE DE INFECCAO	5	0	0	0	0
863	MYCOPATHOLOGIA	4	1	1	0	0
864	NEURO-OPHTHALMOLOGY	4	3	2	1	0.25
865	CUKUROVA MEDICAL JOURNAL	4	0	0	0	0
866	BRITISH JOURNAL OF NEUROSURGERY	4	6	6	0	0
867	INTERNATIONAL JOURNAL OF BIOMETEOROLOGY	4	10	10	0	0
868	MOLECULAR SIMULATION	4	5	5	0	0
869	ADVANCES IN HUMAN BIOLOGY	4	2	2	0	0
870	RUSSIAN CHEMICAL BULLETIN	4	11	5	6	1.5
871	EGYPTIAN JOURNAL OF INTERNAL MEDICINE	4	0	0	0	0
872	CANCER IMMUNOLOGY IMMUNOTHERAPY	4	26	26	0	0
873	PATHOLOGE	4	2	2	0	0
874	KARDIOCHIRURGIA I TORAKOCHIRURGIA POLSKA-POLISH JOURNAL OF THORACIC AND CARDIOVASCULAR SURGERY	4	1	1	0	0
875	NEUROPSYCHIATRIC DISEASE AND TREATMENT	4	12	11	1	0.25
876	JOURNAL OF INNATE IMMUNITY	4	15	10	5	1.25
877	EXPERT OPINION ON DRUG DELIVERY	4	51	49	2	0.5
878	BJOG-AN INTERNATIONAL JOURNAL OF OBSTETRICS AND GYNAECOLOGY	4	7	4	3	0.75
879	EUROPEAN JOURNAL OF GASTROENTEROLOGY & HEPATOLOGY	4	18	18	0	0
880	FRONTIERS IN NEUROSCIENCE	4	17	17	0	0
881	LIPIDS IN HEALTH AND DISEASE	4	29	28	1	0.25
882	BRITISH JOURNAL OF PHARMACOLOGY	4	20	19	1	0.25
883	INFECTIOUS DISEASE MODELLING	4	0	0	0	0
884	COMMUNICATIONS MEDICINE	4	10	10	0	0
885	PEDIATRIC TRANSPLANTATION	4	5	5	0	0
886	BMC MEDICAL GENOMICS	4	0	0	0	0
887	MOLECULAR CELL	4	28	27	1	0.25
888	BIO-PROTOCOL	4	3	3	0	0
889	PAKISTAN JOURNAL OF PHARMACEUTICAL SCIENCES	4	1	1	0	0
890	THORACIC CANCER	4	4	4	0	0
891	PEDIATRIC HEALTH MEDICINE AND THERAPEUTICS	4	7	7	0	0
892	SKELETAL RADIOLOGY	4	4	4	0	0
893	HEALTH RESEARCH POLICY AND SYSTEMS	4	6	6	0	0
894	AUSTRALIAN AND NEW ZEALAND JOURNAL OF PUBLIC HEALTH	4	3	3	0	0
895	INDIAN JOURNAL OF PHARMACEUTICAL EDUCATION AND RESEARCH	4	3	3	0	0
896	MOLECULAR THERAPY-NUCLEIC ACIDS	4	17	16	1	0.25
897	MEDICAL MYCOLOGY CASE REPORTS	4	3	3	0	0
898	AXIOMS	4	8	7	1	0.25
899	JOURNAL OF SPINAL CORD MEDICINE	4	39	39	0	0
900	INDIAN JOURNAL OF TRANSPLANTATION	4	2	1	1	0.25
901	NEURAL COMPUTING & APPLICATIONS	4	38	38	0	0
902	PLANTS-BASEL	4	38	36	2	0.5
903	CHILDREN-BASEL	4	8	8	0	0
904	CURRENT PROTEIN & PEPTIDE SCIENCE	4	13	11	2	0.5
905	CENTRAL EUROPEAN JOURNAL OF IMMUNOLOGY	4	9	9	0	0
906	FRONTIERS IN CARDIOVASCULAR MEDICINE	4	9	8	1	0.25
907	STRUCTURE	4	36	33	3	0.75
908	MOLECULAR IMAGING AND BIOLOGY	4	43	41	2	0.5
909	SOUTH AFRICAN JOURNAL OF COMMUNICATION DISORDERS	4	5	4	1	0.25
910	CLINICAL OPHTHALMOLOGY	4	10	10	0	0
911	JOURNAL OF PROTEOME RESEARCH	4	37	37	0	0
912	FUTURE VIROLOGY	4	13	12	1	0.25
913	PRACTICAL NEUROLOGY	4	1	1	0	0
914	FARMACIA	4	6	3	3	0.75
915	ANALYTICAL METHODS	4	6	5	1	0.25
916	ACTA MICROBIOLOGICA ET IMMUNOLOGICA HUNGARICA	4	3	3	0	0
917	MATERIALS TECHNOLOGY	4	26	26	0	0
918	JOURNAL OF BRONCHOLOGY & INTERVENTIONAL PULMONOLOGY	4	23	22	1	0.25
919	ANNALES DE DERMATOLOGIE ET DE VENEREOLOGIE	4	3	3	0	0
920	CELL AND BIOSCIENCE	4	8	6	2	0.5
921	VETERINARY MICROBIOLOGY	4	38	38	0	0
922	METHODSX	4	0	0	0	0
923	HEPATOLOGY INTERNATIONAL	4	54	51	3	0.75
924	BIOCHEMISTRY AND BIOPHYSICS REPORTS	4	9	7	2	0.5
925	CHEST	4	42	41	1	0.25
926	RURAL AND REMOTE HEALTH	4	2	1	1	0.25
927	ANNALS OF LABORATORY MEDICINE	4	18	18	0	0
928	ACTA NEUROCHIRURGICA	4	4	4	0	0
929	PULMONARY MEDICINE	4	35	34	1	0.25
930	MOLECULAR BIOLOGY AND EVOLUTION	4	54	51	3	0.75
931	ANALYTICAL AND BIOANALYTICAL CHEMISTRY	4	37	36	1	0.25
932	MONATSSCHRIFT KINDERHEILKUNDE	4	1	0	1	0.25
933	BMC NEPHROLOGY	4	14	14	0	0
934	JOURNAL OF DAIRY SCIENCE	4	32	26	6	1.5
935	JOURNAL OF OPHTHALMIC INFLAMMATION AND INFECTION	4	8	7	1	0.25
936	POSTEPY DERMATOLOGII I ALERGOLOGII	4	6	6	0	0
937	BIOINFORMATION	4	3	3	0	0
938	CHINESE MEDICAL JOURNAL	4	6	6	0	0
939	PULMONARY PHARMACOLOGY & THERAPEUTICS	4	34	34	0	0
940	POBLACION Y SALUD EN MESOAMERICA	4	1	1	0	0
941	INFLAMMATORY BOWEL DISEASES	4	8	6	2	0.5
942	INTERNATIONAL JOURNAL OF PUBLIC HEALTH	4	10	10	0	0
943	CURRENT OPINION IN MICROBIOLOGY	4	31	29	2	0.5
944	PREVENTIVE MEDICINE REPORTS	4	1	1	0	0
945	INDIAN JOURNAL OF CHEMISTRY	4	1	1	0	0
946	INDIAN JOURNAL OF MEDICAL AND PAEDIATRIC ONCOLOGY	4	2	2	0	0
947	EXPERT REVIEW OF CLINICAL PHARMACOLOGY	4	12	12	0	0
948	JOURNAL OF MIGRATION AND HEALTH	4	5	5	0	0
949	CURRENT PHARMACEUTICAL BIOTECHNOLOGY	4	30	29	1	0.25
950	JOURNAL OF PHARMACEUTICAL SCIENCES	4	30	30	0	0
951	BJR CASE REPORTS	4	1	1	0	0
952	BIOLOGICAL CHEMISTRY	4	16	15	1	0.25
953	IMMUNE NETWORK	4	13	12	1	0.25
954	PROTEIN SCIENCE	4	25	23	2	0.5
955	INTERNATIONAL OPHTHALMOLOGY	4	10	10	0	0
956	AMERICAN JOURNAL OF CLINICAL PATHOLOGY	4	19	19	0	0
957	JOURNAL OF GENERAL INTERNAL MEDICINE	4	0	0	0	0
958	POLYCYCLIC AROMATIC COMPOUNDS	4	1	1	0	0
959	MEDICAL PRINCIPLES AND PRACTICE	4	4	3	1	0.25
960	HUMAN IMMUNOLOGY	4	5	4	1	0.25
961	UNITED EUROPEAN GASTROENTEROLOGY JOURNAL	4	32	28	4	1
962	WIENER KLINISCHE WOCHENSCHRIFT	4	5	5	0	0
963	BIOMEDICAL JOURNAL	4	21	19	2	0.5
964	ACTA CRYSTALLOGRAPHICA SECTION E-CRYSTALLOGRAPHIC COMMUNICATIONS	4	8	7	1	0.25
965	ELECTRONICS	4	40	36	4	1
966	JOURNAL OF ULTRASOUND IN MEDICINE	4	10	9	1	0.25
967	CURRENT HIV RESEARCH	4	10	10	0	0
968	LUNG	4	13	10	3	0.75
969	JOURNAL OF CROHNS & COLITIS	4	28	26	2	0.5
970	CASE REPORTS IN DERMATOLOGY	4	2	2	0	0
971	CELL REPORTS MEDICINE	4	46	45	1	0.25
972	PHARMACEUTICAL SCIENCES	4	6	6	0	0
973	PEDIATRICS INTERNATIONAL	4	4	4	0	0
974	NORTHERN CLINICS OF ISTANBUL	4	3	2	1	0.25
975	DRUG DESIGN DEVELOPMENT AND THERAPY	4	128	127	1	0.25
976	EGYPTIAN JOURNAL OF NEUROLOGY PSYCHIATRY AND NEUROSURGERY	4	1	1	0	0
977	MATERIALS EXPRESS	4	2	2	0	0
978	BRAZILIAN ARCHIVES OF BIOLOGY AND TECHNOLOGY	4	14	13	1	0.25
979	SAR AND QSAR IN ENVIRONMENTAL RESEARCH	4	3	2	1	0.25
980	INNATE IMMUNITY	4	13	13	0	0
981	BMC CANCER	4	28	27	1	0.25
982	JOURNAL OF THE INDIAN CHEMICAL SOCIETY	4	4	4	0	0
983	ARCHIVES OF HELLENIC MEDICINE	4	0	0	0	0
984	SUDAN JOURNAL OF MEDICAL SCIENCES	4	2	2	0	0
985	REVIEWS IN MEDICAL MICROBIOLOGY	4	10	10	0	0
986	EMBO REPORTS	4	31	30	1	0.25
987	ALTERNATIVE THERAPIES IN HEALTH AND MEDICINE	4	1	1	0	0
988	ANNALS OF INTERNAL MEDICINE	4	31	30	1	0.25
989	JOURNAL OF KRISHNA INSTITUTE OF MEDICAL SCIENCES UNIVERSITY	4	0	0	0	0
990	LUMINESCENCE	4	9	8	1	0.25
991	REPORTS OF BIOCHEMISTRY AND MOLECULAR BIOLOGY	4	13	12	1	0.25
992	SEMINARS IN RESPIRATORY AND CRITICAL CARE MEDICINE	4	10	8	2	0.5
993	ANNALS OF EPIDEMIOLOGY	4	4	4	0	0
994	JOURNAL OF INORGANIC BIOCHEMISTRY	4	13	8	5	1.25
995	TERAPEVTICHESKII ARKHIV	4	13	12	1	0.25
996	ACTA CRYSTALLOGRAPHICA SECTION F-STRUCTURAL BIOLOGY COMMUNICATIONS	4	5	5	0	0
997	FUTURE SCIENCE OA	4	3	3	0	0
998	MEDISUR-REVISTA DE CIENCIAS MEDICAS DE CIENFUEGOS	4	0	0	0	0
999	CURRENT DRUG SAFETY	4	7	7	0	0
1000	JOURNAL OF CYTOLOGY	4	4	4	0	0
1001	KLINISCHE MONATSBLATTER FUR AUGENHEILKUNDE	4	4	2	2	0.5
1002	ARCHIVES OF BIOCHEMISTRY AND BIOPHYSICS	4	25	24	1	0.25
1003	MICROCHIMICA ACTA	4	47	47	0	0
1004	CASE REPORTS IN SURGERY	4	6	6	0	0
1005	AIDS AND BEHAVIOR	4	13	12	1	0.25
1006	VACCINE: X	4	2	2	0	0
1007	JOURNAL OF EMERGENCY MEDICINE	4	0	0	0	0
1008	HEALTH AND HUMAN RIGHTS	4	9	9	0	0
1009	BULLETIN OF MATHEMATICAL BIOLOGY	4	13	10	3	0.75
1010	AMERICAN FAMILY PHYSICIAN	4	1	0	1	0.25
1011	DIABETES & METABOLIC SYNDROME-CLINICAL RESEARCH & REVIEWS	4	73	68	5	1.25
1012	IRANIAN JOURNAL OF VETERINARY RESEARCH	4	1	1	0	0
1013	CELLULAR IMMUNOLOGY	4	25	24	1	0.25
1014	PROCEEDINGS OF SINGAPORE HEALTHCARE	4	0	0	0	0
1015	RUSSIAN JOURNAL OF ORGANIC CHEMISTRY	4	17	16	1	0.25
1016	JOURNAL OF CELLULAR BIOCHEMISTRY	4	9	8	1	0.25
1017	MOLECULAR BIOLOGY	4	3	3	0	0
1018	GESUNDHEITSWESEN	4	10	10	0	0
1019	AMERICAN JOURNAL OF PUBLIC HEALTH	4	16	16	0	0
1020	SPECTROCHIMICA ACTA PART A-MOLECULAR AND BIOMOLECULAR SPECTROSCOPY	4	22	18	4	1
1021	TURKISH NEUROSURGERY	4	4	4	0	0
1022	MICROBIAL BIOTECHNOLOGY	4	25	25	0	0
1023	JOURNAL OF CLINICAL EPIDEMIOLOGY	4	17	15	2	0.5
1024	DERMATOLOGY AND THERAPY	4	17	14	3	0.75
1025	AMERICAN JOURNAL OF RESPIRATORY CELL AND MOLECULAR BIOLOGY	4	15	14	1	0.25
1026	CURRENT DRUG TARGETS	4	15	14	1	0.25
1027	FRONTIERS IN BIOSCIENCE-LANDMARK	4	8	8	0	0
1028	SSM-POPULATION HEALTH	4	18	18	0	0
1029	ADVANCEMENTS IN LIFE SCIENCES	4	9	8	1	0.25
1030	CURRENT HIV/AIDS REPORTS	4	23	23	0	0
1031	BIOCHEMISTRY-MOSCOW	4	18	18	0	0
1032	IATREIA	4	1	1	0	0
1033	IUBMB LIFE	4	26	26	0	0
1034	THORACIC AND CARDIOVASCULAR SURGEON	4	8	8	0	0
1035	SPINE JOURNAL	4	12	12	0	0
1036	QUIMICA NOVA	4	4	3	1	0.25
1037	AMB EXPRESS	4	10	10	0	0
1038	INTERNATIONAL JOURNAL OF PHARMACEUTICAL SCIENCES AND RESEARCH	4	3	2	1	0.25
1039	KLIMIK JOURNAL	4	2	1	1	0.25
1040	CELLULAR AND MOLECULAR LIFE SCIENCES	4	35	35	0	0
1041	SN APPLIED SCIENCES	4	24	24	0	0
1042	CHEMISTRY AFRICA-A JOURNAL OF THE TUNISIAN CHEMICAL SOCIETY	4	17	14	3	0.75
1043	SA JOURNAL OF RADIOLOGY	4	3	2	1	0.25
1044	ADVANCED THERAPEUTICS	4	51	50	1	0.25
1045	GENETICS AND MOLECULAR BIOLOGY	4	5	5	0	0
1046	AUSTRALASIAN JOURNAL OF DERMATOLOGY	4	1	1	0	0
1047	INTERNATIONAL JOURNAL OF EARLY CHILDHOOD SPECIAL EDUCATION	4	0	0	0	0
1048	BIOMETALS	3	24	23	1	0.333333
1049	RESEARCH AND REPORTS IN TROPICAL MEDICINE	3	17	17	0	0
1050	JOURNAL OF STRUCTURAL BIOLOGY	3	6	6	0	0
1051	MOLECULAR PHARMACEUTICS	3	6	6	0	0
1052	HEALTH SA GESONDHEID	3	1	1	0	0
1053	NUCLEAR MEDICINE COMMUNICATIONS	3	3	3	0	0
1054	SCIENTIA PHARMACEUTICA	3	23	23	0	0
1055	CLINICAL CHEMISTRY	3	23	22	1	0.333333
1056	LANCET REGIONAL HEALTH - SOUTHEAST ASIA	3	7	7	0	0
1057	JOURNAL OF EDUCATION AND HEALTH PROMOTION	3	3	2	1	0.333333
1058	POLYMERS	3	5	4	1	0.333333
1059	OXIDATIVE MEDICINE AND CELLULAR LONGEVITY	3	21	21	0	0
1060	PROTEIN EXPRESSION AND PURIFICATION	3	3	3	0	0
1061	CMC-COMPUTERS MATERIALS & CONTINUA	3	2	2	0	0
1062	EMBO JOURNAL	3	76	73	3	1
1063	ORTHOPEDIC RESEARCH AND REVIEWS	3	0	0	0	0
1064	DRUG DEVELOPMENT AND INDUSTRIAL PHARMACY	3	14	14	0	0
1065	FOOD SCIENCE AND TECHNOLOGY	3	2	1	1	0.333333
1066	INORGANIC CHEMISTRY	3	18	15	3	1
1067	GLYCOBIOLOGY	3	9	9	0	0
1068	SENSING AND BIO-SENSING RESEARCH	3	1	1	0	0
1069	JOURNAL OF THE CHINESE CHEMICAL SOCIETY	3	14	14	0	0
1070	LARYNGO-RHINO-OTOLOGIE	3	0	0	0	0
1071	JOURNAL OF MICROBIOLOGY AND BIOTECHNOLOGY	3	10	10	0	0
1072	JOURNAL OF BIOSCIENCES	3	4	4	0	0
1073	DISCRETE AND CONTINUOUS DYNAMICAL SYSTEMS-SERIES S	3	93	89	4	1.33333
1074	EXPERIMENTAL LUNG RESEARCH	3	2	2	0	0
1075	VALUE IN HEALTH	3	10	10	0	0
1076	KHYBER MEDICAL UNIVERSITY JOURNAL-KMUJ	3	0	0	0	0
1077	ANNALS OF AFRICAN MEDICINE	3	7	7	0	0
1078	PHARMACOEPIDEMIOLOGY AND DRUG SAFETY	3	2	2	0	0
1079	INTERNATIONAL MICROBIOLOGY	3	8	8	0	0
1080	BANGLADESH JOURNAL OF MEDICAL SCIENCE	3	0	0	0	0
1081	MEDICINA DEL LAVORO	3	46	45	1	0.333333
1082	RUSSIAN OPEN MEDICAL JOURNAL	3	0	0	0	0
1083	CONTEMPORARY CLINICAL TRIALS	3	21	20	1	0.333333
1084	CIRUGIA Y CIRUJANOS	3	0	0	0	0
1085	DISCRETE AND CONTINUOUS DYNAMICAL SYSTEMS-SERIES B	3	7	7	0	0
1086	JOURNAL OF MATERIALS CHEMISTRY B	3	0	0	0	0
1087	WORLD JOURNAL OF NUCLEAR MEDICINE	3	0	0	0	0
1088	ACTA DERMATO-VENEREOLOGICA	3	6	6	0	0
1089	INDIAN JOURNAL OF MICROBIOLOGY	3	2	2	0	0
1090	EURASIAN JOURNAL OF PULMONOLOGY	3	1	1	0	0
1091	ACTA CLINICA CROATICA	3	0	0	0	0
1092	MOLECULAR AND CLINICAL ONCOLOGY	3	4	4	0	0
1093	COMPLEXITY	3	4	3	1	0.333333
1094	JOURNAL OF THE ELECTROCHEMICAL SOCIETY	3	4	4	0	0
1095	NIGERIAN POSTGRADUATE MEDICAL JOURNAL	3	3	3	0	0
1096	CRYSTALS	3	2	2	0	0
1097	INTERNATIONAL JOURNAL OF PREVENTIVE MEDICINE	3	12	12	0	0
1098	DEUTSCHES ARZTEBLATT INTERNATIONAL	3	0	0	0	0
1099	INTERNATIONAL JOURNAL OF PRISONER HEALTH	3	1	1	0	0
1100	PHYSICA SCRIPTA	3	46	40	6	2
1101	CLINICAL SOCIAL WORK AND HEALTH INTERVENTION	3	1	1	0	0
1102	HEALTH & SOCIAL CARE IN THE COMMUNITY	3	3	3	0	0
1103	BIONANOSCIENCE	3	3	3	0	0
1104	PHYSICAL AND ENGINEERING SCIENCES IN MEDICINE	3	220	217	3	1
1105	INDIAN JOURNAL OF PAEDIATRIC DERMATOLOGY	3	1	1	0	0
1106	JOURNAL OF NEUROSURGERY-SPINE	3	5	4	1	0.333333
1107	MALAYSIAN JOURNAL OF MEDICAL SCIENCES	3	7	7	0	0
1108	INTERNATIONAL JOURNAL OF PHARMACEUTICAL INVESTIGATION	3	3	3	0	0
1109	NATURE REVIEWS MICROBIOLOGY	3	472	472	0	0
1110	JOURNAL OF TAIBAH UNIVERSITY MEDICAL SCIENCES	3	10	10	0	0
1111	REVISTA VIRTUAL DE QUIMICA	3	4	4	0	0
1112	JOURNAL OF THE AMERICAN MEDICAL INFORMATICS ASSOCIATION	3	15	14	1	0.333333
1113	AIMS MICROBIOLOGY	3	16	16	0	0
1114	CLINICAL NUTRITION	3	10	10	0	0
1115	DALTON TRANSACTIONS	3	24	21	3	1
1116	TIDSSKRIFT FOR DEN NORSKE LAEGEFORENING	3	0	0	0	0
1117	INORGANICS	3	12	12	0	0
1118	LAB ON A CHIP	3	18	14	4	1.33333
1119	ARCHIVOS ESPANOLES DE UROLOGIA	3	0	0	0	0
1120	JOURNAL OF PHARMACEUTICAL POLICY AND PRACTICE	3	13	11	2	0.666667
1121	MULTIDISCIPLINARY RESPIRATORY MEDICINE	3	1	1	0	0
1122	VETERINARY SCIENCES	3	12	12	0	0
1123	ACTA OTO-LARYNGOLOGICA CASE REPORTS	3	1	0	1	0.333333
1124	GENES & GENOMICS	3	3	3	0	0
1125	BIOSAFETY AND HEALTH	3	15	14	1	0.333333
1126	REVISTA MEDICA DEL URUGUAY	3	0	0	0	0
1127	SPINAL CORD SERIES AND CASES	3	3	3	0	0
1128	ARCHIVOS DE MEDICINA	3	0	0	0	0
1129	PEDIATRIC BLOOD & CANCER	3	5	5	0	0
1130	JOURNAL OF ELECTROANALYTICAL CHEMISTRY	3	24	23	1	0.333333
1131	ISTANBUL MEDICAL JOURNAL	3	1	0	1	0.333333
1132	BIOMARKERS IN MEDICINE	3	30	29	1	0.333333
1133	BIOELECTROCHEMISTRY	3	27	25	2	0.666667
1134	APPLIED MATHEMATICS AND COMPUTATION	3	66	64	2	0.666667
1135	VETERINARY MEDICINE INTERNATIONAL	3	21	20	1	0.333333
1136	THERAPIE	3	1	1	0	0
1137	JOURNAL OF MAXILLOFACIAL & ORAL SURGERY	3	7	7	0	0
1138	BIOCHEMICAL GENETICS	3	0	0	0	0
1139	INDIAN JOURNAL OF OCCUPATIONAL AND ENVIRONMENTAL MEDICINE	3	0	0	0	0
1140	EXPERIMENTAL BIOLOGY AND MEDICINE	3	22	22	0	0
1141	SCIENCE IMMUNOLOGY	3	66	65	1	0.333333
1142	GE PORTUGUESE JOURNAL OF GASTROENTEROLOGY	3	3	3	0	0
1143	PHARMACOGNOSY RESEARCH	3	2	2	0	0
1144	JOURNAL OF DIGESTIVE DISEASES	3	1	1	0	0
1145	EPIDEMIOLOGIE MIKROBIOLOGIE IMUNOLOGIE	3	0	0	0	0
1146	REVUE FRANCAISE D ALLERGOLOGIE	3	0	0	0	0
1147	SAUDI PHARMACEUTICAL JOURNAL	3	35	35	0	0
1148	CONTRAST MEDIA & MOLECULAR IMAGING	3	2	2	0	0
1149	SPINE	3	18	18	0	0
1150	CASE REPORTS IN MEDICINE	3	4	4	0	0
1151	M S-MEDECINE SCIENCES	3	2	2	0	0
1152	CURRENT MOLECULAR PHARMACOLOGY	3	3	2	1	0.333333
1153	CLINICAL AND EXPERIMENTAL ALLERGY	3	17	14	3	1
1154	BMC PREGNANCY AND CHILDBIRTH	3	20	20	0	0
1155	INFLAMMATION	3	10	10	0	0
1156	PHARMACOGENOMICS	3	6	5	1	0.333333
1157	GENERAL THORACIC AND CARDIOVASCULAR SURGERY	3	6	6	0	0
1158	JOURNAL OF IMMUNOLOGICAL METHODS	3	9	9	0	0
1159	EUROPEAN ANNALS OF OTORHINOLARYNGOLOGY-HEAD AND NECK DISEASES	3	3	1	2	0.666667
1160	JOURNAL OF CLINICAL NEUROSCIENCE	3	6	6	0	0
1161	AMERICAN JOURNAL OF OTOLARYNGOLOGY	3	10	10	0	0
1162	ARCHIVES OF PHARMACY PRACTICE	3	1	1	0	0
1163	UROLOGY	3	1	0	1	0.333333
1164	BONE MARROW TRANSPLANTATION	3	12	12	0	0
1165	EUROPEAN JOURNAL OF ORTHOPAEDIC SURGERY AND TRAUMATOLOGY	3	7	6	1	0.333333
1166	JOURNAL OF PHARMACY AND PHARMACOLOGY	3	13	13	0	0
1167	WORLD JOURNAL OF ORTHOPEDICS	3	2	2	0	0
1168	INTERNATIONAL REVIEWS OF IMMUNOLOGY	3	27	26	1	0.333333
1169	ACTA DERMATOVENEROLOGICA ALPINA PANNONICA ET ADRIATICA	3	4	4	0	0
1170	BRITISH JOURNAL OF NUTRITION	3	13	13	0	0
1171	BMC PSYCHIATRY	3	50	50	0	0
1172	CANADIAN JOURNAL OF NEUROLOGICAL SCIENCES	3	4	4	0	0
1173	ARQUIVOS DE NEURO-PSIQUIATRIA	3	3	3	0	0
1174	ORVOSI HETILAP	3	1	0	1	0.333333
1175	JOURNAL OF CLINICAL GASTROENTEROLOGY	3	4	3	1	0.333333
1176	JOURNAL OF THE INTERNATIONAL ASSOCIATION OF PROVIDERS OF AIDS CARE	3	2	2	0	0
1177	REVUE SCIENTIFIQUE ET TECHNIQUE-OFFICE INTERNATIONAL DES EPIZOOTIES	3	0	0	0	0
1178	CURRENT INFECTIOUS DISEASE REPORTS	3	13	13	0	0
1179	ORGANIC LETTERS	3	2	1	1	0.333333
1180	INDIAN JOURNAL OF NEPHROLOGY	3	2	2	0	0
1181	AMERICAN JOURNAL OF OPHTHALMOLOGY	3	19	18	1	0.333333
1182	SCIENTIFIC PAPERS-SERIES D-ANIMAL SCIENCE	3	3	0	3	1
1183	AMERICAN JOURNAL OF THERAPEUTICS	3	1	1	0	0
1184	JOURNAL OF PATHOLOGY	3	32	31	1	0.333333
1185	REVISTA IBEROAMERICANA DE MICOLOGIA	3	8	8	0	0
1186	DIABETES METABOLIC SYNDROME AND OBESITY-TARGETS AND THERAPY	3	10	10	0	0
1187	JOURNAL OF RESEARCH IN MEDICAL SCIENCES	3	8	6	2	0.666667
1188	BMC CARDIOVASCULAR DISORDERS	3	1	1	0	0
1189	ANTHROPOLOGY & MEDICINE	3	4	4	0	0
1190	CLINICS AND RESEARCH IN HEPATOLOGY AND GASTROENTEROLOGY	3	2	2	0	0
1191	GLOBALIZATION AND HEALTH	3	18	17	1	0.333333
1192	PLEURA AND PERITONEUM	3	4	4	0	0
1193	COLOMBIA MEDICA	3	0	0	0	0
1194	ANNALS OF GLOBAL HEALTH	3	13	13	0	0
1195	GASTROENTEROLOGY	3	1	1	0	0
1196	CHEMICAL COMMUNICATIONS	3	12	11	1	0.333333
1197	FRONTIERS IN APPLIED MATHEMATICS AND STATISTICS	3	3	3	0	0
1198	BIOMEDICAL SIGNAL PROCESSING AND CONTROL	3	8	7	1	0.333333
1199	JOURNAL OF NANOBIOTECHNOLOGY	3	8	7	1	0.333333
1200	CHEMICAL PHYSICS IMPACT	3	64	52	12	4
1201	MOLECULAR MEDICINE	3	36	35	1	0.333333
1202	PATIENT EDUCATION AND COUNSELING	3	11	10	1	0.333333
1203	IMMUNOGENETICS	3	10	9	1	0.333333
1204	MICROBIOLOGY RESEARCH	3	12	12	0	0
1205	INTERNATIONAL JOURNAL OF MEDICAL SCIENCES	3	12	12	0	0
1206	MED	3	20	20	0	0
1207	AURIS NASUS LARYNX	3	7	5	2	0.666667
1208	JOURNAL OF NEURO-OPHTHALMOLOGY	3	2	0	2	0.666667
1209	SWISS MEDICAL WEEKLY	3	36	34	2	0.666667
1210	CASE REPORTS IN HEMATOLOGY	3	2	2	0	0
1211	EXPERT OPINION ON DRUG METABOLISM & TOXICOLOGY	3	45	45	0	0
1212	RESEARCH AND REPORTS IN UROLOGY	3	1	1	0	0
1213	JOURNAL OF DERMATOLOGICAL TREATMENT	3	6	6	0	0
1214	PATHOLOGIA	3	0	0	0	0
1215	INTERNATIONAL JOURNAL OF HEALTH AND ALLIED SCIENCES	3	0	0	0	0
1216	EUROPEAN JOURNAL OF CLINICAL INVESTIGATION	3	6	6	0	0
1217	ARABIAN JOURNAL OF CHEMISTRY	3	21	21	0	0
1218	TURKISH JOURNAL OF PEDIATRICS	3	1	0	1	0.333333
1219	REVISTA MEDICA CLINICA LAS CONDES	3	0	0	0	0
1220	AJAR-AFRICAN JOURNAL OF AIDS RESEARCH	3	7	5	2	0.666667
1221	GENOME BIOLOGY	3	40	38	2	0.666667
1222	EGYPTIAN JOURNAL OF MEDICAL HUMAN GENETICS	3	1	1	0	0
1223	JOURNAL OF ACUTE DISEASE	3	0	0	0	0
1224	JORNAL DE PEDIATRIA	3	8	8	0	0
1225	INDOOR AIR	3	34	32	2	0.666667
1226	TRANSLATIONAL ANDROLOGY AND UROLOGY	3	0	0	0	0
1227	SA PHARMACEUTICAL JOURNAL	3	0	0	0	0
1228	IRANIAN JOURNAL OF IMMUNOLOGY	3	7	7	0	0
1229	INDIAN JOURNAL OF MEDICAL SPECIALITIES	3	6	6	0	0
1230	LETTERS IN ORGANIC CHEMISTRY	3	8	7	1	0.333333
1231	PHYTOCHEMISTRY LETTERS	3	10	9	1	0.333333
1232	MEDCOMM	3	14	14	0	0
1233	SEMINARS IN OPHTHALMOLOGY	3	2	2	0	0
1234	INDIAN JOURNAL OF SEXUALLY TRANSMITTED DISEASES AND AIDS	3	1	1	0	0
1235	MEDICAL & BIOLOGICAL ENGINEERING & COMPUTING	3	14	13	1	0.333333
1236	JOURNAL OF DIGESTIVE ENDOSCOPY	3	3	1	2	0.666667
1237	JOURNAL OF CLINICAL SCIENCES	3	2	1	1	0.333333
1238	JOURNAL OF AMBIENT INTELLIGENCE AND HUMANIZED COMPUTING	3	136	134	2	0.666667
1239	JMIR MEDICAL INFORMATICS	3	26	24	2	0.666667
1240	JOURNAL OF ISTANBUL FACULTY OF MEDICINE-ISTANBUL TIP FAKULTESI DERGISI	3	1	1	0	0
1241	REDOX BIOLOGY	3	17	16	1	0.333333
1242	BULLETIN OF THE UNIVERSITY OF KARAGANDA-CHEMISTRY	3	2	1	1	0.333333
1243	APPLIED AND ENVIRONMENTAL MICROBIOLOGY	3	3	1	2	0.666667
1244	EUROPEAN JOURNAL OF ORGANIC CHEMISTRY	3	10	9	1	0.333333
1245	PAKISTAN VETERINARY JOURNAL	3	4	4	0	0
1246	BIOMATERIALS ADVANCES	3	11	11	0	0
1247	FRONTIERS IN SOCIOLOGY	3	9	9	0	0
1248	JOURNAL OF POPULATION THERAPEUTICS AND CLINICAL PHARMACOLOGY	3	0	0	0	0
1249	ACTA TROPICA	3	14	14	0	0
1250	MATHEMATICS AND COMPUTERS IN SIMULATION	3	58	56	2	0.666667
1251	BIOTECHNOLOGY LETTERS	3	10	10	0	0
1252	JOURNAL OF BIOLOGICAL REGULATORS AND HOMEOSTATIC AGENTS	3	0	0	0	0
1253	EINSTEIN-SAO PAULO	3	1	1	0	0
1254	BIOENGINEERED	3	15	14	1	0.333333
1255	ACTA PAEDIATRICA	3	3	3	0	0
1256	INTERNATIONAL JOURNAL OF APPLIED AND BASIC MEDICAL RESEARCH	3	16	16	0	0
1257	NEURORADIOLOGY JOURNAL	3	1	1	0	0
1258	BIOMARKERS	3	1	1	0	0
1259	PHARMACOGENETICS AND GENOMICS	3	11	8	3	1
1260	MAKARA JOURNAL OF SCIENCE	3	1	1	0	0
1261	SIGNAL IMAGE AND VIDEO PROCESSING	3	6	6	0	0
1262	MEDICAL JOURNAL OF AUSTRALIA	3	3	3	0	0
1263	INTERNATIONAL JOURNAL OF RETINA AND VITREOUS	3	1	1	0	0
1264	MILITARY MEDICINE	3	8	8	0	0
1265	BIOSCIENCE TRENDS	3	1	1	0	0
1266	MALAYSIAN JOURNAL OF PATHOLOGY	3	1	1	0	0
1267	FOOD & FUNCTION	3	22	19	3	1
1268	GACETA MEXICANA DE ONCOLOGIA	3	0	0	0	0
1269	EUROPEAN PHYSICAL JOURNAL PLUS	3	24	22	2	0.666667
1270	MEDICAL MICROBIOLOGY AND IMMUNOLOGY	3	2	2	0	0
1271	JOURNAL OF BIOLOGICAL INORGANIC CHEMISTRY	3	15	15	0	0
1272	BMC MEDICAL RESEARCH METHODOLOGY	3	4	4	0	0
1273	MICROBIOLOGY AUSTRALIA	3	1	1	0	0
1274	CLINICAL ENDOSCOPY	3	5	4	1	0.333333
1275	INDIAN JOURNAL OF OTOLOGY	3	0	0	0	0
1276	MEDYCYNA WETERYNARYJNA-VETERINARY MEDICINE-SCIENCE AND PRACTICE	3	1	0	1	0.333333
1277	ERCIYES MEDICAL JOURNAL	3	0	0	0	0
1278	THERAPEUTIC APHERESIS AND DIALYSIS	3	0	0	0	0
1279	REVUE NEUROLOGIQUE	3	0	0	0	0
1280	CELLULAR SIGNALLING	3	5	4	1	0.333333
1281	ACS BIOMATERIALS SCIENCE & ENGINEERING	3	36	35	1	0.333333
1282	JOURNAL OF FOOT & ANKLE SURGERY	3	6	5	1	0.333333
1283	JOURNAL OF PEDIATRIC ORTHOPAEDICS	3	1	1	0	0
1284	DNA AND CELL BIOLOGY	3	4	4	0	0
1285	JOURNAL OF COMPUTATIONAL CHEMISTRY	3	23	22	1	0.333333
1286	OSONG PUBLIC HEALTH AND RESEARCH PERSPECTIVES	3	8	8	0	0
1287	CURRENT ONCOLOGY	3	2	2	0	0
1288	TOXINS	3	16	12	4	1.33333
1289	CHINESE JOURNAL OF ORGANIC CHEMISTRY	3	3	2	1	0.333333
1290	JOURNAL OF RHEUMATOLOGY	3	5	5	0	0
1291	MAJALAH KEDOKTERAN BANDUNG-MKB-BANDUNG MEDICAL JOURNAL	3	0	0	0	0
1292	ADVANCED BIOMEDICAL RESEARCH	3	4	4	0	0
1293	GLAND SURGERY	3	8	8	0	0
1294	APMIS	3	7	7	0	0
1295	JOURNAL OF MEDICAL IMAGING AND HEALTH INFORMATICS	3	0	0	0	0
1296	JOURNAL DER DEUTSCHEN DERMATOLOGISCHEN GESELLSCHAFT	3	6	1	5	1.66667
1297	JOURNAL OF GENETIC ENGINEERING AND BIOTECHNOLOGY	3	13	13	0	0
1298	THERANOSTICS	3	4	4	0	0
1299	WORKPLACE HEALTH & SAFETY	3	4	4	0	0
1300	FRACTAL AND FRACTIONAL	3	1	0	1	0.333333
1301	FEMS MICROBIOLOGY REVIEWS	3	47	47	0	0
1302	JOURNAL OF THE LIAQUAT UNIVERSITY OF MEDICAL AND HEALTH SCIENCES	3	0	0	0	0
1303	LANCET ONCOLOGY	3	43	43	0	0
1304	HONG KONG JOURNAL OF PAEDIATRICS	3	1	0	1	0.333333
1305	CLINICAL BIOCHEMISTRY	3	11	11	0	0
1306	PEDIATRIC REPORTS	3	3	3	0	0
1307	INTERNATIONAL JOURNAL OF IMAGING SYSTEMS AND TECHNOLOGY	3	12	11	1	0.333333
1308	NEUROIMAGING CLINICS OF NORTH AMERICA	3	2	2	0	0
1309	JOURNAL OF CELLULAR PHYSIOLOGY	3	26	26	0	0
1310	AIMS MATHEMATICS	3	35	33	2	0.666667
1311	NEUROLOGY-CLINICAL PRACTICE	3	1	1	0	0
1312	ANNALS OF THORACIC SURGERY	3	8	8	0	0
1313	ACS BIO & MED CHEM AU	3	0	0	0	0
1314	HEREDITAS	3	9	9	0	0
1315	MILITARY MEDICAL RESEARCH	3	16	16	0	0
1316	JOURNAL OF PREVENTIVE MEDICINE & PUBLIC HEALTH	3	6	6	0	0
1317	MEDICAL HYPOTHESES	3	12	12	0	0
1318	AMERICAN JOURNAL OF PREVENTIVE MEDICINE	3	13	13	0	0
1319	INTERNATIONAL JOURNAL OF MICROBIOLOGY	3	8	8	0	0
1320	JOURNAL OF CRANIOVERTEBRAL JUNCTION AND SPINE	3	3	3	0	0
1321	JOURNAL OF MEDICAL AND SURGICAL RESEARCH	3	0	0	0	0
1322	REVISTA MEDICA DE ROSARIO	3	2	0	2	0.666667
1323	ANALYTICAL BIOCHEMISTRY	3	12	12	0	0
1324	CLINICS	3	3	3	0	0
1325	FUTURE JOURNAL OF PHARMACEUTICAL SCIENCES	3	5	5	0	0
1326	ONDERSTEPOORT JOURNAL OF VETERINARY RESEARCH	3	23	23	0	0
1327	PNEUMONIA	3	160	160	0	0
1328	POLISH JOURNAL OF ENVIRONMENTAL STUDIES	3	3	1	2	0.666667
1329	AMERICAN SURGEON	3	1	1	0	0
1330	PILOT AND FEASIBILITY STUDIES	3	10	10	0	0
1331	JOURNAL OF PEDIATRIC NEUROSCIENCES	3	6	6	0	0
1332	ARCHIVES OF RHEUMATOLOGY	3	3	3	0	0
1333	RESEARCH IN MICROBIOLOGY	3	6	6	0	0
1334	MALAYSIAN ORTHOPAEDIC JOURNAL	3	1	1	0	0
1335	BIOCHIMICA ET BIOPHYSICA ACTA-MOLECULAR BASIS OF DISEASE	3	24	24	0	0
1336	GLOBAL HEALTH RESEARCH AND POLICY	3	5	5	0	0
1337	VETERINARY RESEARCH	3	42	41	1	0.333333
1338	EUROPEAN JOURNAL OF INTEGRATIVE MEDICINE	3	8	8	0	0
1339	OPERATIVE NEUROSURGERY	3	0	0	0	0
1340	JOURNAL OF THE AMERICAN SOCIETY FOR MASS SPECTROMETRY	3	19	19	0	0
1341	ACTA PHARMACEUTICA SINICA B	3	11	9	2	0.666667
1342	HEALTH EDUCATION JOURNAL	2	4	3	1	0.5
1343	ANNALES DE PATHOLOGIE	2	0	0	0	0
1344	SPATIAL AND SPATIO-TEMPORAL EPIDEMIOLOGY	2	5	5	0	0
1345	DERMATOLOGY REPORTS	2	3	3	0	0
1346	TRENDS IN IMMUNOLOGY	2	6	6	0	0
1347	EMERGING TOPICS IN LIFE SCIENCES	2	17	17	0	0
1348	SURVEY OF OPHTHALMOLOGY	2	12	9	3	1.5
1349	BMC UROLOGY	2	1	1	0	0
1350	IMMUNOTARGETS AND THERAPY	2	4	3	1	0.5
1351	JOURNAL OF PSYCHOSOMATIC RESEARCH	2	4	4	0	0
1352	CURRENT MOLECULAR MEDICINE	2	1	1	0	0
1353	FREE RADICAL BIOLOGY AND MEDICINE	2	12	10	2	1
1354	ANNALS OF NEUROLOGY	2	1	1	0	0
1355	SEIZURE-EUROPEAN JOURNAL OF EPILEPSY	2	3	2	1	0.5
1356	BIOENGINEERING-BASEL	2	11	10	1	0.5
1357	DIAGNOSTIC AND INTERVENTIONAL IMAGING	2	8	7	1	0.5
1358	ACTA PEDIATRICA DE MEXICO	2	0	0	0	0
1359	PSYCHOLOGY RESEARCH AND BEHAVIOR MANAGEMENT	2	0	0	0	0
1360	JOURNAL OF DIABETOLOGY	2	0	0	0	0
1361	ADVANCES IN PHARMACOLOGICAL AND PHARMACEUTICAL SCIENCES	2	0	0	0	0
1362	DIGESTIVE AND LIVER DISEASE	2	2	2	0	0
1363	MEDICAL CLINICS OF NORTH AMERICA	2	1	1	0	0
1364	TURKDERM-TURKISH ARCHIVES OF DERMATOLOGY AND VENEROLOGY	2	1	1	0	0
1365	MONATSHEFTE FUR CHEMIE	2	4	4	0	0
1366	NURSE PRACTITIONER	2	0	0	0	0
1367	JAAPA-JOURNAL OF THE AMERICAN ACADEMY OF PHYSICIAN ASSISTANTS	2	0	0	0	0
1368	JOURNAL OF COMPUTER ASSISTED TOMOGRAPHY	2	2	2	0	0
1369	CURRENT OPINION IN HIV AND AIDS	2	14	14	0	0
1370	RENAL FAILURE	2	3	3	0	0
1371	JAMA PEDIATRICS	2	24	23	1	0.5
1372	WIENER MEDIZINISCHE WOCHENSCHRIFT	2	2	2	0	0
1373	CURRENT PROBLEMS IN CANCER	2	3	3	0	0
1374	CELL REPORTS METHODS	2	2	2	0	0
1375	CURRENT MEDICAL SCIENCE	2	7	7	0	0
1376	JOURNAL OF PRIMARY CARE AND COMMUNITY HEALTH	2	2	2	0	0
1377	CLINICAL NEURORADIOLOGY	2	4	4	0	0
1378	ARCHIVES DE PEDIATRIE	2	2	2	0	0
1379	AKTUELLE RHEUMATOLOGIE	2	0	0	0	0
1380	FORENSIC SCIENCE MEDICINE AND PATHOLOGY	2	4	2	2	1
1381	RADIOGRAPHICS	2	9	7	2	1
1382	ROFO-FORTSCHRITTE AUF DEM GEBIET DER RONTGENSTRAHLEN UND DER BILDGEBENDEN VERFAHREN	2	0	0	0	0
1383	JOURNAL OF CANCER	2	27	27	0	0
1384	ANNALS OF PEDIATRIC SURGERY	2	2	2	0	0
1385	PHARMACOLOGY RESEARCH & PERSPECTIVES	2	6	6	0	0
1386	AVANCES EN BIOMEDICINA	2	0	0	0	0
1387	JOURNAL OF NUTRITIONAL BIOCHEMISTRY	2	27	24	3	1.5
1388	MOLBANK	2	0	0	0	0
1389	JOURNAL OF NEURORADIOLOGY	2	6	5	1	0.5
1390	OPEN ACCESS RHEUMATOLOGY-RESEARCH AND REVIEWS	2	1	1	0	0
1391	RESEARCH IN SOCIAL & ADMINISTRATIVE PHARMACY	2	4	4	0	0
1392	ACTA BIOTHEORETICA	2	16	16	0	0
1393	ACTA SCIENTIAE VETERINARIAE	2	0	0	0	0
1394	HEALTHCARE INFORMATICS RESEARCH	2	1	1	0	0
1395	AMERICAN JOURNAL OF REPRODUCTIVE IMMUNOLOGY	2	2	1	1	0.5
1396	SYMMETRY-BASEL	2	75	72	3	1.5
1397	MINERVA RESPIRATORY MEDICINE	2	1	1	0	0
1398	IIUM MEDICAL JOURNAL MALAYSIA	2	0	0	0	0
1399	YALE JOURNAL OF BIOLOGY AND MEDICINE	2	6	6	0	0
1400	JOURNAL OF HISTORICAL GEOGRAPHY	2	4	4	0	0
1401	POLISH JOURNAL OF SURGERY	2	2	2	0	0
1402	TRANSPLANTATION DIRECT	2	0	0	0	0
1403	ZEITSCHRIFT FUR ORTHOPADIE UND UNFALLCHIRURGIE	2	4	4	0	0
1404	INTERNIST	2	0	0	0	0
1405	JOURNAL OF BIOMATERIALS AND TISSUE ENGINEERING	2	0	0	0	0
1406	ACS COMBINATORIAL SCIENCE	2	30	30	0	0
1407	EURASIAN JOURNAL OF MEDICINE	2	4	4	0	0
1408	JOURNAL OF SENSORS	2	44	44	0	0
1409	EUROPEAN JOURNAL OF RHEUMATOLOGY	2	1	1	0	0
1410	REVISTA CONRADO	2	0	0	0	0
1411	PEDIATRIA I MEDYCYNA RODZINNA-PAEDIATRICS AND FAMILY MEDICINE	2	0	0	0	0
1412	WORLD JOURNAL OF GASTROINTESTINAL SURGERY	2	7	7	0	0
1413	INVESTIGACION CLINICA	2	1	1	0	0
1414	INTERNATIONAL JOURNAL OF ENVIRONMENTAL ANALYTICAL CHEMISTRY	2	0	0	0	0
1415	QUALITY OF LIFE RESEARCH	2	5	4	1	0.5
1416	INFECTIOUS MICROBES & DISEASES	2	0	0	0	0
1417	DOKLADY NATSIONALNOI AKADEMII NAUK BELARUSI	2	0	0	0	0
1418	INFECTION PREVENTION IN PRACTICE	2	3	2	1	0.5
1419	COLLOIDS AND SURFACES B-BIOINTERFACES	2	41	40	1	0.5
1420	EWHA MEDICAL JOURNAL	2	1	0	1	0.5
1421	HEALTH EDUCATION & BEHAVIOR	2	2	2	0	0
1422	JOURNAL OF BIOSOCIAL SCIENCE	2	4	4	0	0
1423	WORLD JOURNAL OF GASTROENTEROLOGY	2	8	6	2	1
1424	MALAYSIAN JOURNAL OF MICROBIOLOGY	2	0	0	0	0
1425	INTERNATIONAL WOUND JOURNAL	2	2	2	0	0
1426	CURRENT OPINION IN ORGAN TRANSPLANTATION	2	4	4	0	0
1427	ETHIOPIAN JOURNAL OF HEALTH DEVELOPMENT	2	1	1	0	0
1428	JOURNAL OF VIRAL HEPATITIS	2	4	3	1	0.5
1429	INTERNATIONAL JOURNAL OF SYSTEM ASSURANCE ENGINEERING AND MANAGEMENT	2	8	5	3	1.5
1430	GLOBAL MENTAL HEALTH	2	5	5	0	0
1431	JOURNAL OF CHEMISTRY	2	1	0	1	0.5
1432	ADVANCED HEALTHCARE MATERIALS	2	19	19	0	0
1433	CURRENT OPINION IN PEDIATRICS	2	7	7	0	0
1434	SEMINA-CIENCIAS AGRARIAS	2	0	0	0	0
1435	NON-CODING RNA RESEARCH	2	7	6	1	0.5
1436	EGYPTIAN JOURNAL OF HAEMATOLOGY	2	1	1	0	0
1437	JOURNAL OF HEALTH PSYCHOLOGY	2	10	10	0	0
1438	LANCET REGIONAL HEALTH-EUROPE	2	7	7	0	0
1439	BIOMATERIALS	2	8	8	0	0
1440	THERAPEUTIC ADVANCES IN CHRONIC DISEASE	2	7	7	0	0
1441	WORLD OF MEDICINE AND BIOLOGY	2	0	0	0	0
1442	GEOSPATIAL HEALTH	2	1	0	1	0.5
1443	CYTOMETRY PART B-CLINICAL CYTOMETRY	2	3	2	1	0.5
1444	CURRENT OPINION IN IMMUNOLOGY	2	0	0	0	0
1445	JOURNAL OF ORTHOPAEDIC SURGERY	2	9	9	0	0
1446	CHEMICO-BIOLOGICAL INTERACTIONS	2	106	105	1	0.5
1447	APPLIED ORGANOMETALLIC CHEMISTRY	2	0	0	0	0
1448	PRECISION CLINICAL MEDICINE	2	10	10	0	0
1449	PROCESSES	2	3	2	1	0.5
1450	DIABETOLOGIA	2	15	14	1	0.5
1451	TURKISH JOURNAL OF PATHOLOGY	2	1	1	0	0
1452	PHYSICA A-STATISTICAL MECHANICS AND ITS APPLICATIONS	2	29	29	0	0
1453	EXPERT OPINION ON THERAPEUTIC PATENTS	2	36	35	1	0.5
1454	ACTA CLINICA BELGICA	2	2	2	0	0
1455	JOINT DISEASES AND RELATED SURGERY	2	1	1	0	0
1456	IRANIAN JOURNAL OF PHARMACEUTICAL RESEARCH	2	2	2	0	0
1457	SIGNAL TRANSDUCTION AND TARGETED THERAPY	2	13	13	0	0
1458	ROYAL SOCIETY OPEN SCIENCE	2	23	23	0	0
1459	INNERE MEDIZIN	2	0	0	0	0
1460	BENI-SUEF UNIVERSITY JOURNAL OF BASIC AND APPLIED SCIENCES	2	0	0	0	0
1461	NATURE REVIEWS DRUG DISCOVERY	2	1	1	0	0
1462	ARCHIVUM IMMUNOLOGIAE ET THERAPIAE EXPERIMENTALIS	2	11	11	0	0
1463	NANOMEDICINE-NANOTECHNOLOGY BIOLOGY AND MEDICINE	2	8	7	1	0.5
1464	BMC PSYCHOLOGY	2	0	0	0	0
1465	CLINICAL CANCER INVESTIGATION JOURNAL	2	0	0	0	0
1466	STATISTICAL METHODS IN MEDICAL RESEARCH	2	2	2	0	0
1467	KIDNEY INTERNATIONAL REPORTS	2	2	2	0	0
1468	WORLD JOURNAL OF EMERGENCY SURGERY	2	11	9	2	1
1469	CYTOJOURNAL	2	2	2	0	0
1470	BIOINFORMATICS AND BIOLOGY INSIGHTS	2	0	0	0	0
1471	AFRICAN JOURNAL OF NEUROLOGICAL SCIENCES	2	0	0	0	0
1472	EUROPEAN JOURNAL OF CLINICAL PHARMACOLOGY	2	5	5	0	0
1473	PROGRESS IN BIOCHEMISTRY AND BIOPHYSICS	2	0	0	0	0
1474	PHARMACY EDUCATION	2	0	0	0	0
1475	BIOMEDICAL REPORTS	2	11	11	0	0
1476	ANNALS OF SAUDI MEDICINE	2	3	3	0	0
1477	THERAPEUTIC DELIVERY	2	1	1	0	0
1478	JOURNAL OF MICROBIOLOGY BIOTECHNOLOGY AND FOOD SCIENCES	2	1	1	0	0
1479	BASIC & CLINICAL PHARMACOLOGY & TOXICOLOGY	2	2	2	0	0
1480	PLASMONICS	2	1	1	0	0
1481	JOURNAL OF THE KOREAN OPHTHALMOLOGICAL SOCIETY	2	0	0	0	0
1482	ARCHIVES OF IRANIAN MEDICINE	2	0	0	0	0
1483	ZEITSCHRIFT FUR GASTROENTEROLOGIE	2	0	0	0	0
1484	CENTAURUS	2	0	0	0	0
1485	PEDIATRIC RHEUMATOLOGY	2	0	0	0	0
1486	CLINICAL HEMORHEOLOGY AND MICROCIRCULATION	2	13	10	3	1.5
1487	BMJ PAEDIATRICS OPEN	2	1	1	0	0
1488	RESPIRATORY MEDICINE AND RESEARCH	2	1	1	0	0
1489	ROMANIAN BIOTECHNOLOGICAL LETTERS	2	0	0	0	0
1490	EVOLUTION MEDICINE AND PUBLIC HEALTH	2	22	22	0	0
1491	EUROPEAN POLYMER JOURNAL	2	6	6	0	0
1492	JOURNAL OF HAZARDOUS MATERIALS	2	0	0	0	0
1493	JOURNAL OF DRUG TARGETING	2	16	16	0	0
1494	DOKLADY BIOCHEMISTRY AND BIOPHYSICS	2	4	4	0	0
1495	MIDDLE EAST AFRICAN JOURNAL OF OPHTHALMOLOGY	2	1	1	0	0
1496	JOURNAL OF NANOMATERIALS	2	18	15	3	1.5
1497	JOURNAL OF ALLERGY AND CLINICAL IMMUNOLOGY-IN PRACTICE	2	1	1	0	0
1498	ITALIAN JOURNAL OF PEDIATRICS	2	3	3	0	0
1499	INFLAMMOPHARMACOLOGY	2	4	4	0	0
1500	JOURNAL OF RESEARCH IN HEALTH SCIENCES	2	1	1	0	0
1501	CLINICAL GASTROENTEROLOGY AND HEPATOLOGY	2	1	1	0	0
1502	INTERNATIONAL JOURNAL OF AYURVEDIC MEDICINE	2	0	0	0	0
1503	NAR GENOMICS AND BIOINFORMATICS	2	4	4	0	0
1504	ORBIT-THE INTERNATIONAL JOURNAL ON ORBITAL DISORDERS-OCULOPLASTIC AND LACRIMAL SURGERY	2	0	0	0	0
1505	CLINICAL AND EXPERIMENTAL PHARMACOLOGY AND PHYSIOLOGY	2	2	2	0	0
1506	CURRENT MEDICAL IMAGING	2	0	0	0	0
1507	EUROPEAN JOURNAL OF DRUG METABOLISM AND PHARMACOKINETICS	2	4	4	0	0
1508	ACUTE MEDICINE & SURGERY	2	4	4	0	0
1509	BIOLOGICAL TRACE ELEMENT RESEARCH	2	7	6	1	0.5
1510	GALICIAN MEDICAL JOURNAL	2	0	0	0	0
1511	CRYSTALLOGRAPHY REPORTS	2	0	0	0	0
1512	CLINICAL MEDICINE INSIGHTS-CIRCULATORY RESPIRATORY AND PULMONARY MEDICINE	2	4	4	0	0
1513	INDIAN JOURNAL OF CHEMISTRY SECTION B-ORGANIC CHEMISTRY INCLUDING MEDICINAL CHEMISTRY	2	1	1	0	0
1514	AMERICAN JOURNAL OF VETERINARY RESEARCH	2	0	0	0	0
1515	INDIAN JOURNAL OF ANIMAL SCIENCES	2	0	0	0	0
1516	UNIVERSA MEDICINA	2	1	1	0	0
1517	INTERNATIONAL JOURNAL OF SWARM INTELLIGENCE RESEARCH	2	2	2	0	0
1518	DUAZARY	2	0	0	0	0
1519	BIOCHIMICA ET BIOPHYSICA ACTA-PROTEINS AND PROTEOMICS	2	4	4	0	0
1520	MITOCHONDRIAL DNA PART B-RESOURCES	2	1	0	1	0.5
1521	VLAAMS DIERGENEESKUNDIG TIJDSCHRIFT	2	0	0	0	0
1522	JOURNAL OF VASCULAR SURGERY	2	4	4	0	0
1523	THERAPEUTIC ADVANCES IN GASTROENTEROLOGY	2	10	10	0	0
1524	LUNG CANCER	2	14	13	1	0.5
1525	ACTA CHIRURGIAE ORTHOPAEDICAE ET TRAUMATOLOGIAE CECHOSLOVACA	2	2	2	0	0
1526	ACTA NATURAE	2	2	1	1	0.5
1527	JOURNAL OF ZOO AND WILDLIFE MEDICINE	2	10	10	0	0
1528	JOURNAL OF THE SCIENTIFIC SOCIETY	2	0	0	0	0
1529	MATERIALS TODAY COMMUNICATIONS	2	0	0	0	0
1530	BRIEFINGS IN FUNCTIONAL GENOMICS	2	1	1	0	0
1531	ACADEMIC RADIOLOGY	2	30	28	2	1
1532	BJU INTERNATIONAL	2	3	2	1	0.5
1533	VETERINARY AND ANIMAL SCIENCE	2	5	5	0	0
1534	CURRENT MEDICAL RESEARCH AND OPINION	2	2	2	0	0
1535	ADVANCES IN CLINICAL AND EXPERIMENTAL MEDICINE	2	2	2	0	0
1536	INDIAN JOURNAL OF PHARMACOLOGY	2	0	0	0	0
1537	JOURNAL OF INVESTIGATIVE SURGERY	2	2	2	0	0
1538	PATHOLOGY	2	0	0	0	0
1539	SANTE PUBLIQUE	2	0	0	0	0
1540	BEILSTEIN JOURNAL OF ORGANIC CHEMISTRY	2	5	4	1	0.5
1541	NEUROSURGICAL REVIEW	2	13	13	0	0
1542	MITOCHONDRION	2	7	7	0	0
1543	AMERICAN JOURNAL OF AUDIOLOGY	2	5	4	1	0.5
1544	BULETIN PENELITIAN SISTEM KESEHATAN	2	3	3	0	0
1545	XENOBIOTICA	2	1	1	0	0
1546	KUWAIT MEDICAL JOURNAL	2	0	0	0	0
1547	JOURNAL OF VETERINARY SCIENCE	2	5	5	0	0
1548	AFRICAN JOURNAL OF NURSING AND MIDWIFERY	2	3	3	0	0
1549	PROBIOTICS AND ANTIMICROBIAL PROTEINS	2	17	13	4	2
1550	CLINICAL EPIDEMIOLOGY	2	13	13	0	0
1551	PHARMACOLOGICAL RESEARCH	2	10	10	0	0
1552	ACTAS DERMO-SIFILIOGRAFICAS	2	2	2	0	0
1553	JOURNAL OF BIOLOGICAL SYSTEMS	2	4	4	0	0
1554	MEDIATORS OF INFLAMMATION	2	8	7	1	0.5
1555	IMMUNOTHERAPY	2	2	2	0	0
1556	FRONTIERS IN ARTIFICIAL INTELLIGENCE	2	26	26	0	0
1557	MOLECULAR BIOMEDICINE	2	3	3	0	0
1558	NEUROHOSPITALIST	2	0	0	0	0
1559	SEMINARS IN DIALYSIS	2	2	2	0	0
1560	STRUCTURAL CHEMISTRY	2	24	24	0	0
1561	JOURNAL OF THE AMERICAN CHEMICAL SOCIETY	2	34	34	0	0
1562	WORLD JOURNAL OF PEDIATRICS	2	5	5	0	0
1563	PEPTIDES	2	10	9	1	0.5
1564	G3-GENES GENOMES GENETICS	2	2	2	0	0
1565	ACTA OTORRINOLARINGOLOGICA ESPANOLA	2	4	4	0	0
1566	BRITISH COLUMBIA MEDICAL JOURNAL	2	0	0	0	0
1567	OCHSNER JOURNAL	2	4	4	0	0
1568	AMERICAN JOURNAL OF GASTROENTEROLOGY	2	31	31	0	0
1569	JOURNAL OF CUTANEOUS PATHOLOGY	2	1	1	0	0
1570	RADIOLOGIA MEDICA	2	5	3	2	1
1571	JOURNAL OF CLINICAL ULTRASOUND	2	0	0	0	0
1572	JOURNAL OF GYNECOLOGIC SURGERY	2	3	3	0	0
1573	JOURNAL OF DIABETES	2	1	1	0	0
1574	ANNALS OF THE NEW YORK ACADEMY OF SCIENCES	2	29	29	0	0
1575	JOURNAL OF THE AMERICAN HEART ASSOCIATION	2	38	38	0	0
1576	EUROPEAN JOURNAL OF CANCER	2	28	28	0	0
1577	IRANIAN JOURNAL OF NURSING AND MIDWIFERY RESEARCH	2	0	0	0	0
1578	EXPERT REVIEW OF CLINICAL IMMUNOLOGY	2	20	20	0	0
1579	FOLIA MICROBIOLOGICA	2	5	5	0	0
1580	BRITISH JOURNAL OF RADIOLOGY	2	9	9	0	0
1581	ARTHRITIS RESEARCH & THERAPY	2	9	9	0	0
1582	BMJ OPEN QUALITY	2	0	0	0	0
1583	EXPERT REVIEW OF HEMATOLOGY	2	8	8	0	0
1584	SEMINARS IN MUSCULOSKELETAL RADIOLOGY	2	0	0	0	0
1585	ORGANIC PROCESS RESEARCH & DEVELOPMENT	2	0	0	0	0
1586	JOURNAL OF THE ENDOCRINE SOCIETY	2	2	2	0	0
1587	MOLECULAR GENETICS AND GENOMICS	2	3	3	0	0
1588	WIRES MECHANISMS OF DISEASE	2	6	6	0	0
1589	UROLOGICAL SCIENCE	2	4	3	1	0.5
1590	ANNALS OF WORK EXPOSURES AND HEALTH	2	5	5	0	0
1591	SCIENTIFIC PROGRAMMING	2	1	1	0	0
1592	EXPERIMENTAL EYE RESEARCH	2	31	31	0	0
1593	MMWR RECOMMENDATIONS AND REPORTS	2	28	28	0	0
1594	BULLETIN DE L ACADEMIE NATIONALE DE MEDECINE	2	0	0	0	0
1595	HISTORICAL ARCHAEOLOGY	2	0	0	0	0
1596	JOURNAL OF FAMILY AND COMMUNITY MEDICINE	2	7	7	0	0
1597	ARCHIVES OF DISEASE IN CHILDHOOD-EDUCATION AND PRACTICE EDITION	2	0	0	0	0
1598	JOURNAL OF CLINICAL UROLOGY	2	0	0	0	0
1599	CURRENT PROBLEMS IN DIAGNOSTIC RADIOLOGY	2	1	1	0	0
1600	AFRICAN JOURNAL OF EMERGENCY MEDICINE	2	4	2	2	1
1601	SOFT COMPUTING	2	1	1	0	0
1602	RETROVIROLOGY	2	11	11	0	0
1603	POPULATION HEALTH METRICS	2	5	5	0	0
1604	POSTEPY HIGIENY I MEDYCYNY DOSWIADCZALNEJ	2	1	1	0	0
1605	PHOSPHORUS SULFUR AND SILICON AND THE RELATED ELEMENTS	2	0	0	0	0
1606	AUSTRAL JOURNAL OF VETERINARY SCIENCES	2	0	0	0	0
1607	INDIAN JOURNAL OF CANCER	2	5	5	0	0
1608	OPTIK	2	29	27	2	1
1609	ALLERGY ASTHMA AND CLINICAL IMMUNOLOGY	2	3	3	0	0
1610	JOURNAL OF CLINICAL NEUROLOGY	2	5	5	0	0
1611	CANCERS	2	18	18	0	0
1612	JOURNAL OF OCCUPATIONAL AND ENVIRONMENTAL MEDICINE	2	10	10	0	0
1613	PROTEIN & CELL	2	11	11	0	0
1614	ALEXANDRIA JOURNAL OF MEDICINE	2	3	2	1	0.5
1615	DIABETES RESEARCH AND CLINICAL PRACTICE	2	6	6	0	0
1616	VETERINARY JOURNAL	2	9	9	0	0
1617	GLOBAL PEDIATRIC HEALTH	2	0	0	0	0
1618	JOURNAL OF NANOSCIENCE AND NANOTECHNOLOGY	2	10	10	0	0
1619	ANTIOXIDANTS & REDOX SIGNALING	2	44	44	0	0
1620	REVISTA ARGENTINA DE MICROBIOLOGIA	2	4	4	0	0
1621	JOURNAL OF ADOLESCENT HEALTH	2	3	3	0	0
1622	CURRENT ORTHOPAEDIC PRACTICE	2	0	0	0	0
1623	FEMS MICROBIOLOGY LETTERS	2	0	0	0	0
1624	CLINICAL TRIALS	2	2	1	1	0.5
1625	MULTIPLE SCLEROSIS AND RELATED DISORDERS	2	4	4	0	0
1626	GYNECOLOGY AND MINIMALLY INVASIVE THERAPY-GMIT	2	4	3	1	0.5
1627	DISCRETE DYNAMICS IN NATURE AND SOCIETY	2	1	1	0	0
1628	BMC BIOINFORMATICS	2	7	7	0	0
1629	JOURNAL OF MICROBIOLOGY	2	6	6	0	0
1630	RHEUMATOLOGY ADVANCES IN PRACTICE	2	1	1	0	0
1631	JOURNAL OF PHARMACOLOGY & PHARMACOTHERAPEUTICS	2	1	1	0	0
1632	JOURNAL OF COORDINATION CHEMISTRY	2	1	0	1	0.5
1633	AMERICAN JOURNAL OF PHYSIOLOGY-LUNG CELLULAR AND MOLECULAR PHYSIOLOGY	2	4	4	0	0
1634	UKRAINIAN JOURNAL OF ECOLOGY	2	1	1	0	0
1635	JOURNAL OF EMERGENCY MEDICINE CASE REPORTS	2	0	0	0	0
1636	WORLD FAMILY MEDICINE	2	0	0	0	0
1637	MOLECULAR GENETICS & GENOMIC MEDICINE	2	6	6	0	0
1638	EUROPEAN HEART JOURNAL-CARDIOVASCULAR IMAGING	2	0	0	0	0
1639	JOURNAL OF CARDIAC SURGERY	2	1	0	1	0.5
1640	ELECTROCHIMICA ACTA	2	2	2	0	0
1641	BRAZILIAN NEUROSURGERY-ARQUIVOS BRASILEIROS DE NEUROCIRURGIA	2	0	0	0	0
1642	SRPSKI ARHIV ZA CELOKUPNO LEKARSTVO	2	5	2	3	1.5
1643	RENAL REPLACEMENT THERAPY	2	0	0	0	0
1644	PEDIATRICS AND NEONATOLOGY	2	1	1	0	0
1645	BIOTECHNOLOGY ADVANCES	2	29	29	0	0
1646	CURRENT MICROWAVE CHEMISTRY	2	4	4	0	0
1647	AMERICAN JOURNAL OF TRANSPLANTATION	2	3	3	0	0
1648	JOURNAL OF AGROMEDICINE	2	10	8	2	1
1649	JOURNAL OF PHARMACEUTICAL INNOVATION	2	18	17	1	0.5
1650	CARDIOVASCULAR DIAGNOSIS AND THERAPY	2	15	15	0	0
1651	LANCET GASTROENTEROLOGY & HEPATOLOGY	2	1	1	0	0
1652	NURSING REPORTS	2	5	5	0	0
1653	MOLECULAR INFORMATICS	2	17	17	0	0
1654	MEDICINE AND HEALTH	2	0	0	0	0
1655	PEDIATRIC INVESTIGATION	2	4	4	0	0
1656	INTERNATIONAL JOURNAL OF WOMENS HEALTH AND REPRODUCTION SCIENCES	2	0	0	0	0
1657	JOURNAL OF NEUROLOGY	2	16	16	0	0
1658	COMPUTACION Y SISTEMAS	2	3	2	1	0.5
1659	ASIAN BIOMEDICINE	2	1	0	1	0.5
1660	IZMIR DR BEHCET UZ COCUK HASTANESI DERGISI	2	0	0	0	0
1661	THERAPEUTIC DRUG MONITORING	2	6	6	0	0
1662	BRAZILIAN JOURNAL OF PSYCHIATRY	2	6	6	0	0
1663	APPLIED MATHEMATICS LETTERS	2	17	17	0	0
1664	REVISTA DE SENOLOGIA Y PATOLOGIA MAMARIA	2	0	0	0	0
1665	CRITICAL REVIEWS IN THERAPEUTIC DRUG CARRIER SYSTEMS	2	5	3	2	1
1666	PET CLINICS	2	2	2	0	0
1667	NANOTECHNOLOGY	2	26	24	2	1
1668	BIOMETRICS	2	4	4	0	0
1669	CHEMOSPHERE	2	35	33	2	1
1670	EGYPTIAN HEART JOURNAL	2	0	0	0	0
1671	JOURNAL OF KING SAUD UNIVERSITY-COMPUTER AND INFORMATION SCIENCES	2	11	9	2	1
1672	CASE REPORTS IN OPHTHALMOLOGY	2	0	0	0	0
1673	OMICS-A JOURNAL OF INTEGRATIVE BIOLOGY	2	0	0	0	0
1674	JOURNAL OF EXTRACELLULAR VESICLES	2	41	41	0	0
1675	ACTA ENDOCRINOLOGICA-BUCHAREST	2	0	0	0	0
1676	INFORMATICS-BASEL	2	10	10	0	0
1677	SAUDI JOURNAL OF KIDNEY DISEASES AND TRANSPLANTATION	2	0	0	0	0
1678	SURGERY JOURNAL	2	1	1	0	0
1679	INFLAMMATION RESEARCH	2	3	3	0	0
1680	JOURNAL OF THE NATIONAL SCIENCE FOUNDATION OF SRI LANKA	2	0	0	0	0
1681	SOUTH ASIAN JOURNAL OF CANCER	2	6	6	0	0
1682	KSII TRANSACTIONS ON INTERNET AND INFORMATION SYSTEMS	2	5	5	0	0
1683	AMERICAN JOURNAL OF PATHOLOGY	2	24	24	0	0
1684	NEUROSCIENCE LETTERS	2	4	4	0	0
1685	PEDIATRIC EMERGENCY CARE	2	1	1	0	0
1686	DYSPHAGIA	2	1	1	0	0
1687	PERTANIKA JOURNAL OF SCIENCE AND TECHNOLOGY	2	0	0	0	0
1688	WORLD JOURNAL OF GASTROINTESTINAL ENDOSCOPY	2	2	2	0	0
1689	INTERNATIONAL JOURNAL OF HEALTH GOVERNANCE	2	7	5	2	1
1690	GLOBAL HEALTH-SCIENCE AND PRACTICE	2	12	12	0	0
1691	CURRENT OPINION IN CHEMICAL BIOLOGY	2	14	14	0	0
1692	IEEE-ACM TRANSACTIONS ON COMPUTATIONAL BIOLOGY AND BIOINFORMATICS	2	4	4	0	0
1693	MATEMATIKA	2	0	0	0	0
1694	JOURNAL OF ZOOLOGY	2	3	3	0	0
1695	NATURAL PRODUCT COMMUNICATIONS	2	7	7	0	0
1696	POLISH JOURNAL OF VETERINARY SCIENCES	2	1	1	0	0
1697	FRONTIERS IN DIGITAL HEALTH	2	6	6	0	0
1698	TOXICOLOGY IN VITRO	2	17	17	0	0
1699	ARQUIVOS BRASILEIROS DE OFTALMOLOGIA	2	0	0	0	0
1700	PHARMACOECONOMICS	2	12	11	1	0.5
1701	CROHNS & COLITIS 360	2	0	0	0	0
1702	FEBS OPEN BIO	2	1	0	1	0.5
1703	JOURNAL OF MEDICAL BIOGRAPHY	2	0	0	0	0
1704	TZU CHI MEDICAL JOURNAL	2	4	3	1	0.5
1705	JOURNAL OF THORACIC IMAGING	2	22	22	0	0
1706	MEASUREMENT	2	3	1	2	1
1707	BRITISH JOURNAL OF HOSPITAL MEDICINE	2	1	1	0	0
1708	JOURNAL OF PEDIATRIC SURGERY CASE REPORTS	2	3	3	0	0
1709	JOURNAL OF PROTEOMICS	2	18	18	0	0
1710	OPTIMAL CONTROL APPLICATIONS & METHODS	2	30	28	2	1
1711	REVISTA CUIDARTE	2	0	0	0	0
1712	JOURNAL OF RHEUMATIC DISEASES	2	1	1	0	0
1713	ANAESTHESIA AND INTENSIVE CARE MEDICINE	2	0	0	0	0
1714	JOURNAL OF APPLIED ECOLOGY	2	23	23	0	0
1715	GRAEFES ARCHIVE FOR CLINICAL AND EXPERIMENTAL OPHTHALMOLOGY	2	0	0	0	0
1716	EXPERT OPINION ON DRUG SAFETY	2	20	19	1	0.5
1717	REUMATOLOGIA CLINICA	2	0	0	0	0
1718	SYNOPEN	2	3	3	0	0
1719	BMC COMPLEMENTARY MEDICINE AND THERAPIES	2	2	2	0	0
1720	ANNALS ABBASI SHAHEED HOSPITAL & KARACHI MEDICAL & DENTAL COLLEGE	2	0	0	0	0
1721	BMC NURSING	2	4	4	0	0
1722	JOURNAL OF VASCULAR SURGERY CASES INNOVATIONS AND TECHNIQUES	2	2	2	0	0
1723	JOURNAL OF CRANIOFACIAL SURGERY	2	3	3	0	0
1724	CHINESE CHEMICAL LETTERS	2	46	44	2	1
1725	CLINICOECONOMICS AND OUTCOMES RESEARCH	2	4	4	0	0
1726	WORLD ALLERGY ORGANIZATION JOURNAL	2	3	3	0	0
1727	ANNALS OF THE RHEUMATIC DISEASES	2	33	30	3	1.5
1728	MICROBIOLOGYOPEN	2	3	3	0	0
1729	MOLECULAR SYSTEMS BIOLOGY	2	13	12	1	0.5
1730	FRACTALS-COMPLEX GEOMETRY PATTERNS AND SCALING IN NATURE AND SOCIETY	2	6	4	2	1
1731	CLINICAL AND EXPERIMENTAL OBSTETRICS & GYNECOLOGY	2	2	2	0	0
1732	SURGICAL ENDOSCOPY AND OTHER INTERVENTIONAL TECHNIQUES	2	0	0	0	0
1733	VALUE IN HEALTH REGIONAL ISSUES	2	6	6	0	0
1734	ADVANCES IN PUBLIC HEALTH	2	6	6	0	0
1735	AQUACULTURE	2	0	0	0	0
1736	MDM POLICY & PRACTICE	2	1	1	0	0
1737	JOURNAL OF OBSTETRICS AND GYNAECOLOGY CANADA	2	1	1	0	0
1738	QUALITATIVE HEALTH RESEARCH	2	3	3	0	0
1739	WORLD JOURNAL OF SURGERY	2	11	10	1	0.5
1740	MARINE POLLUTION BULLETIN	2	10	10	0	0
1741	CLINICAL THERAPEUTICS	2	12	12	0	0
1742	IMMUNOLOGICAL INVESTIGATIONS	2	16	15	1	0.5
1743	EGYPTIAN JOURNAL OF NEUROSURGERY	2	0	0	0	0
1744	ANALYST	2	7	7	0	0
1745	CTS-CLINICAL AND TRANSLATIONAL SCIENCE	2	4	4	0	0
1746	DERMATOLOGICA SINICA	2	2	1	1	0.5
1747	ACTA ORTHOPAEDICA BELGICA	2	0	0	0	0
1748	BOLETIN LATINOAMERICANO Y DEL CARIBE DE PLANTAS MEDICINALES Y AROMATICAS	2	0	0	0	0
1749	BEST PRACTICE & RESEARCH CLINICAL OBSTETRICS & GYNAECOLOGY	2	5	5	0	0
1750	CROATIAN MEDICAL JOURNAL	2	0	0	0	0
1751	GAZI MEDICAL JOURNAL	2	1	1	0	0
1752	NEUROPATHOLOGY	2	0	0	0	0
1753	COORDINATION CHEMISTRY REVIEWS	2	33	31	2	1
1754	PHARMACOGENOMICS & PERSONALIZED MEDICINE	2	1	1	0	0
1755	SOCIAL HISTORY OF MEDICINE	2	0	0	0	0
1756	BIOLOGICALS	2	2	2	0	0
1757	JOURNAL OF FLUORESCENCE	2	4	4	0	0
1758	COMPUTERIZED MEDICAL IMAGING AND GRAPHICS	2	41	40	1	0.5
1759	BIOLOGY OF BLOOD AND MARROW TRANSPLANTATION	2	16	16	0	0
1760	EUROPEAN JOURNAL OF PUBLIC HEALTH	2	5	5	0	0
1761	IMMUNOLOGIC RESEARCH	2	13	12	1	0.5
1762	HASEKI TIP BULTENI-MEDICAL BULLETIN OF HASEKI	2	1	1	0	0
1763	ECOLOGICAL SOLUTIONS AND EVIDENCE	2	2	1	1	0.5
1764	MOVEMENT DISORDERS CLINICAL PRACTICE	2	3	2	1	0.5
1765	AVIAN DISEASES	2	3	3	0	0
1766	SLAVIA MERIDIONALIS	2	0	0	0	0
1767	ADVANCES IN RHEUMATOLOGY	2	2	2	0	0
1768	METALLOMICS	2	8	7	1	0.5
1769	MEDICAL HISTORY	2	1	0	1	0.5
1770	BIOMACROMOLECULES	2	22	20	2	1
1771	SKIN APPENDAGE DISORDERS	2	0	0	0	0
1772	JOURNAL OF APPLIED GENETICS	2	1	1	0	0
1773	NPJ DIGITAL MEDICINE	2	69	65	4	2
1774	VETERINARY RECORD CASE REPORTS	2	4	4	0	0
1775	ADVANCED MATERIALS TECHNOLOGIES	2	4	4	0	0
1776	ZEITSCHRIFT FUR RHEUMATOLOGIE	2	1	0	1	0.5
1777	BIOCHEMICAL PHARMACOLOGY	2	12	12	0	0
1778	ORAL DISEASES	2	3	3	0	0
1779	REUMATISMO	2	0	0	0	0
1780	IRANIAN JOURNAL OF SCIENCE	2	0	0	0	0
1781	GASTROENTEROLOGY INSIGHTS	2	17	17	0	0
1782	SOCIAL WORK IN PUBLIC HEALTH	2	0	0	0	0
1783	BAHRAIN MEDICAL BULLETIN	2	0	0	0	0
1784	COST EFFECTIVENESS AND RESOURCE ALLOCATION	2	0	0	0	0
1785	BMC ENDOCRINE DISORDERS	2	8	8	0	0
1786	CRITICAL REVIEWS IN MICROBIOLOGY	2	21	21	0	0
1787	COLLOIDS AND SURFACES A-PHYSICOCHEMICAL AND ENGINEERING ASPECTS	2	33	31	2	1
1788	ASIAN JOURNAL OF PHARMACEUTICAL RESEARCH AND HEALTH CARE	2	1	1	0	0
1789	KOREAN CIRCULATION JOURNAL	2	7	5	2	1
1790	INTERNATIONAL ARCHIVES OF OCCUPATIONAL AND ENVIRONMENTAL HEALTH	2	12	12	0	0
1791	SALUD PUBLICA DE MEXICO	2	1	1	0	0
1792	CLINICAL AND TRANSLATIONAL MEDICINE	2	2	2	0	0
1793	TEM JOURNAL-TECHNOLOGY EDUCATION MANAGEMENT INFORMATICS	2	0	0	0	0
1794	CASE REPORTS IN NEUROLOGY	2	5	5	0	0
1795	JOURNAL OF CONTEMPORARY MEDICAL SCIENCES	2	0	0	0	0
1796	BIOCHEMICAL SOCIETY TRANSACTIONS	2	34	34	0	0
1797	PHYTOCHEMISTRY	2	12	10	2	1
1798	AIMS PUBLIC HEALTH	2	0	0	0	0
1799	PHARMACOECONOMICS-OPEN	2	2	2	0	0
1800	BIOMATERIALS SCIENCE	2	4	3	1	0.5
1801	TETRAHEDRON LETTERS	2	17	17	0	0
1802	JOURNAL OF RECEPTORS AND SIGNAL TRANSDUCTION	2	4	4	0	0
1803	PREVENTING CHRONIC DISEASE	2	10	6	4	2
1804	CASE REPORTS IN GASTROINTESTINAL MEDICINE	2	2	2	0	0
1805	JOURNAL OF STROKE & CEREBROVASCULAR DISEASES	2	1	1	0	0
1806	JOURNAL OF THE HELLENIC VETERINARY MEDICAL SOCIETY	2	1	1	0	0
1807	AMERICAN JOURNAL OF DERMATOPATHOLOGY	2	5	4	1	0.5
1808	HEALTH AND TECHNOLOGY	2	6	5	1	0.5
1809	REVISTA DE INVESTIGACIONES VETERINARIAS DEL PERU	2	0	0	0	0
1810	HUMAN MOLECULAR GENETICS	2	3	3	0	0
1811	FRONTIERS IN BIOINFORMATICS	2	2	2	0	0
1812	REVISTA CLINICA ESPANOLA	2	0	0	0	0
1813	3 BIOTECH	2	3	3	0	0
1814	CHEMICAL SCIENCE	2	5	5	0	0
1815	JOURNAL OF HAND SURGERY-ASIAN-PACIFIC VOLUME	2	2	2	0	0
1816	IET SYSTEMS BIOLOGY	2	2	2	0	0
1817	OBSTETRIC MEDICINE	2	0	0	0	0
1818	JOURNAL OF ORTHOPAEDICS	2	2	2	0	0
1819	JOURNAL OF THE SERBIAN CHEMICAL SOCIETY	2	0	0	0	0
1820	JOURNAL OF INVESTIGATIVE MEDICINE	2	1	1	0	0
1821	HEALTH PHYSICS	2	2	1	1	0.5
1822	CHEMICAL BIOLOGY LETTERS	2	6	4	2	1
1823	JOURNAL OF ARTHROPLASTY	2	5	5	0	0
1824	PATHOLOGICA	2	1	1	0	0
1825	CURRENT OPINION IN NEUROLOGY	2	7	7	0	0
1826	GACETA MEDICA DE MEXICO	2	1	1	0	0
1827	NETWORK MODELING AND ANALYSIS IN HEALTH INFORMATICS AND BIOINFORMATICS	2	10	10	0	0
1828	BMC MEDICAL IMAGING	2	3	3	0	0
1829	BIOTECHNOLOGY AND GENETIC ENGINEERING REVIEWS	2	1	1	0	0
1830	INTERNATIONAL JOURNAL OF MATHEMATICS AND COMPUTER SCIENCE	2	0	0	0	0
1831	GACETA SANITARIA	2	7	7	0	0
1832	ASIAN JOURNAL OF PHARMACEUTICS	2	2	2	0	0
1833	BIOCELL	2	3	3	0	0
1834	COMPUTATION	2	1	1	0	0
1835	VIRCHOWS ARCHIV	2	4	4	0	0
1836	MENDELEEV COMMUNICATIONS	2	2	2	0	0
1837	INTERNATIONAL JOURNAL OF DRUG POLICY	2	8	8	0	0
1838	SEMINARS IN IMMUNOPATHOLOGY	2	50	48	2	1
1839	ACTUALITES PHARMACEUTIQUES	2	0	0	0	0
1840	JOURNAL OF THE BELGIAN SOCIETY OF RADIOLOGY	2	9	9	0	0
1841	JOURNAL DE MYCOLOGIE MEDICALE	2	12	11	1	0.5
1842	MEDICAL MYCOLOGY	2	4	4	0	0
1843	IRBM	2	14	13	1	0.5
1844	BIOSCIENCE RESEARCH	2	0	0	0	0
1845	CRUSTACEANA	2	1	1	0	0
1846	HEART SURGERY FORUM	2	0	0	0	0
1847	BULETIN PENELITIAN KESEHATAN	2	0	0	0	0
1848	JOURNAL OF NEUROIMAGING	2	0	0	0	0
1849	NEUROLOGY	2	2	2	0	0
1850	RUSSIAN JOURNAL OF GENETICS	2	0	0	0	0
1851	IN VIVO	2	1	1	0	0
1852	OCCUPATIONAL MEDICINE-OXFORD	2	2	2	0	0
1853	SCIENCE OF ADVANCED MATERIALS	2	3	1	2	1
1854	DIABETOLOGY & METABOLIC SYNDROME	2	7	7	0	0
1855	LIBYAN JOURNAL OF MEDICINE	2	6	6	0	0
1856	TOHOKU JOURNAL OF EXPERIMENTAL MEDICINE	2	4	4	0	0
1857	BRAZILIAN JOURNAL OF MEDICAL AND BIOLOGICAL RESEARCH	2	2	2	0	0
1858	JOURNAL OF EPIDEMIOLOGY AND COMMUNITY HEALTH	2	39	39	0	0
1859	MODERN PATHOLOGY	2	29	29	0	0
1860	SICOT-J	2	9	9	0	0
1861	SPATIAL INFORMATION RESEARCH	2	0	0	0	0
1862	HEALTHCARE IN LOW-RESOURCE SETTINGS	2	0	0	0	0
1863	THORACIC SURGERY CLINICS	2	2	2	0	0
1864	JANAC-JOURNAL OF THE ASSOCIATION OF NURSES IN AIDS CARE	2	2	2	0	0
1865	JOURNAL OF PHARMACY AND BIOALLIED SCIENCES	2	0	0	0	0
1866	TRANSLATIONAL LUNG CANCER RESEARCH	2	9	9	0	0
1867	JOURNAL OF HEPATOLOGY	2	7	5	2	1
1868	INDIAN JOURNAL OF EXPERIMENTAL BIOLOGY	2	1	1	0	0
1869	EXPERT REVIEW OF OPHTHALMOLOGY	2	0	0	0	0
1870	DRUGS & AGING	2	14	13	1	0.5
1871	CARBOHYDRATE POLYMERS	2	8	8	0	0
1872	TURKISH ARCHIVES OF PEDIATRICS	1	0	0	0	0
1873	DRUG AND ALCOHOL DEPENDENCE	1	7	7	0	0
1874	INFECTIOUS DISEASES AND CLINICAL MICROBIOLOGY	1	0	0	0	0
1875	JAPANESE JOURNAL OF CLINICAL ONCOLOGY	1	1	1	0	0
1876	ZOOLOGY	1	4	4	0	0
1877	GMS HYGIENE AND INFECTION CONTROL	1	2	2	0	0
1878	INDIAN JOURNAL OF GYNECOLOGIC ONCOLOGY	1	0	0	0	0
1879	CURRENT TREATMENT OPTIONS IN NEUROLOGY	1	0	0	0	0
1880	NUCLEUS-INDIA	1	0	0	0	0
1881	JOURNAL OF FORENSIC SCIENCES	1	0	0	0	0
1882	PEDIATRIC ALLERGY IMMUNOLOGY AND PULMONOLOGY	1	0	0	0	0
1883	JOURNAL OF PUBLIC HEALTH POLICY	1	5	5	0	0
1884	TRANSFUSION AND APHERESIS SCIENCE	1	27	24	3	3
1885	ADVANCES IN MEDICAL EDUCATION AND PRACTICE	1	0	0	0	0
1886	EUROPEAN NEUROLOGY	1	2	2	0	0
1887	JOURNAL OF BLOOD MEDICINE	1	12	12	0	0
1888	TURKISH JOURNAL OF BOTANY	1	2	2	0	0
1889	HARM REDUCTION JOURNAL	1	1	1	0	0
1890	GUT MICROBES	1	16	15	1	1
1891	GAZZETTA MEDICA ITALIANA ARCHIVIO PER LE SCIENZE MEDICHE	1	0	0	0	0
1892	EURASIAN JOURNAL OF EMERGENCY MEDICINE	1	0	0	0	0
1893	CHINESE HERBAL MEDICINES	1	5	5	0	0
1894	JOURNAL OF MACROMOLECULAR SCIENCE PART A-PURE AND APPLIED CHEMISTRY	1	0	0	0	0
1895	VASCULAR MEDICINE	1	0	0	0	0
1896	PROSTAGLANDINS & OTHER LIPID MEDIATORS	1	21	20	1	1
1897	CASE REPORTS IN PEDIATRICS	1	3	3	0	0
1898	BRITISH JOURNAL OF OPHTHALMOLOGY	1	2	2	0	0
1899	ANNALS OF GENERAL PSYCHIATRY	1	38	38	0	0
1900	JOURNAL OF GYNECOLOGY OBSTETRICS AND HUMAN REPRODUCTION	1	0	0	0	0
1901	JACS AU	1	16	16	0	0
1902	CLINICAL NEPHROLOGY	1	5	4	1	1
1903	ASIA & THE PACIFIC POLICY STUDIES	1	2	1	1	1
1904	EUROPEAN JOURNAL OF PAEDIATRIC NEUROLOGY	1	1	1	0	0
1905	CURRENT ISSUES IN PHARMACY AND MEDICAL SCIENCES	1	1	1	0	0
1906	JOURNAL OF NEUROLOGICAL SURGERY PART A-CENTRAL EUROPEAN NEUROSURGERY	1	0	0	0	0
1907	ANTHROPOLOGIE-INTERNATIONAL JOURNAL OF HUMAN DIVERSITY AND EVOLUTION	1	0	0	0	0
1908	HEART LUNG AND CIRCULATION	1	0	0	0	0
1909	NUTRITION	1	9	9	0	0
1910	BIOPHARMACEUTICS & DRUG DISPOSITION	1	1	1	0	0
1911	DARU-JOURNAL OF PHARMACEUTICAL SCIENCES	1	6	6	0	0
1912	SAO PAULO MEDICAL JOURNAL	1	0	0	0	0
1913	CURRENT ALLERGY & CLINICAL IMMUNOLOGY	1	2	2	0	0
1914	INTERNATIONAL JOURNAL OF MOLECULAR EPIDEMIOLOGY AND GENETICS	1	5	5	0	0
1915	JOURNAL OF LOW POWER ELECTRONICS AND APPLICATIONS	1	0	0	0	0
1916	ORGANIC COMMUNICATIONS	1	4	4	0	0
1917	HAND SURGERY & REHABILITATION	1	2	1	1	1
1918	JOURNAL OF ALLOYS AND COMPOUNDS	1	6	5	1	1
1919	PLASMID	1	6	6	0	0
1920	MEDIZINHISTORISCHES JOURNAL	1	0	0	0	0
1921	CARDIOVASCULAR INNOVATIONS AND APPLICATIONS	1	0	0	0	0
1922	MEDICAL ULTRASONOGRAPHY	1	0	0	0	0
1923	JOURNAL OF THE ROYAL STATISTICAL SOCIETY SERIES C-APPLIED STATISTICS	1	0	0	0	0
1924	INTERNATIONAL JOURNAL OF MEDICAL RESEARCH & HEALTH SCIENCES	1	0	0	0	0
1925	FRONTIERS IN MEDICAL TECHNOLOGY	1	3	3	0	0
1926	REVISTA DE BIOLOGIA TROPICAL	1	2	2	0	0
1927	ANNALES MEDICO-PSYCHOLOGIQUES	1	1	0	1	1
1928	BIOCONJUGATE CHEMISTRY	1	0	0	0	0
1929	PHARMACOGNOSY MAGAZINE	1	1	1	0	0
1930	TREMOR AND OTHER HYPERKINETIC MOVEMENTS	1	4	4	0	0
1931	GENETIC EPIDEMIOLOGY	1	4	4	0	0
1932	JOURNAL OF OCCUPATIONAL MEDICINE AND TOXICOLOGY	1	2	2	0	0
1933	EUROPEAN JOURNAL OF MEDICINAL CHEMISTRY REPORTS	1	5	5	0	0
1934	MOLECULAR CRYSTALS AND LIQUID CRYSTALS	1	1	1	0	0
1935	JOURNAL OF CLINICAL ENDOCRINOLOGY & METABOLISM	1	1	1	0	0
1936	JOURNAL OF NATURAL PRODUCTS	1	12	12	0	0
1937	INQUIRY-THE JOURNAL OF HEALTH CARE ORGANIZATION PROVISION AND FINANCING	1	0	0	0	0
1938	CUTIS	1	1	1	0	0
1939	BIOTECHNIQUES	1	6	6	0	0
1940	FUTURE GENERATION COMPUTER SYSTEMS-THE INTERNATIONAL JOURNAL OF ESCIENCE	1	4	4	0	0
1941	SEXUAL AND REPRODUCTIVE HEALTH MATTERS	1	1	1	0	0
1942	JOURNAL OF COSMETIC DERMATOLOGY	1	0	0	0	0
1943	ALKOHOLIZM I NARKOMANIA-ALCOHOLISM AND DRUG ADDICTION	1	0	0	0	0
1944	PROCEEDINGS OF THE NATIONAL ACADEMY OF SCIENCES OF BELARUS-AGRARIAN SERIES	1	0	0	0	0
1945	VIROLOGY JOURNAL	1	4	4	0	0
1946	SPECTROSCOPY AND SPECTRAL ANALYSIS	1	0	0	0	0
1947	COMPTES RENDUS DE L ACADEMIE BULGARE DES SCIENCES	1	1	1	0	0
1948	ANNALS ACADEMY OF MEDICINE SINGAPORE	1	0	0	0	0
1949	BOSNIAN JOURNAL OF BASIC MEDICAL SCIENCES	1	1	1	0	0
1950	JOURNAL OF APPLIED ELECTROCHEMISTRY	1	0	0	0	0
1951	ACS CATALYSIS	1	15	14	1	1
1952	LEUKEMIA & LYMPHOMA	1	6	4	2	2
1953	CHIRURGIA-ITALY	1	0	0	0	0
1954	SOUTH AFRICAN JOURNAL OF SURGERY	1	1	1	0	0
1955	CHEMICAL REVIEWS	1	22	22	0	0
1956	HEALTH AND QUALITY OF LIFE OUTCOMES	1	0	0	0	0
1957	JOURNAL OF HEMATOLOGY	1	0	0	0	0
1958	PHOTONIC SENSORS	1	4	4	0	0
1959	EUROPEAN REVIEW OF AGRICULTURAL ECONOMICS	1	0	0	0	0
1960	JOURNAL OF MEDICAL HUMANITIES	1	0	0	0	0
1961	PRECISION MEDICAL SCIENCES	1	0	0	0	0
1962	TURKISH JOURNAL OF NEUROLOGY	1	0	0	0	0
1963	JOURNAL OF ROBOTIC SURGERY	1	0	0	0	0
1964	ENDOCRINE	1	2	2	0	0
1965	HUMAN GENE	1	0	0	0	0
1966	B-ENT	1	0	0	0	0
1967	JOURNAL OF TRANSLATIONAL INTERNAL MEDICINE	1	28	27	1	1
1968	CLINICAL LYMPHOMA MYELOMA & LEUKEMIA	1	17	17	0	0
1969	CLINICAL CHEMISTRY AND LABORATORY MEDICINE	1	0	0	0	0
1970	PHARMACEUTICAL CARE ESPANA	1	0	0	0	0
1971	MEDICINE AND HEALTH-KUALA LUMPUR	1	0	0	0	0
1972	SEPARATIONS	1	0	0	0	0
1973	GASTROENTEROLOGY CLINICS OF NORTH AMERICA	1	17	17	0	0
1974	JOURNAL OF VECTOR BORNE DISEASES	1	0	0	0	0
1975	MATHEMATICS IN COMPUTER SCIENCE	1	3	3	0	0
1976	DRUG RESISTANCE UPDATES	1	1	1	0	0
1977	CONTEMPORARY MATHEMATICS	1	2	2	0	0
1978	FRONTIERS IN PHYSICS	1	5	5	0	0
1979	ACTA OTORHINOLARYNGOLOGICA ITALICA	1	2	2	0	0
1980	JOURNAL OF NEUROIMMUNOLOGY	1	1	1	0	0
1981	ACS MEASUREMENT SCIENCE AU	1	0	0	0	0
1982	MEDECINE NUCLEAIRE-IMAGERIE FONCTIONNELLE ET METABOLIQUE	1	0	0	0	0
1983	EUROPEAN JOURNAL OF HEALTH ECONOMICS	1	8	8	0	0
1984	NEUROLOGIA	1	1	1	0	0
1985	BIOCHEMISTRY MOSCOW SUPPLEMENT SERIES A-MEMBRANE AND CELL BIOLOGY	1	0	0	0	0
1986	ESMO OPEN	1	23	23	0	0
1987	CLINICAL NEUROPHYSIOLOGY	1	0	0	0	0
1988	ANNALS OF THORACIC AND CARDIOVASCULAR SURGERY	1	2	2	0	0
1989	CORSALUD	1	0	0	0	0
1990	JOURNAL OF BIOCHEMISTRY	1	1	0	1	1
1991	EGYPTIAN JOURNAL OF CHEMISTRY	1	0	0	0	0
1992	BIOMEDICAL MICRODEVICES	1	2	2	0	0
1993	AIP ADVANCES	1	0	0	0	0
1994	ANNALS OF OCCUPATIONAL AND ENVIRONMENTAL MEDICINE	1	4	4	0	0
1995	JOURNAL OF MATERIALS CHEMISTRY C	1	0	0	0	0
1996	WOMENS WRITING	1	0	0	0	0
1997	JOURNAL OF MICROENCAPSULATION	1	5	5	0	0
1998	VETERINARY PATHOLOGY	1	0	0	0	0
1999	COMMUNICATIONS IN STATISTICS-SIMULATION AND COMPUTATION	1	1	1	0	0
[truncated: 1,227 more rows]

## Sheet: HIV-AIDS 2020-23
Rank	Name	Web of Science Documents	Times Cited	Times Cited without Self-Citations	SC	SC/pub
1	CLINICAL INFECTIOUS DISEASES	645	6707	6337	370	0.573643
2	AIDS	539	2806	2568	238	0.441558
3	AIDS AND BEHAVIOR	537	3308	2850	458	0.852886
4	VIRUSES-BASEL	505	2416	1992	424	0.839604
5	PLOS ONE	480	2011	1879	132	0.275
6	JAIDS-JOURNAL OF ACQUIRED IMMUNE DEFICIENCY SYNDROMES	405	2125	2022	103	0.254321
7	FRONTIERS IN IMMUNOLOGY	340	1750	1511	239	0.702941
8	JOURNAL OF THE INTERNATIONAL AIDS SOCIETY	312	2358	2128	230	0.737179
9	AIDS CARE-PSYCHOLOGICAL AND SOCIO-MEDICAL ASPECTS OF AIDS/HIV	303	780	745	35	0.115512
10	BMJ OPEN	302	837	808	29	0.0960265
11	JOURNAL OF VIROLOGY	296	1773	1590	183	0.618243
12	BMC INFECTIOUS DISEASES	288	1168	1118	50	0.173611
13	JOURNAL OF INFECTIOUS DISEASES	268	2082	1977	105	0.391791
14	AIDS RESEARCH AND HUMAN RETROVIRUSES	265	640	580	60	0.226415
15	INTERNATIONAL JOURNAL OF STD & AIDS	252	470	449	21	0.0833333
16	OPEN FORUM INFECTIOUS DISEASES	240	754	708	46	0.191667
17	BMC PUBLIC HEALTH	236	1218	1127	91	0.385593
18	HIV MEDICINE	213	1096	1017	79	0.370892
19	SCIENTIFIC REPORTS	190	1216	1169	47	0.247368
20	CUREUS JOURNAL OF MEDICAL SCIENCE	184	150	139	11	0.0597826
21	HIV AIDS-RESEARCH AND PALLIATIVE CARE	182	538	486	52	0.285714
22	AIDS RESEARCH AND THERAPY	176	562	537	25	0.142045
23	INTERNATIONAL JOURNAL OF MOLECULAR SCIENCES	131	462	404	58	0.442748
24	FRONTIERS IN MICROBIOLOGY	123	644	600	44	0.357724
25	MEDICINE	122	317	313	4	0.0327869
26	JOURNAL OF ANTIMICROBIAL CHEMOTHERAPY	121	591	527	64	0.528926
27	FRONTIERS IN PUBLIC HEALTH	117	224	203	21	0.179487
28	INTERNATIONAL JOURNAL OF ENVIRONMENTAL RESEARCH AND PUBLIC HEALTH	116	435	400	35	0.301724
29	HIV & AIDS REVIEW	112	48	42	6	0.0535714
30	CURRENT HIV RESEARCH	111	182	168	14	0.126126
31	LANCET HIV	110	2362	2216	146	1.32727
32	MBIO	102	678	640	38	0.372549
33	PLOS PATHOGENS	100	1001	945	56	0.56
34	PAN AFRICAN MEDICAL JOURNAL	100	171	164	7	0.07
35	JOURNAL OF MEDICAL VIROLOGY	98	416	369	47	0.479592
36	AIDS PATIENT CARE AND STDS	92	472	359	113	1.22826
37	FRONTIERS IN CELLULAR AND INFECTION MICROBIOLOGY	88	444	409	35	0.397727
38	VACCINES	84	363	298	65	0.77381
39	INTERNATIONAL JOURNAL OF INFECTIOUS DISEASES	81	507	498	9	0.111111
40	BMC HEALTH SERVICES RESEARCH	79	242	233	9	0.113924
41	CURRENT OPINION IN HIV AND AIDS	78	584	556	28	0.358974
42	CURRENT HIV/AIDS REPORTS	77	512	491	21	0.272727
43	FRONTIERS IN MEDICINE	72	161	153	8	0.111111
44	NATURE COMMUNICATIONS	71	769	741	28	0.394366
45	PROCEEDINGS OF THE NATIONAL ACADEMY OF SCIENCES OF THE UNITED STATES OF AMERICA	70	1029	995	34	0.485714
46	PATHOGENS	70	285	267	18	0.257143
47	JOURNAL OF NEUROVIROLOGY	67	293	270	23	0.343284
48	SEXUAL HEALTH	66	161	124	37	0.560606
49	SEXUALLY TRANSMITTED DISEASES	66	197	167	30	0.454545
50	JOURNAL OF THE INTERNATIONAL ASSOCIATION OF PROVIDERS OF AIDS CARE	66	192	189	3	0.0454545
51	CELLS	66	457	419	38	0.575758
52	SOUTHERN AFRICAN JOURNAL OF HIV MEDICINE	65	207	189	18	0.276923
53	ANTIMICROBIAL AGENTS AND CHEMOTHERAPY	65	386	368	18	0.276923
54	AFRICAN HEALTH SCIENCES	64	121	71	50	0.78125
55	JMIR RESEARCH PROTOCOLS	63	226	217	9	0.142857
56	EUROPEAN JOURNAL OF MEDICINAL CHEMISTRY	63	500	443	57	0.904762
57	AIDS EDUCATION AND PREVENTION	62	146	137	9	0.145161
58	RETROVIROLOGY	61	315	310	5	0.0819672
59	INDIAN JOURNAL OF SEXUALLY TRANSMITTED DISEASES AND AIDS	59	32	30	2	0.0338983
60	JANAC-JOURNAL OF THE ASSOCIATION OF NURSES IN AIDS CARE	58	148	140	8	0.137931
61	MOLECULES	57	266	247	19	0.333333
62	AJAR-AFRICAN JOURNAL OF AIDS RESEARCH	56	135	129	6	0.107143
63	MICROBIOLOGY SPECTRUM	55	106	100	6	0.109091
64	ARCHIVES OF SEXUAL BEHAVIOR	53	277	258	19	0.358491
65	JOURNAL OF CLINICAL MEDICINE	53	151	143	8	0.150943
66	CELL REPORTS	52	494	481	13	0.25
67	FRONTIERS IN REPRODUCTIVE HEALTH	52	86	57	29	0.557692
68	INFECTION AND DRUG RESISTANCE	50	141	124	17	0.34
69	EBIOMEDICINE	50	385	363	22	0.44
70	ECLINICALMEDICINE	48	676	662	14	0.291667
71	SEXUALLY TRANSMITTED INFECTIONS	47	265	249	16	0.340426
72	AIDS REVIEWS	47	115	106	9	0.191489
73	TROPICAL MEDICINE AND INFECTIOUS DISEASE	45	119	90	29	0.644444
74	CHINESE MEDICAL JOURNAL	44	128	109	19	0.431818
75	FRONTIERS IN PHARMACOLOGY	44	196	186	10	0.227273
76	JMIR FORMATIVE RESEARCH	43	100	93	7	0.162791
77	PEDIATRIC INFECTIOUS DISEASE JOURNAL	42	129	116	13	0.309524
78	MICROORGANISMS	40	156	146	10	0.25
79	JOURNAL OF RACIAL AND ETHNIC HEALTH DISPARITIES	39	143	131	12	0.307692
80	HELIYON	39	74	72	2	0.0512821
81	TROPICAL MEDICINE & INTERNATIONAL HEALTH	38	104	103	1	0.0263158
82	VIROLOGY JOURNAL	37	224	216	8	0.216216
83	JOURNAL OF CLINICAL VIROLOGY	37	106	96	10	0.27027
84	HEALTHCARE	37	72	62	10	0.27027
85	JOURNAL OF MEDICINAL CHEMISTRY	37	400	339	61	1.64865
86	ELIFE	36	350	341	9	0.25
87	JOURNAL OF BIOLOGICAL CHEMISTRY	35	293	283	10	0.285714
88	ISCIENCE	35	168	166	2	0.0571429
89	JOURNAL OF BIOMOLECULAR STRUCTURE & DYNAMICS	34	205	161	44	1.29412
90	HIV RESEARCH & CLINICAL PRACTICE	34	87	86	1	0.0294118
91	INFECTION GENETICS AND EVOLUTION	33	96	92	4	0.121212
92	IDCASES	32	42	41	1	0.03125
93	VACCINE	32	147	143	4	0.125
94	VIROLOGY	32	80	74	6	0.1875
95	JOURNAL OF MEDICAL INTERNET RESEARCH	31	186	177	9	0.290323
96	MMWR-MORBIDITY AND MORTALITY WEEKLY REPORT	31	426	411	15	0.483871
97	JOURNAL OF ADOLESCENT HEALTH	31	120	91	29	0.935484
98	JMIR PUBLIC HEALTH AND SURVEILLANCE	31	104	100	4	0.129032
99	JOURNAL OF VIRUS ERADICATION	31	91	86	5	0.16129
100	BMC PEDIATRICS	30	38	35	3	0.1
101	FRONTIERS IN VIROLOGY	30	22	22	0	0
102	BMC WOMENS HEALTH	30	130	127	3	0.1
103	JOURNAL OF HIV-AIDS & SOCIAL SERVICES	30	41	40	1	0.0333333
104	INFECTIOUS DISEASES AND THERAPY	30	158	154	4	0.133333
105	TRIALS	30	106	100	6	0.2
106	OCULAR IMMUNOLOGY AND INFLAMMATION	28	63	44	19	0.678571
107	SOCIAL SCIENCE & MEDICINE	28	100	95	5	0.178571
108	EMERGING MICROBES & INFECTIONS	28	247	230	17	0.607143
109	JOURNAL OF FAMILY MEDICINE AND PRIMARY CARE	28	50	47	3	0.107143
110	JOURNAL OF CLINICAL INVESTIGATION	28	620	603	17	0.607143
111	ENFERMEDADES INFECCIOSAS Y MICROBIOLOGIA CLINICA	28	49	44	5	0.178571
112	CULTURE HEALTH & SEXUALITY	26	128	119	9	0.346154
113	ANTIVIRAL THERAPY	26	40	40	0	0
114	REVISTA DA SOCIEDADE BRASILEIRA DE MEDICINA TROPICAL	26	34	32	2	0.0769231
115	GLOBAL PUBLIC HEALTH	26	94	90	4	0.153846
116	BIOMED RESEARCH INTERNATIONAL	26	125	122	3	0.115385
117	JOURNAL OF INFECTION	26	126	111	15	0.576923
118	JOURNAL OF THE PEDIATRIC INFECTIOUS DISEASES SOCIETY	26	93	87	6	0.230769
119	INTERNATIONAL JOURNAL OF ANTIMICROBIAL AGENTS	26	166	165	1	0.0384615
120	DRUG AND ALCOHOL DEPENDENCE	25	238	225	13	0.52
121	SAGE OPEN MEDICINE	25	43	42	1	0.04
122	JOURNAL OF CLINICAL AND DIAGNOSTIC RESEARCH	25	2	2	0	0
123	NUCLEIC ACIDS RESEARCH	25	209	194	15	0.6
124	FRONTIERS IN NEUROLOGY	24	115	110	5	0.208333
125	DIAGNOSTICS	24	54	49	5	0.208333
126	JOURNAL OF MOLECULAR BIOLOGY	24	118	108	10	0.416667
127	NEW ENGLAND JOURNAL OF MEDICINE	24	1220	1205	15	0.625
128	PHARMACEUTICS	24	103	93	10	0.416667
129	CADERNOS DE SAUDE PUBLICA	24	43	33	10	0.416667
130	CHAOS SOLITONS & FRACTALS	24	427	393	34	1.41667
131	AMERICAN JOURNAL OF PUBLIC HEALTH	24	197	191	6	0.25
132	BIOORGANIC & MEDICINAL CHEMISTRY	23	126	109	17	0.73913
133	INFECTION AND CHEMOTHERAPY	23	89	64	25	1.08696
134	CANCERS	23	175	153	22	0.956522
135	JOURNAL OF INFECTION AND CHEMOTHERAPY	23	80	72	8	0.347826
136	PLOS MEDICINE	23	243	236	7	0.304348
137	BIOMEDICINES	22	125	116	9	0.409091
138	JOURNAL OF IMMUNOLOGY	22	155	153	2	0.0909091
139	HEALTH PROMOTION PRACTICE	22	66	63	3	0.136364
140	MHEALTH	22	139	132	7	0.318182
141	JOURNAL OF GLOBAL ANTIMICROBIAL RESISTANCE	22	92	91	1	0.0454545
142	JOURNAL OF NEUROIMMUNE PHARMACOLOGY	22	213	195	18	0.818182
143	CLINICAL MICROBIOLOGY AND INFECTION	22	170	167	3	0.136364
144	INTERNATIONAL JOURNAL OF DRUG POLICY	22	117	113	4	0.181818
145	ARCHIVES OF VIROLOGY	21	73	72	1	0.047619
146	BIOMOLECULES	21	47	42	5	0.238095
147	AMERICAN JOURNAL OF MENS HEALTH	21	40	39	1	0.047619
148	AMERICAN JOURNAL OF TROPICAL MEDICINE AND HYGIENE	21	65	63	2	0.0952381
149	CLINICAL CASE REPORTS	21	21	21	0	0
150	ACS INFECTIOUS DISEASES	21	158	153	5	0.238095
151	JOURNAL OF INFECTION IN DEVELOPING COUNTRIES	21	29	29	0	0
152	BRAZILIAN JOURNAL OF INFECTIOUS DISEASES	20	114	111	3	0.15
153	LANCET	20	608	589	19	0.95
154	JCI INSIGHT	20	270	266	4	0.2
155	EXPERT REVIEW OF ANTI-INFECTIVE THERAPY	20	86	85	1	0.05
156	INFECTION	20	327	317	10	0.5
157	LIFE-BASEL	20	82	81	1	0.05
158	VIRUS EVOLUTION	20	36	33	3	0.15
159	VIRUS RESEARCH	20	82	81	1	0.05
160	INFECTIOUS DISEASE REPORTS	19	22	20	2	0.105263
161	JOURNAL OF LEUKOCYTE BIOLOGY	19	164	161	3	0.157895
162	CHINA CDC WEEKLY	19	72	68	4	0.210526
163	FRONTIERS IN PSYCHIATRY	19	54	54	0	0
164	BMJ CASE REPORTS	19	15	14	1	0.0526316
165	PHARMACEUTICALS	19	95	87	8	0.421053
166	JOURNAL OF CLINICAL MICROBIOLOGY	19	132	123	9	0.473684
167	ACS MEDICINAL CHEMISTRY LETTERS	18	122	117	5	0.277778
168	INDIAN JOURNAL OF PUBLIC HEALTH	18	25	24	1	0.0555556
169	JOURNAL OF MICROBIOLOGY IMMUNOLOGY AND INFECTION	18	50	41	9	0.5
170	SCIENCE ADVANCES	18	132	128	4	0.222222
171	INTERNATIONAL JOURNAL OF GYNECOLOGY & OBSTETRICS	18	37	36	1	0.0555556
172	CELL HOST & MICROBE	18	452	448	4	0.222222
173	JOURNAL OF THE PAKISTAN MEDICAL ASSOCIATION	18	16	15	1	0.0555556
174	REVISTA BRASILEIRA DE ENFERMAGEM	18	27	24	3	0.166667
175	PATIENT PREFERENCE AND ADHERENCE	18	75	73	2	0.111111
176	FRONTIERS IN PEDIATRICS	17	29	29	0	0
177	PUBLIC HEALTH REPORTS	17	36	32	4	0.235294
178	VIROLOGICA SINICA	17	52	49	3	0.176471
179	JOURNAL OF FUNGI	17	55	44	11	0.647059
180	AIDS RESEARCH AND TREATMENT	17	46	46	0	0
181	JMIR MHEALTH AND UHEALTH	17	104	97	7	0.411765
182	JOURNAL OF MEDICAL CASE REPORTS	17	12	12	0	0
183	INFECTIOUS DISEASES OF POVERTY	17	109	101	8	0.470588
184	THERAPEUTIC ADVANCES IN INFECTIOUS DISEASE	17	42	37	5	0.294118
185	NPJ VACCINES	17	154	149	5	0.294118
186	GLOBAL HEALTH ACTION	17	33	33	0	0
187	EPIDEMIOLOGY AND INFECTION	17	45	43	2	0.117647
188	BIOORGANIC & MEDICINAL CHEMISTRY LETTERS	17	66	62	4	0.235294
189	FRONTIERS IN ONCOLOGY	16	44	40	4	0.25
190	MATHEMATICAL BIOSCIENCES AND ENGINEERING	16	41	36	5	0.3125
191	ACTA PAULISTA DE ENFERMAGEM	16	18	16	2	0.125
192	MICROBIAL PATHOGENESIS	16	72	67	5	0.3125
193	SCIENCE TRANSLATIONAL MEDICINE	16	404	401	3	0.1875
194	NATURE MEDICINE	16	423	410	13	0.8125
195	REVISTA CHILENA DE INFECTOLOGIA	16	2	1	1	0.0625
196	REVISTA DE SAUDE PUBLICA	16	37	35	2	0.125
197	BRITISH JOURNAL OF CLINICAL PHARMACOLOGY	16	66	56	10	0.625
198	WOMENS HEALTH	15	18	18	0	0
199	PLOS NEGLECTED TROPICAL DISEASES	15	75	68	7	0.466667
200	PLOS COMPUTATIONAL BIOLOGY	15	44	43	1	0.0666667
201	AMERICAN JOURNAL OF CASE REPORTS	15	37	37	0	0
202	SAMJ SOUTH AFRICAN MEDICAL JOURNAL	15	25	24	1	0.0666667
203	AFRICAN JOURNAL OF PRIMARY HEALTH CARE & FAMILY MEDICINE	15	33	32	1	0.0666667
204	SEXUALITY RESEARCH AND SOCIAL POLICY	15	33	32	1	0.0666667
205	MEDICINA CLINICA	15	10	8	2	0.133333
206	JOURNAL OF THE AMERICAN HEART ASSOCIATION	15	137	133	4	0.266667
207	TRANSACTIONS OF THE ROYAL SOCIETY OF TROPICAL MEDICINE AND HYGIENE	15	36	36	0	0
208	CIENCIA & SAUDE COLETIVA	15	16	16	0	0
209	CELL REPORTS MEDICINE	15	109	105	4	0.266667
210	JOURNAL OF IMMIGRANT AND MINORITY HEALTH	15	33	32	1	0.0666667
211	BIOORGANIC CHEMISTRY	15	87	70	17	1.13333
212	JOURNAL OF INFECTION AND PUBLIC HEALTH	14	41	40	1	0.0714286
213	LANCET GLOBAL HEALTH	14	116	107	9	0.642857
214	SCIENTIFIC AFRICAN	14	22	20	2	0.142857
215	ARCHIVES OF PUBLIC HEALTH	14	40	39	1	0.0714286
216	BALI MEDICAL JOURNAL	14	3	1	2	0.142857
217	FRONTIERS IN CARDIOVASCULAR MEDICINE	14	49	43	6	0.428571
218	MYCOSES	14	50	48	2	0.142857
219	FUTURE VIROLOGY	14	20	18	2	0.142857
220	CLINICAL EPIDEMIOLOGY AND GLOBAL HEALTH	14	8	8	0	0
221	MATHEMATICAL METHODS IN THE APPLIED SCIENCES	14	101	90	11	0.785714
222	PREVENTIVE MEDICINE REPORTS	14	61	59	2	0.142857
223	BMC RESEARCH NOTES	14	36	35	1	0.0714286
224	JOURNAL OF PHARMACEUTICAL RESEARCH INTERNATIONAL	14	3	2	1	0.0714286
225	NATURE STRUCTURAL & MOLECULAR BIOLOGY	14	213	206	7	0.5
226	MEDICINA-LITHUANIA	14	32	28	4	0.285714
227	FRONTIERS IN GENETICS	14	46	46	0	0
228	INFECTIOUS AGENTS AND CANCER	14	29	26	3	0.214286
229	SAHARA J-JOURNAL OF SOCIAL ASPECTS OF HIV-AIDS	14	14	14	0	0
230	ANNALS OF PHARMACOTHERAPY	14	57	56	1	0.0714286
231	BIOCHEMICAL AND BIOPHYSICAL RESEARCH COMMUNICATIONS	14	50	48	2	0.142857
232	LANCET REGIONAL HEALTH-WESTERN PACIFIC	13	42	40	2	0.153846
233	JOURNAL OF VIRAL HEPATITIS	13	53	48	5	0.384615
234	BMC PREGNANCY AND CHILDBIRTH	13	50	49	1	0.0769231
235	BMC PSYCHIATRY	13	51	48	3	0.230769
236	SAGE OPEN MEDICAL CASE REPORTS	13	15	15	0	0
237	JOURNAL OF PUBLIC HEALTH-HEIDELBERG	13	7	7	0	0
238	INTERNATIONAL JOURNAL OF BIOMATHEMATICS	13	37	31	6	0.461538
239	BIOCHEMICAL PHARMACOLOGY	13	75	70	5	0.384615
240	GLOBAL HEALTH & MEDICINE	13	30	26	4	0.307692
241	JOURNAL OF INTERNATIONAL MEDICAL RESEARCH	13	24	23	1	0.0769231
242	HARM REDUCTION JOURNAL	12	31	29	2	0.166667
243	HEALTH AND QUALITY OF LIFE OUTCOMES	12	55	53	2	0.166667
244	INFEKTSIYA I IMMUNITET	12	3	1	2	0.166667
245	CASE REPORTS IN INFECTIOUS DISEASES	12	11	10	1	0.0833333
246	REVISTA DA ESCOLA DE ENFERMAGEM DA USP	12	4	1	3	0.25
247	JAMA-JOURNAL OF THE AMERICAN MEDICAL ASSOCIATION	12	374	363	11	0.916667
248	INFECTIOUS DISEASES IN CLINICAL PRACTICE	12	1	1	0	0
249	REVISTA ESPANOLA DE QUIMIOTERAPIA	12	14	13	1	0.0833333
250	BMC MEDICINE	12	192	189	3	0.25
251	CYTOKINE	12	82	81	1	0.0833333
252	ANNALS OF INTERNAL MEDICINE	12	294	288	6	0.5
253	JOURNAL OF MULTIDISCIPLINARY HEALTHCARE	12	31	28	3	0.25
254	ETHIOPIAN JOURNAL OF HEALTH SCIENCES	12	19	17	2	0.166667
255	AMERICAN JOURNAL OF HEALTH-SYSTEM PHARMACY	12	26	23	3	0.25
256	WORLD JOURNAL OF CLINICAL CASES	12	11	8	3	0.25
257	INTERNATIONAL IMMUNOPHARMACOLOGY	12	42	38	4	0.333333
258	TRANSLATIONAL BEHAVIORAL MEDICINE	12	57	54	3	0.25
259	HEALTH SCIENCE REPORTS	12	10	10	0	0
260	HEALTH SA GESONDHEID	11	11	9	2	0.181818
261	EMBO JOURNAL	11	174	170	4	0.363636
262	STAR PROTOCOLS	11	13	11	2	0.181818
263	PREVENTION SCIENCE	11	38	32	6	0.545455
264	AMERICAN JOURNAL OF EPIDEMIOLOGY	11	71	70	1	0.0909091
265	NUTRIENTS	11	35	31	4	0.363636
266	TROPICAL MEDICINE AND HEALTH	11	38	38	0	0
267	TRANSFUSION	11	21	14	7	0.636364
268	INDIAN JOURNAL OF OPHTHALMOLOGY	11	34	27	7	0.636364
269	MSPHERE	11	74	72	2	0.181818
270	INTERNATIONAL JOURNAL OF MYCOBACTERIOLOGY	11	11	9	2	0.181818
271	JOURNAL OF TRANSLATIONAL MEDICINE	11	40	38	2	0.181818
272	SCIENCE	11	409	407	2	0.181818
273	VIROLOGIE	11	10	2	8	0.727273
274	PREVENTIVE MEDICINE	11	40	38	2	0.181818
275	SOUTHERN AFRICAN JOURNAL OF INFECTIOUS DISEASES	11	9	8	1	0.0909091
276	VIRULENCE	11	50	49	1	0.0909091
277	JOURNAL OF BIOLOGICAL DYNAMICS	11	20	18	2	0.181818
278	INTERNAL MEDICINE JOURNAL	11	21	15	6	0.545455
279	INTERNATIONAL HEALTH	11	38	37	1	0.0909091
280	VIRAL IMMUNOLOGY	11	9	9	0	0
281	JAMA NETWORK OPEN	11	495	485	10	0.909091
282	ALEXANDRIA ENGINEERING JOURNAL	11	234	196	38	3.45455
283	COMMUNICATIONS BIOLOGY	11	43	42	1	0.0909091
284	JOURNAL OF PERSONALIZED MEDICINE	11	9	8	1	0.0909091
285	SYSTEMATIC REVIEWS	11	48	48	0	0
286	REVISTA DO INSTITUTO DE MEDICINA TROPICAL DE SAO PAULO	10	8	8	0	0
287	ANNALS OF MEDICINE AND SURGERY	10	25	20	5	0.5
288	INTERNATIONAL JOURNAL OF GENERAL MEDICINE	10	37	37	0	0
289	FRONTIERS IN GLOBAL WOMENS HEALTH	10	14	14	0	0
290	HEALTH & SOCIAL CARE IN THE COMMUNITY	10	38	36	2	0.2
291	JOURNAL OF HEALTH CARE FOR THE POOR AND UNDERSERVED	10	11	11	0	0
292	JOURNAL OF PHARMACY PRACTICE	10	17	16	1	0.1
293	IMMUNITY INFLAMMATION AND DISEASE	10	61	60	1	0.1
294	PAKISTAN JOURNAL OF MEDICAL & HEALTH SCIENCES	10	1	1	0	0
295	BMC NEPHROLOGY	10	8	7	1	0.1
296	PEERJ	10	25	25	0	0
297	PUBLIC HEALTH ACTION	10	21	17	4	0.4
298	TRANSPLANT INFECTIOUS DISEASE	10	52	48	4	0.4
299	REVISTA DA ASSOCIACAO MEDICA BRASILEIRA	10	13	10	3	0.3
300	EVALUATION AND PROGRAM PLANNING	10	19	18	1	0.1
301	REVISTA LATINO-AMERICANA DE ENFERMAGEM	10	25	21	4	0.4
302	JOURNAL OF BEHAVIORAL MEDICINE	10	26	24	2	0.2
303	MATHEMATICS AND COMPUTERS IN SIMULATION	10	101	98	3	0.3
304	TSQ-TRANSGENDER STUDIES QUARTERLY	10	11	10	1	0.1
305	EMERGENCIAS	10	43	31	12	1.2
306	MOLECULAR BIOLOGY	10	6	5	1	0.1
307	BIOMEDICINE & PHARMACOTHERAPY	10	44	39	5	0.5
308	JOURNAL OF WOMENS HEALTH	10	23	22	1	0.1
309	BRITISH JOURNAL OF HAEMATOLOGY	10	31	31	0	0
310	KLIMIK JOURNAL	10	5	4	1	0.1
311	MATHEMATICS	10	53	38	15	1.5
312	ACTA PHARMACEUTICA SINICA B	10	207	190	17	1.7
313	BRAIN SCIENCES	10	15	14	1	0.1
314	CANADIAN JOURNAL OF INFECTIOUS DISEASES & MEDICAL MICROBIOLOGY	9	12	11	1	0.111111
315	QUALITY OF LIFE RESEARCH	9	65	62	3	0.333333
316	PSYCHOSOMATIC MEDICINE	9	45	37	8	0.888889
317	INTERNATIONAL JOURNAL OF DERMATOLOGY	9	6	6	0	0
318	REVISTA DE PESQUISA-CUIDADO E FUNDAMENTAL ONLINE	9	1	1	0	0
319	DIAGNOSTIC MICROBIOLOGY AND INFECTIOUS DISEASE	9	9	9	0	0
320	INFECTIOUS DISEASE CLINICS OF NORTH AMERICA	9	53	53	0	0
321	M S-MEDECINE SCIENCES	9	5	5	0	0
322	HUMAN VACCINES & IMMUNOTHERAPEUTICS	9	53	50	3	0.333333
323	JOURNAL OF COMMUNITY HEALTH	9	72	72	0	0
324	JOURNAL OF PUBLIC HEALTH MANAGEMENT AND PRACTICE	9	26	23	3	0.333333
325	AMERICAN JOURNAL OF TRANSPLANTATION	9	91	83	8	0.888889
326	INFECTIOUS DISEASES NOW	9	13	13	0	0
327	BMC IMMUNOLOGY	9	20	20	0	0
328	NATURE	9	368	362	6	0.666667
329	ANNALS OF EPIDEMIOLOGY	9	38	32	6	0.666667
330	TERAPEVTICHESKII ARKHIV	9	1	0	1	0.111111
331	JOURNAL OF SUBSTANCE ABUSE TREATMENT	9	61	57	4	0.444444
332	AMERICAN JOURNAL OF OBSTETRICS AND GYNECOLOGY	9	64	62	2	0.222222
333	EUROPEAN PHYSICAL JOURNAL PLUS	9	190	174	16	1.77778
334	BMJ GLOBAL HEALTH	9	58	55	3	0.333333
335	STATISTICS IN MEDICINE	9	20	20	0	0
336	INDIAN JOURNAL OF COMMUNITY HEALTH	9	1	1	0	0
337	OBSTETRICS AND GYNECOLOGY	9	9	6	3	0.333333
338	INDIAN JOURNAL OF MEDICAL RESEARCH	9	20	19	1	0.111111
339	CLINICAL LABORATORY	9	1	1	0	0
340	VULNERABLE CHILDREN AND YOUTH STUDIES	9	9	9	0	0
341	ANTIVIRAL RESEARCH	9	55	55	0	0
342	INTERNATIONAL JOURNAL OF CANCER	9	20	15	5	0.555556
343	TRENDS IN IMMUNOLOGY	8	45	45	0	0
344	JOURNAL OF BLOOD MEDICINE	8	15	14	1	0.125
345	JOURNAL OF URBAN HEALTH-BULLETIN OF THE NEW YORK ACADEMY OF MEDICINE	8	51	46	5	0.625
346	JOURNAL OF GENERAL VIROLOGY	8	14	14	0	0
347	JOURNAL OF PRIMARY CARE AND COMMUNITY HEALTH	8	14	14	0	0
348	AUTOPHAGY	8	82	78	4	0.5
349	VALUE IN HEALTH	8	52	50	2	0.25
350	HEALTH EDUCATION & BEHAVIOR	8	16	16	0	0
351	JOURNAL OF BIOSOCIAL SCIENCE	8	24	22	2	0.25
352	ACS OMEGA	8	19	18	1	0.125
353	ADVANCES IN DIFFERENCE EQUATIONS	8	309	258	51	6.375
354	JAPANESE JOURNAL OF INFECTIOUS DISEASES	8	5	5	0	0
355	JOURNAL OF CLINICAL VIROLOGY PLUS	8	0	0	0	0
356	EUROSURVEILLANCE	8	13	12	1	0.125
357	LANCET INFECTIOUS DISEASES	8	75	72	3	0.375
358	PATIENT-PATIENT CENTERED OUTCOMES RESEARCH	8	60	58	2	0.25
359	INFECTIOUS DISEASES	8	27	27	0	0
360	RESULTS IN PHYSICS	8	149	146	3	0.375
361	INTERNATIONAL JOURNAL OF TUBERCULOSIS AND LUNG DISEASE	8	37	31	6	0.75
362	JOURNAL OF CLINICAL PHARMACOLOGY	8	33	31	2	0.25
363	SANTE PUBLIQUE	8	1	1	0	0
364	JOURNAL OF KOREAN MEDICAL SCIENCE	8	18	16	2	0.25
365	ACTA MEDICA PORTUGUESA	8	2	1	1	0.125
366	INTERNATIONAL JOURNAL OF PHARMACEUTICS	8	53	45	8	1
367	CHILDREN AND YOUTH SERVICES REVIEW	8	18	17	1	0.125
368	REPRODUCTIVE HEALTH	8	27	25	2	0.25
369	JOURNAL OF HOMOSEXUALITY	8	37	37	0	0
370	EUROPEAN JOURNAL OF CLINICAL MICROBIOLOGY & INFECTIOUS DISEASES	8	38	38	0	0
371	JOURNAL OF PUBLIC HEALTH IN AFRICA	8	2	2	0	0
372	JOURNAL OF PUBLIC HEALTH RESEARCH	8	9	9	0	0
373	JBI EVIDENCE SYNTHESIS	8	5	4	1	0.125
374	NATURE MICROBIOLOGY	8	174	172	2	0.25
375	FRONTIERS IN CELL AND DEVELOPMENTAL BIOLOGY	8	91	85	6	0.75
376	EXPERT OPINION ON PHARMACOTHERAPY	8	20	19	1	0.125
377	HEALTH POLICY AND PLANNING	8	35	34	1	0.125
378	CLINICAL IMMUNOLOGY	8	27	27	0	0
379	PUBLIC HEALTH NURSING	8	17	16	1	0.125
380	NEUROSCIENCE LETTERS	8	39	37	2	0.25
381	GLOBAL HEALTH-SCIENCE AND PRACTICE	8	24	21	3	0.375
382	FARMACIA HOSPITALARIA	8	5	3	2	0.25
383	BMC ORAL HEALTH	8	13	11	2	0.25
384	APPLIED SCIENCES-BASEL	8	12	7	5	0.625
385	MEDICINAL CHEMISTRY	8	11	10	1	0.125
386	NEW MICROBIOLOGICA	8	7	7	0	0
387	INTERNATIONAL JOURNAL OF HEALTH PLANNING AND MANAGEMENT	8	11	11	0	0
388	QUALITATIVE HEALTH RESEARCH	8	28	24	4	0.5
389	ACTA TROPICA	8	32	31	1	0.125
390	AFRICAN JOURNAL OF LABORATORY MEDICINE	8	8	6	2	0.25
391	ANNEE DU MAGHREB	8	0	0	0	0
392	PROGRESS IN COMMUNITY HEALTH PARTNERSHIPS-RESEARCH EDUCATION AND ACTION	8	14	14	0	0
393	TRANSGENDER HEALTH	8	15	15	0	0
394	INTERNATIONAL JOURNAL OF SEXUAL HEALTH	8	47	40	7	0.875
395	JOURNAL OF THE AMERICAN COLLEGE OF CLINICAL PHARMACY	8	5	5	0	0
396	SOUTH AFRICAN FAMILY PRACTICE	8	9	6	3	0.375
397	ADDICTION	8	46	43	3	0.375
398	SOUTHERN MEDICAL JOURNAL	8	6	4	2	0.25
399	BIOMEDICAL AND ENVIRONMENTAL SCIENCES	8	10	9	1	0.125
400	AMERICAN JOURNAL OF PREVENTIVE MEDICINE	8	21	19	2	0.25
401	ACTUALITES PHARMACEUTIQUES	8	0	0	0	0
402	MEDICAL MYCOLOGY	8	32	30	2	0.25
403	FRONTIERS IN NUTRITION	8	14	14	0	0
404	INTERNAL MEDICINE	8	11	9	2	0.25
405	MYCOPATHOLOGIA	7	36	33	3	0.428571
406	GENES	7	20	18	2	0.285714
407	AFRICAN JOURNAL OF REPRODUCTIVE HEALTH	7	1	0	1	0.142857
408	SEXUAL AND REPRODUCTIVE HEALTH MATTERS	7	19	19	0	0
409	NEUROLOGICAL SCIENCES	7	9	8	1	0.142857
410	INTERVIROLOGY	7	18	18	0	0
411	ANNALS OF PALLIATIVE MEDICINE	7	22	22	0	0
412	DRUGS	7	161	160	1	0.142857
413	GLOBAL HEART	7	21	21	0	0
414	CONTEMPORARY CLINICAL TRIALS	7	15	15	0	0
415	FASEB JOURNAL	7	48	47	1	0.142857
416	INDIAN JOURNAL OF COMMUNITY MEDICINE	7	3	3	0	0
417	FRONTIERS IN NEUROSCIENCE	7	29	28	1	0.142857
418	MOLECULAR BIOLOGY REPORTS	7	13	13	0	0
419	JOURNAL OF HEALTH PSYCHOLOGY	7	37	36	1	0.142857
420	RSC ADVANCES	7	16	16	0	0
421	REV RENE	7	0	0	0	0
422	MOLECULAR THERAPY-NUCLEIC ACIDS	7	83	82	1	0.142857
423	LANCET REGIONAL HEALTH-AMERICAS	7	48	47	1	0.142857
424	BIOMEDICA	7	7	7	0	0
425	FRONTIERS IN ENDOCRINOLOGY	7	33	33	0	0
426	JOURNAL OF THEORETICAL BIOLOGY	7	5	5	0	0
427	JOURNAL OF CONTROLLED RELEASE	7	96	92	4	0.571429
428	JOURNAL OF CANCER RESEARCH AND THERAPEUTICS	7	6	5	1	0.142857
429	JOURNAL OF CLINICAL TUBERCULOSIS AND OTHER MYCOBACTERIAL DISEASES	7	8	8	0	0
430	CLINICAL GASTROENTEROLOGY AND HEPATOLOGY	7	44	42	2	0.285714
431	EXPERIMENTAL AND THERAPEUTIC MEDICINE	7	16	16	0	0
432	EXPERIMENTAL NEUROLOGY	7	26	26	0	0
433	LANCET MICROBE	7	70	69	1	0.142857
434	NATURE IMMUNOLOGY	7	120	116	4	0.571429
435	JOURNAL OF THE AMERICAN ACADEMY OF DERMATOLOGY	7	27	22	5	0.714286
436	EXPERT REVIEW OF VACCINES	7	61	57	4	0.571429
437	MEDITERRANEAN JOURNAL OF INFECTION MICROBES AND ANTIMICROBIALS	7	3	3	0	0
438	JOURNAL OF THE AMERICAN PHARMACISTS ASSOCIATION	7	29	24	5	0.714286
439	LIFE SCIENCES	7	23	23	0	0
440	CURRENT INFECTIOUS DISEASE REPORTS	7	18	18	0	0
441	INTERNATIONAL JOURNAL OF PUBLIC HEALTH	7	9	9	0	0
442	AGING-US	7	22	22	0	0
443	JOURNAL OF EPIDEMIOLOGY AND GLOBAL HEALTH	7	60	56	4	0.571429
444	JOURNAL OF AFFECTIVE DISORDERS	7	65	64	1	0.142857
445	MICROBES AND INFECTION	7	27	27	0	0
446	FLORA INFEKSIYON HASTALIKLARI VE KLINIK MIKROBIYOLOJI DERGISI	7	2	2	0	0
447	FRONTIERS IN MOLECULAR BIOSCIENCES	7	25	24	1	0.142857
448	CURRENT HYPERTENSION REPORTS	7	62	61	1	0.142857
449	LIFE SCIENCE ALLIANCE	7	41	39	2	0.285714
450	STIGMA AND HEALTH	7	64	60	4	0.571429
451	COMPUTATIONAL AND MATHEMATICAL METHODS IN MEDICINE	7	29	27	2	0.285714
452	COMMUNICATIONS IN MATHEMATICAL BIOLOGY AND NEUROSCIENCE	7	12	11	1	0.142857
453	JOURNAL OF GLOBAL INFECTIOUS DISEASES	7	8	8	0	0
454	SAR AND QSAR IN ENVIRONMENTAL RESEARCH	7	23	16	7	1
455	JOURNAL OF BONE AND MINERAL RESEARCH	7	21	14	7	1
456	NURSING OPEN	7	16	15	1	0.142857
457	BIOTECHNOLOGY LETTERS	7	27	26	1	0.142857
458	ANNALS OF MEDICINE	7	61	61	0	0
459	CANCER MEDICINE	7	15	14	1	0.142857
460	SOCIOLOGY OF HEALTH & ILLNESS	7	34	28	6	0.857143
461	BULLETIN OF MATHEMATICAL BIOLOGY	7	15	12	3	0.428571
462	AIMS MATHEMATICS	7	62	55	7	1
463	CHEMMEDCHEM	7	43	43	0	0
464	BMC MEDICAL ETHICS	7	13	11	2	0.285714
465	MOLECULAR THERAPY-METHODS & CLINICAL DEVELOPMENT	7	30	30	0	0
466	EUROPEAN JOURNAL OF OBSTETRICS & GYNECOLOGY AND REPRODUCTIVE BIOLOGY	7	29	29	0	0
467	SUBSTANCE USE & MISUSE	7	13	13	0	0
468	JOURNAL OF THE AMERICAN COLLEGE OF EMERGENCY PHYSICIANS OPEN	6	18	17	1	0.166667
469	FEBS JOURNAL	6	30	29	1	0.166667
470	ARCHIVES OF CLINICAL INFECTIOUS DISEASES	6	0	0	0	0
471	NEW MICROBES AND NEW INFECTIONS	6	15	14	1	0.166667
472	JOURNAL OF THE EUROPEAN ACADEMY OF DERMATOLOGY AND VENEREOLOGY	6	7	7	0	0
473	BMC MICROBIOLOGY	6	43	43	0	0
474	JOURNAL OF NATURAL PRODUCTS	6	14	13	1	0.166667
475	REVISTA PANAMERICANA DE SALUD PUBLICA-PAN AMERICAN JOURNAL OF PUBLIC HEALTH	6	9	9	0	0
476	LEUKEMIA & LYMPHOMA	6	21	21	0	0
477	DRUG DISCOVERIES AND THERAPEUTICS	6	15	15	0	0
478	CLINICAL CARDIOLOGY	6	14	9	5	0.833333
479	AMERICAN JOURNAL OF REPRODUCTIVE IMMUNOLOGY	6	20	20	0	0
480	CURRENT OPINION IN INFECTIOUS DISEASES	6	43	42	1	0.166667
481	JOURNAL OF CORRECTIONAL HEALTH CARE	6	9	8	1	0.166667
482	LIVER INTERNATIONAL	6	43	39	4	0.666667
483	INFECTIOUS MICROBES & DISEASES	6	6	2	4	0.666667
484	VIRUS GENES	6	3	3	0	0
485	WORLD JOURNAL OF GASTROENTEROLOGY	6	27	27	0	0
486	DISCRETE AND CONTINUOUS DYNAMICAL SYSTEMS-SERIES B	6	27	26	1	0.166667
487	JOURNAL OF RESEARCH IN MEDICAL AND DENTAL SCIENCE	6	0	0	0	0
488	MOLECULAR IMMUNOLOGY	6	27	27	0	0
489	JOURNAL OF TROPICAL PEDIATRICS	6	8	8	0	0
490	REVIEWS IN MEDICAL VIROLOGY	6	31	31	0	0
491	PROCESSES	6	23	7	16	2.66667
492	ACS NANO	6	61	60	1	0.166667
493	JOURNAL OF MOLECULAR STRUCTURE	6	26	23	3	0.5
494	FRONTIERS IN PSYCHOLOGY	6	3	2	1	0.166667
495	CELLULAR & MOLECULAR IMMUNOLOGY	6	105	101	4	0.666667
496	JOURNAL OF THE AMERICAN COLLEGE OF CARDIOLOGY	6	32	25	7	1.16667
497	JOURNAL OF PROTEOME RESEARCH	6	176	171	5	0.833333
498	MICROBIOLOGY AND IMMUNOLOGY	6	8	8	0	0
499	CURRENT MEDICAL RESEARCH AND OPINION	6	34	31	3	0.5
500	RNA	6	40	39	1	0.166667
501	JOURNAL OF IMMUNOLOGICAL METHODS	6	31	30	1	0.166667
502	AFRICAN JOURNAL OF NURSING AND MIDWIFERY	6	0	0	0	0
503	MALAWI MEDICAL JOURNAL	6	7	7	0	0
504	ACTAS DERMO-SIFILIOGRAFICAS	6	12	12	0	0
505	JOURNAL OF SUBSTANCE USE	6	6	3	3	0.5
506	BRAIN BEHAVIOR AND IMMUNITY	6	58	56	2	0.333333
507	CURRENT MEDICINAL CHEMISTRY	6	23	18	5	0.833333
508	MOLECULAR NEUROBIOLOGY	6	51	49	2	0.333333
509	FUTURE MEDICINAL CHEMISTRY	6	38	36	2	0.333333
510	BIOLOGY-BASEL	6	24	23	1	0.166667
511	INDIAN PEDIATRICS	6	6	1	5	0.833333
512	NATURAL PRODUCT RESEARCH	6	17	17	0	0
513	ANNALS OF THE AMERICAN THORACIC SOCIETY	6	14	14	0	0
514	JOURNAL OF NEUROINFLAMMATION	6	68	66	2	0.333333
515	BRAIN, BEHAVIOR, & IMMUNITY - HEALTH	6	40	39	1	0.166667
516	ARQUIVOS BRASILEIROS DE CARDIOLOGIA	6	11	7	4	0.666667
517	IRANIAN JOURNAL OF MICROBIOLOGY	6	6	5	1	0.166667
518	PROTEIN SCIENCE	6	6	6	0	0
519	JOURNAL OF GENERAL INTERNAL MEDICINE	6	12	11	1	0.166667
520	JOURNAL OF GAY & LESBIAN SOCIAL SERVICES	6	10	10	0	0
521	EMERGING INFECTIOUS DISEASES	6	51	50	1	0.166667
522	COMPUTATIONAL AND STRUCTURAL BIOTECHNOLOGY JOURNAL	6	15	15	0	0
523	FRONTIERS IN AGING NEUROSCIENCE	6	23	23	0	0
524	COMPUTATIONAL BIOLOGY AND CHEMISTRY	6	24	22	2	0.333333
525	ANNALS OF BEHAVIORAL MEDICINE	6	50	49	1	0.166667
526	CELL	6	329	326	3	0.5
527	IRANIAN JOURNAL OF PUBLIC HEALTH	6	8	6	2	0.333333
528	SENSORS AND ACTUATORS B-CHEMICAL	6	22	20	2	0.333333
529	GENE REPORTS	6	5	5	0	0
530	JOURNAL OF CLINICAL PHARMACY AND THERAPEUTICS	6	4	4	0	0
531	CHEMICAL BIOLOGY & DRUG DESIGN	6	36	36	0	0
532	JOURNAL OF GLOBAL HEALTH	6	17	17	0	0
533	CHINESE CHEMICAL LETTERS	6	54	49	5	0.833333
534	PUBLIC HEALTH	6	8	8	0	0
535	VALUE IN HEALTH REGIONAL ISSUES	6	7	6	1	0.166667
536	JOURNAL OF LAW MEDICINE & ETHICS	6	19	14	5	0.833333
537	BMC NEUROLOGY	6	19	18	1	0.166667
538	INTERNATIONAL JOURNAL OF NURSING SCIENCES	6	26	25	1	0.166667
539	LANCET CHILD & ADOLESCENT HEALTH	6	121	119	2	0.333333
540	ANALYTICA CHIMICA ACTA	6	62	58	4	0.666667
541	CHILD AND ADOLESCENT PSYCHIATRY AND MENTAL HEALTH	6	14	13	1	0.166667
542	BELITUNG NURSING JOURNAL	6	7	1	6	1
543	BIOSCIENCE TRENDS	6	17	16	1	0.166667
544	KIDNEY INTERNATIONAL	6	44	40	4	0.666667
545	BRAZILIAN JOURNAL OF MICROBIOLOGY	6	18	15	3	0.5
546	BRAZILIAN JOURNAL OF PHARMACEUTICAL SCIENCES	6	1	1	0	0
547	AAPS PHARMSCITECH	6	23	22	1	0.166667
548	JOURNAL OF VIROLOGICAL METHODS	6	23	23	0	0
549	INTERNATIONAL JOURNAL OF WOMENS HEALTH	6	12	10	2	0.333333
550	SUBSTANCE ABUSE TREATMENT PREVENTION AND POLICY	6	35	34	1	0.166667
551	PILOT AND FEASIBILITY STUDIES	6	7	6	1	0.166667
552	EUROPEAN JOURNAL OF IMMUNOLOGY	6	25	24	1	0.166667
553	HEALTH PROMOTION INTERNATIONAL	6	17	17	0	0
554	SAO PAULO MEDICAL JOURNAL	5	2	2	0	0
555	JOVE-JOURNAL OF VISUALIZED EXPERIMENTS	5	11	11	0	0
556	BIOCONJUGATE CHEMISTRY	5	18	17	1	0.2
557	INDIAN JOURNAL OF MEDICAL MICROBIOLOGY	5	3	3	0	0
558	JOURNAL OF EVOLUTION OF MEDICAL AND DENTAL SCIENCES-JEMDS	5	1	1	0	0
559	SAGE OPEN	5	7	7	0	0
560	BMC PULMONARY MEDICINE	5	3	3	0	0
561	JOURNAL OF EDUCATION AND HEALTH PROMOTION	5	4	4	0	0
562	ARCHIVES OF OSTEOPOROSIS	5	26	24	2	0.4
563	JOURNAL OF NEUROIMMUNOLOGY	5	17	16	1	0.2
564	JOURNAL OF MANAGED CARE & SPECIALTY PHARMACY	5	25	23	2	0.4
565	EXPERT OPINION ON DRUG DELIVERY	5	45	45	0	0
566	INTERNATIONAL MEDICAL CASE REPORTS JOURNAL	5	8	8	0	0
567	INVESTIGACION CLINICA	5	0	0	0	0
568	ACTA MEDICA INDONESIANA	5	4	4	0	0
569	CONTRACEPTION	5	16	15	1	0.2
570	HEALTH EXPECTATIONS	5	10	10	0	0
571	MEMORIAS DO INSTITUTO OSWALDO CRUZ	5	8	8	0	0
572	PSYCHOLOGY HEALTH & MEDICINE	5	10	10	0	0
573	TRENDS IN MICROBIOLOGY	5	54	54	0	0
574	LGBT HEALTH	5	52	50	2	0.4
575	ENVIRONMENTAL HEALTH AND PREVENTIVE MEDICINE	5	18	18	0	0
576	PHARMACY	5	23	22	1	0.2
577	DRUG AND ALCOHOL REVIEW	5	17	17	0	0
578	CLINICAL SOCIAL WORK AND HEALTH INTERVENTION	5	1	0	1	0.2
579	SIGNAL TRANSDUCTION AND TARGETED THERAPY	5	25	25	0	0
580	INTERNATIONAL JOURNAL OF BEHAVIORAL MEDICINE	5	4	4	0	0
581	BIOSENSORS-BASEL	5	13	10	3	0.6
582	JOURNAL OF ENDOCRINOLOGY METABOLISM AND DIABETES OF SOUTH AFRICA	5	2	1	1	0.2
583	BMC PSYCHOLOGY	5	9	8	1	0.2
584	INTERFACE-COMUNICACAO SAUDE EDUCACAO	5	5	4	1	0.2
585	MEDICAL MYCOLOGY CASE REPORTS	5	4	4	0	0
586	CHEMBIOCHEM	5	11	11	0	0
587	VOX SANGUINIS	5	7	6	1	0.2
588	INDIAN JOURNAL OF PEDIATRICS	5	2	1	1	0.2
589	ETHNICITY & DISEASE	5	25	24	1	0.2
590	CURRENT COMPUTER-AIDED DRUG DESIGN	5	28	28	0	0
591	JOURNAL OF ADDICTION MEDICINE	5	10	9	1	0.2
592	NURSING CLINICS OF NORTH AMERICA	5	10	10	0	0
593	NIGERIAN JOURNAL OF CLINICAL PRACTICE	5	2	2	0	0
594	ACTA VIROLOGICA	5	24	23	1	0.2
595	APPLIED MATHEMATICS AND COMPUTATION	5	19	19	0	0
596	MEDICINAL CHEMISTRY RESEARCH	5	6	5	1	0.2
597	CELL AND BIOSCIENCE	5	87	87	0	0
598	CLINICAL PHARMACOLOGY IN DRUG DEVELOPMENT	5	9	9	0	0
599	ADVANCED SCIENCE	5	48	46	2	0.4
600	JOURNAL OF THE NATIONAL MEDICAL ASSOCIATION	5	17	17	0	0
601	MOLECULAR BIOLOGY AND EVOLUTION	5	58	57	1	0.2
602	ANNALI DELL ISTITUTO SUPERIORE DI SANITA	5	2	1	1	0.2
603	IMMUNITY	5	88	84	4	0.8
604	JOURNAL OF INVESTIGATIVE MEDICINE HIGH IMPACT CASE REPORTS	5	6	6	0	0
605	MABS	5	19	18	1	0.2
606	ADVANCES IN THERAPY	5	19	19	0	0
607	REVISTA ESPANOLA DE ENFERMEDADES DIGESTIVAS	5	2	0	2	0.4
608	EPIDEMIOLOGY AND HEALTH	5	19	19	0	0
609	JOURNAL OF ETHNOPHARMACOLOGY	5	54	51	3	0.6
610	JOURNAL OF PHARMACEUTICAL SCIENCES	5	30	30	0	0
611	JOURNAL OF APPLIED ANALYSIS AND COMPUTATION	5	8	8	0	0
612	CHEMISTRYSELECT	5	5	4	1	0.2
613	VIRAL HEPATIT DERGISI-VIRAL HEPATITIS JOURNAL	5	3	3	0	0
614	PHYSICAL CHEMISTRY CHEMICAL PHYSICS	5	41	41	0	0
615	CURRENT PHARMACEUTICAL DESIGN	5	22	20	2	0.4
616	JOURNAL OF THE INTERNATIONAL NEUROPSYCHOLOGICAL SOCIETY	5	29	29	0	0
617	NEUROPHARMACOLOGY	5	18	17	1	0.2
618	MICROBIOLOGY RESEARCH	5	12	12	0	0
619	EXPERT OPINION ON DRUG METABOLISM & TOXICOLOGY	5	43	43	0	0
620	INTERNATIONAL JOURNAL OF CLINICAL PRACTICE	5	5	5	0	0
621	JOURNAL OF MATHEMATICAL BIOLOGY	5	14	14	0	0
622	FRONTIERS IN CHEMISTRY	5	36	36	0	0
623	PHARMACOECONOMICS	5	10	10	0	0
624	KESMAS-NATIONAL PUBLIC HEALTH JOURNAL	5	12	11	1	0.2
625	INTERNATIONAL QUARTERLY OF COMMUNITY HEALTH EDUCATION	5	5	5	0	0
626	JOURNAL OF MARINE MEDICAL SOCIETY	5	0	0	0	0
627	OBSTETRICS AND GYNECOLOGY CLINICS OF NORTH AMERICA	5	4	4	0	0
628	ADVANCES IN PUBLIC HEALTH	5	10	10	0	0
629	JOURNAL OF PURE AND APPLIED MICROBIOLOGY	5	1	1	0	0
630	EINSTEIN-SAO PAULO	5	7	7	0	0
631	SAUDE E SOCIEDADE	5	2	2	0	0
632	DM DISEASE-A-MONTH	5	10	10	0	0
633	SOCIAL HISTORY OF MEDICINE	5	31	31	0	0
634	MEDISUR-REVISTA DE CIENCIAS MEDICAS DE CIENFUEGOS	5	0	0	0	0
635	EPIGENOMICS	5	14	14	0	0
636	EUROPEAN JOURNAL OF HOSPITAL PHARMACY	5	24	23	1	0.2
637	JOURNAL OF MATHEMATICS AND COMPUTER SCIENCE-JMCS	5	3	3	0	0
638	STATISTICS IN BIOSCIENCES	5	12	8	4	0.8
639	MEDECINE ET MALADIES INFECTIEUSES	5	16	16	0	0
640	JOURNAL OF CHEMICAL INFORMATION AND MODELING	5	23	20	3	0.6
641	JOURNAL OF DRUG DELIVERY SCIENCE AND TECHNOLOGY	5	16	13	3	0.6
642	CONTEMPORARY CLINICAL TRIALS COMMUNICATIONS	5	15	15	0	0
643	RESEARCH JOURNAL OF BIOTECHNOLOGY	5	0	0	0	0
644	MICROBIOME	5	64	60	4	0.8
645	JOURNAL OF TRADITIONAL CHINESE MEDICINE	5	10	5	5	1
646	JOURNAL OF MEDICAL PRIMATOLOGY	5	7	1	6	1.2
647	BIOCHIMICA ET BIOPHYSICA ACTA-BIOMEMBRANES	5	20	18	2	0.4
648	PAKISTAN JOURNAL OF ZOOLOGY	5	3	3	0	0
649	AMERICAN JOURNAL OF DERMATOPATHOLOGY	5	4	4	0	0
650	JOURNAL OF IMMUNOLOGY RESEARCH	5	19	18	1	0.2
651	PEDIATRICS	5	60	59	1	0.2
652	GLOBAL HEALTH PROMOTION	5	11	11	0	0
653	JOURNAL OF CLINICAL EPIDEMIOLOGY	5	19	17	2	0.4
654	AMERICAN JOURNAL OF RESPIRATORY CELL AND MOLECULAR BIOLOGY	5	26	23	3	0.6
655	BIOTECHNOLOGY AND BIOENGINEERING	5	41	34	7	1.4
656	JOURNAL OF OBSTETRICS AND GYNAECOLOGY RESEARCH	5	4	4	0	0
657	TUBERCULOSIS	5	12	12	0	0
658	MUCOSAL IMMUNOLOGY	5	52	51	1	0.2
659	IATREIA	5	0	0	0	0
660	INTERNATIONAL JOURNAL OF MICROBIOLOGY	5	15	15	0	0
661	JOURNAL DE MYCOLOGIE MEDICALE	5	9	8	1	0.2
662	BIOSENSORS & BIOELECTRONICS	5	102	94	8	1.6
663	JOURNAL OF MEDICAL ECONOMICS	5	19	16	3	0.6
664	BIOPHYSICAL JOURNAL	5	23	20	3	0.6
665	REVISTA DE EPIDEMIOLOGIA E CONTROLE DE INFECCAO	5	2	2	0	0
666	AGING CELL	4	9	7	2	0.5
667	HEALTH PSYCHOLOGY	4	38	38	0	0
668	MOLECULAR PHARMACEUTICS	4	16	16	0	0
669	PSYCHOLOGY RESEARCH AND BEHAVIOR MANAGEMENT	4	13	13	0	0
670	PAKISTAN JOURNAL OF MEDICAL SCIENCES	4	1	1	0	0
671	BIOLOGY OF THE CELL	4	8	6	2	0.5
672	NURSE PRACTITIONER	4	3	3	0	0
673	SOUTH AFRICAN JOURNAL OF PHYSIOTHERAPY	4	5	4	1	0.25
674	MOLECULAR SIMULATION	4	11	11	0	0
675	JOURNAL OF CLINICAL HYPERTENSION	4	21	18	3	0.75
676	JOURNAL OF INFLAMMATION RESEARCH	4	2	2	0	0
677	PHARMACOLOGY RESEARCH & PERSPECTIVES	4	29	27	2	0.5
678	JOURNAL OF ONCOLOGY PHARMACY PRACTICE	4	3	3	0	0
679	RESEARCH IN SOCIAL & ADMINISTRATIVE PHARMACY	4	14	13	1	0.25
680	CURRENT OPINION IN PHARMACOLOGY	4	35	35	0	0
681	DISCRETE AND CONTINUOUS DYNAMICAL SYSTEMS-SERIES S	4	46	46	0	0
682	MOLECULAR AND CELLULAR BIOCHEMISTRY	4	14	14	0	0
683	HEALTH COMMUNICATION	4	34	34	0	0
684	ANNALS OF AFRICAN MEDICINE	4	0	0	0	0
685	NEUROBIOLOGY OF DISEASE	4	42	42	0	0
686	COLLOIDS AND SURFACES B-BIOINTERFACES	4	56	55	1	0.25
687	CURRENT DRUG DELIVERY	4	17	14	3	0.75
688	ENDOCRINE PRACTICE	4	8	5	3	0.75
689	HEPATOLOGY	4	25	24	1	0.25
690	BEHAVIORAL MEDICINE	4	9	8	1	0.25
691	PLOS BIOLOGY	4	66	66	0	0
692	GERMS	4	4	4	0	0
693	SAUDI JOURNAL OF BIOLOGICAL SCIENCES	4	16	16	0	0
694	METABOLITES	4	23	21	2	0.5
695	MICROCHEMICAL JOURNAL	4	39	37	2	0.5
696	REVUE DE MEDECINE INTERNE	4	2	2	0	0
697	BLOOD ADVANCES	4	26	26	0	0
698	INFECTIOUS DISEASE MODELLING	4	8	7	1	0.25
699	ACG CASE REPORTS JOURNAL	4	3	3	0	0
700	LABORATORY MEDICINE	4	5	5	0	0
701	NIGERIAN POSTGRADUATE MEDICAL JOURNAL	4	1	1	0	0
702	INTERNATIONAL JOURNAL OF PRISONER HEALTH	4	0	0	0	0
703	INTERNATIONAL JOURNAL OF NANOMEDICINE	4	42	39	3	0.75
704	JOURNAL OF INTERPERSONAL VIOLENCE	4	22	21	1	0.25
705	AXIOMS	4	8	4	4	1
706	ALCOHOL-CLINICAL AND EXPERIMENTAL RESEARCH	4	15	14	1	0.25
707	BIOMEDICAL REPORTS	4	9	9	0	0
708	CLINICAL PHARMACOKINETICS	4	32	32	0	0
709	JOURNAL OF CLINICAL LABORATORY ANALYSIS	4	4	4	0	0
710	CPT-PHARMACOMETRICS & SYSTEMS PHARMACOLOGY	4	2	2	0	0
711	INTERNATIONAL BREASTFEEDING JOURNAL	4	22	19	3	0.75
712	JOURNAL OF ALLERGY AND CLINICAL IMMUNOLOGY-IN PRACTICE	4	8	5	3	0.75
713	MSYSTEMS	4	7	7	0	0
714	ITALIAN JOURNAL OF PEDIATRICS	4	18	16	2	0.5
715	STRUCTURE	4	45	45	0	0
716	SOUTH AFRICAN JOURNAL OF COMMUNICATION DISORDERS	4	5	5	0	0
717	ATHEROSCLEROSIS	4	17	15	2	0.5
718	SCIENCE IMMUNOLOGY	4	95	90	5	1.25
719	AMERICAN JOURNAL OF EMERGENCY MEDICINE	4	9	8	1	0.25
720	EPIDEMIOLOGIE MIKROBIOLOGIE IMUNOLOGIE	4	2	2	0	0
721	INTERNATIONAL JOURNAL OF BIFURCATION AND CHAOS	4	4	3	1	0.25
722	REVISTA ESPANOLA DE SALUD PUBLICA	4	0	0	0	0
723	HEALTH & PLACE	4	15	14	1	0.25
724	INTERNATIONAL JOURNAL OF BIOMEDICINE	4	3	0	3	0.75
725	PHARMACOGENOMICS	4	5	5	0	0
726	COMMUNICATIONS IN NONLINEAR SCIENCE AND NUMERICAL SIMULATION	4	18	17	1	0.25
727	MEDICAL CARE	4	9	9	0	0
728	JOURNAL OF BIOLOGICAL SYSTEMS	4	2	2	0	0
729	ASIAN PACIFIC JOURNAL OF TROPICAL MEDICINE	4	4	2	2	0.5
730	NEUROIMAGE-CLINICAL	4	25	24	1	0.25
731	CLINICAL MICROBIOLOGY REVIEWS	4	33	33	0	0
732	BMC GASTROENTEROLOGY	4	20	20	0	0
733	EVIDENCE-BASED COMPLEMENTARY AND ALTERNATIVE MEDICINE	4	10	9	1	0.25
734	STRUCTURAL CHEMISTRY	4	5	3	2	0.5
735	JGH OPEN	4	9	9	0	0
736	BIOINFORMATICS	4	16	16	0	0
737	OXFORD MEDICAL CASE REPORTS	4	0	0	0	0
738	AMERICAN JOURNAL OF OBSTETRICS & GYNECOLOGY MFM	4	7	7	0	0
739	PSYCHOLOGY & HEALTH	4	2	2	0	0
740	NANOMEDICINE	4	6	5	1	0.25
741	NATURE REVIEWS IMMUNOLOGY	4	123	119	4	1
742	MEDITERRANEAN JOURNAL OF HEMATOLOGY AND INFECTIOUS DISEASES	4	11	10	1	0.25
743	JOURNAL OF THE AMERICAN ASSOCIATION OF NURSE PRACTITIONERS	4	8	8	0	0
744	BMB REPORTS	4	10	10	0	0
745	ORGANIC PROCESS RESEARCH & DEVELOPMENT	4	9	8	1	0.25
746	INTERNATIONAL JOURNAL OF HEALTH PROMOTION AND EDUCATION	4	5	4	1	0.25
747	JOURNAL OF RELIGION & HEALTH	4	5	5	0	0
748	ADVANCED DRUG DELIVERY REVIEWS	4	59	49	10	2.5
749	MENOPAUSE-THE JOURNAL OF THE NORTH AMERICAN MENOPAUSE SOCIETY	4	8	7	1	0.25
750	CRITICAL PUBLIC HEALTH	4	22	21	1	0.25
751	PHARMACOTHERAPY	4	16	16	0	0
752	BMC CARDIOVASCULAR DISORDERS	4	9	9	0	0
753	ANTHROPOLOGY & MEDICINE	4	4	4	0	0
754	INTERNATIONAL JOURNAL OF HEALTH MEDICINE AND CURRENT RESEARCH-IJHMCR	4	7	0	7	1.75
755	INDIAN JOURNAL OF MEDICAL AND PAEDIATRIC ONCOLOGY	4	4	4	0	0
756	EXPERT REVIEW OF CLINICAL PHARMACOLOGY	4	8	8	0	0
757	CURRENTS IN PHARMACY TEACHING AND LEARNING	4	5	4	1	0.25
758	CANCER CAUSES & CONTROL	4	8	8	0	0
759	EUROPEAN JOURNAL OF INTERNAL MEDICINE	4	8	8	0	0
760	JOURNAL OF MIGRATION AND HEALTH	4	9	9	0	0
761	GLOBAL PEDIATRIC HEALTH	4	10	10	0	0
762	REVISTA MEDICA DE CHILE	4	6	4	2	0.5
763	CLINICAL TRIALS	4	4	4	0	0
764	DISCRETE DYNAMICS IN NATURE AND SOCIETY	4	11	9	2	0.5
765	INTERNATIONAL JOURNAL OF BIOLOGICAL MACROMOLECULES	4	15	14	1	0.25
766	ASIAN JOURNAL OF SURGERY	4	0	0	0	0
767	SEMINARS IN IMMUNOLOGY	4	52	52	0	0
768	DISEASE MARKERS	4	5	5	0	0
769	JOURNAL OF DERMATOLOGY	4	11	11	0	0
770	QJM-AN INTERNATIONAL JOURNAL OF MEDICINE	4	9	5	4	1
771	JOURNAL OF HEALTH ECONOMICS AND OUTCOMES RESEARCH	4	21	20	1	0.25
772	EUROPEAN RADIOLOGY	4	33	32	1	0.25
773	POLYCYCLIC AROMATIC COMPOUNDS	4	7	4	3	0.75
774	GENE	4	17	17	0	0
775	COCHRANE DATABASE OF SYSTEMATIC REVIEWS	4	189	168	21	5.25
776	HUMAN IMMUNOLOGY	4	10	10	0	0
777	THERAPEUTIC DRUG MONITORING	4	16	12	4	1
778	JOURNAL OF PUBLIC HEALTH	4	23	23	0	0
779	PEDIATRIC CLINICS OF NORTH AMERICA	4	9	9	0	0
780	AFRICAN VISION AND EYE HEALTH JOURNAL	4	6	5	1	0.25
781	INTERNATIONAL JOURNAL OF PEDIATRICS	4	14	14	0	0
782	NEPHROLOGY DIALYSIS TRANSPLANTATION	4	9	8	1	0.25
783	CLINICAL RHEUMATOLOGY	4	18	15	3	0.75
784	SSM-QUALITATIVE RESEARCH IN HEALTH	4	1	1	0	0
785	INTERNATIONAL JOURNAL OF MENTAL HEALTH SYSTEMS	4	35	35	0	0
786	CLINICAL JOURNAL OF GASTROENTEROLOGY	4	8	8	0	0
787	DRUG DESIGN DEVELOPMENT AND THERAPY	4	11	11	0	0
788	CLINICAL PHARMACOLOGY & THERAPEUTICS	4	32	29	3	0.75
789	LANGMUIR	4	61	56	5	1.25
790	MEDICINA-BUENOS AIRES	4	9	9	0	0
791	JNP- THE JOURNAL FOR NURSE PRACTITIONERS	4	2	2	0	0
792	BMC COMPLEMENTARY MEDICINE AND THERAPIES	4	6	6	0	0
793	ANAIS BRASILEIROS DE DERMATOLOGIA	4	1	0	1	0.25
794	AMERICAN JOURNAL OF PERINATOLOGY	4	7	7	0	0
795	ACTA NEUROLOGICA BELGICA	4	2	1	1	0.25
796	SLEEP MEDICINE	4	29	26	3	0.75
797	JOURNAL OF NUTRITION	4	7	7	0	0
798	ENFERMERIA CLINICA	4	4	4	0	0
799	AMERICAN JOURNAL OF THE MEDICAL SCIENCES	4	9	9	0	0
800	INFECTION CONTROL AND HOSPITAL EPIDEMIOLOGY	4	10	10	0	0
801	INTERNATIONAL JOURNAL OF GYNECOLOGICAL CANCER	4	7	7	0	0
802	CLINICAL THERAPEUTICS	4	19	19	0	0
803	JAMA ONCOLOGY	4	66	64	2	0.5
804	BMJ SEXUAL & REPRODUCTIVE HEALTH	4	21	20	1	0.25
805	AMERICAN JOURNAL OF HOSPICE & PALLIATIVE MEDICINE	4	4	4	0	0
806	MEDICAL SCIENCE MONITOR	4	0	0	0	0
807	EPIDEMICS	4	2	2	0	0
808	BIOCHEMISTRY	4	29	28	1	0.25
809	CLINICAL AND EXPERIMENTAL DERMATOLOGY	4	7	6	1	0.25
810	EUROPEAN JOURNAL OF PUBLIC HEALTH	4	11	11	0	0
811	EUROPEAN JOURNAL OF PHARMACEUTICAL SCIENCES	4	32	30	2	0.5
812	PHARMACOGENETICS AND GENOMICS	4	10	8	2	0.5
813	BREASTFEEDING MEDICINE	4	4	4	0	0
814	SEXUAL & REPRODUCTIVE HEALTHCARE	4	5	4	1	0.25
815	IEEE ACCESS	4	14	14	0	0
816	DEUTSCHE MEDIZINISCHE WOCHENSCHRIFT	4	0	0	0	0
817	MILITARY MEDICINE	4	4	4	0	0
818	MEDICAL MICROBIOLOGY AND IMMUNOLOGY	4	26	24	2	0.5
819	GENOMICS	4	15	14	1	0.25
820	SOCIAL WORK IN PUBLIC HEALTH	4	3	3	0	0
821	BMC MEDICAL RESEARCH METHODOLOGY	4	9	9	0	0
822	FRONTIERS IN PHYSIOLOGY	4	7	7	0	0
823	WORLD JOURNAL OF HEPATOLOGY	4	6	6	0	0
824	JOURNAL OF THE NEUROLOGICAL SCIENCES	4	11	11	0	0
825	HEALTH ECONOMICS	4	3	2	1	0.25
826	CLINICAL AND TRANSLATIONAL MEDICINE	4	6	6	0	0
827	AMERICAN FAMILY PHYSICIAN	4	9	8	1	0.25
828	LETTERS IN DRUG DESIGN & DISCOVERY	4	4	3	1	0.25
829	ANNALS OF TRANSLATIONAL MEDICINE	4	10	10	0	0
830	AIMS PUBLIC HEALTH	4	19	19	0	0
831	APMIS	4	18	18	0	0
832	OSTEOPOROSIS INTERNATIONAL	4	32	31	1	0.25
833	JOURNAL OF EXPERIMENTAL MEDICINE	4	90	88	2	0.5
834	JNP-JOURNAL FOR NURSE PRACTITIONERS	4	8	7	1	0.25
835	PHARMACOGENOMICS JOURNAL	4	10	10	0	0
836	AMERICAN JOURNAL OF SEXUALITY EDUCATION	4	2	2	0	0
837	SPECTROCHIMICA ACTA PART A-MOLECULAR AND BIOMOLECULAR SPECTROSCOPY	4	40	37	3	0.75
838	CURRENT OPINION IN VIROLOGY	4	26	23	3	0.75
839	JOURNAL OF PSYCHIATRIC RESEARCH	4	14	14	0	0
840	GACETA MEDICA DE MEXICO	4	2	2	0	0
841	SSM-POPULATION HEALTH	4	13	13	0	0
842	SPECIAL CARE IN DENTISTRY	4	5	5	0	0
843	BMC MEDICAL INFORMATICS AND DECISION MAKING	4	4	3	1	0.25
844	JOURNAL OF MEDICAL MICROBIOLOGY	4	8	8	0	0
845	RESEARCH ON SOCIAL WORK PRACTICE	4	2	2	0	0
846	BONE	4	31	26	5	1.25
847	ANALYTICAL CHEMISTRY	4	45	40	5	1.25
848	HEPATITIS MONTHLY	4	2	2	0	0
849	JOURNAL OF PHARMACEUTICAL AND BIOMEDICAL ANALYSIS	4	13	13	0	0
850	MOLECULAR DIVERSITY	4	11	11	0	0
851	BULLETIN OF EXPERIMENTAL BIOLOGY AND MEDICINE	4	1	1	0	0
852	ACS CHEMICAL BIOLOGY	3	28	27	1	0.333333
853	PEDIATRICS IN REVIEW	3	1	0	1	0.333333
854	VASCULAR MEDICINE	3	4	3	1	0.333333
855	JOURNAL OF AMERICAN COLLEGE HEALTH	3	2	2	0	0
856	NUTRITION	3	9	8	1	0.333333
857	HIPERTENSION Y RIESGO VASCULAR	3	2	2	0	0
858	SCANDINAVIAN JOURNAL OF IMMUNOLOGY	3	9	9	0	0
859	CLINICAL CHEMISTRY	3	14	14	0	0
860	JOURNAL OF CLINICAL ENDOCRINOLOGY & METABOLISM	3	44	43	1	0.333333
861	RSC MEDICINAL CHEMISTRY	3	19	19	0	0
862	JOURNAL OF MEDICAL ETHICS	3	6	6	0	0
863	INQUIRY-THE JOURNAL OF HEALTH CARE ORGANIZATION PROVISION AND FINANCING	3	0	0	0	0
864	REVISTA LATINOAMERICANA DE PSICOLOGIA	3	1	1	0	0
865	JAAPA-JOURNAL OF THE AMERICAN ACADEMY OF PHYSICIAN ASSISTANTS	3	12	11	1	0.333333
866	AUSTRALIAN PRESCRIBER	3	3	3	0	0
867	MATERIALS	3	12	11	1	0.333333
868	JUNDISHAPUR JOURNAL OF MICROBIOLOGY	3	1	1	0	0
869	POLYMERS	3	3	2	1	0.333333
870	SCIENCE OF THE TOTAL ENVIRONMENT	3	21	21	0	0
871	REVUE D EPIDEMIOLOGIE ET DE SANTE PUBLIQUE	3	3	3	0	0
872	JOURNAL OF TROPICAL MEDICINE	3	11	10	1	0.333333
873	CELL REPORTS METHODS	3	7	7	0	0
874	JOURNAL OF EMPIRICAL RESEARCH ON HUMAN RESEARCH ETHICS	3	1	1	0	0
875	RAWAL MEDICAL JOURNAL	3	0	0	0	0
876	ENTROPY	3	43	40	3	1
877	JOURNAL OF HEMATOPATHOLOGY	3	2	2	0	0
878	CLINICAL NEUROPHYSIOLOGY	3	11	11	0	0
879	CLINICAL & TRANSLATIONAL IMMUNOLOGY	3	45	45	0	0
880	PROTEIN JOURNAL	3	1	1	0	0
881	ARCHIVES OF MICROBIOLOGY	3	1	1	0	0
882	SYMMETRY-BASEL	3	5	5	0	0
883	THROMBOSIS RESEARCH	3	5	5	0	0
884	PHARMACOEPIDEMIOLOGY AND DRUG SAFETY	3	8	8	0	0
885	ACS SENSORS	3	88	83	5	1.66667
886	TRANSPLANTATION PROCEEDINGS	3	6	6	0	0
887	JOURNAL OF PRIMARY PREVENTION	3	9	8	1	0.333333
888	JOURNAL OF NUCLEAR CARDIOLOGY	3	6	4	2	0.666667
889	JOURNAL OF COMMUNITY HOSPITAL INTERNAL MEDICINE PERSPECTIVES	3	1	1	0	0
890	EUROPEAN JOURNAL OF OPHTHALMOLOGY	3	11	10	1	0.333333
891	ETHIOPIAN JOURNAL OF HEALTH DEVELOPMENT	3	0	0	0	0
892	HEALTH CARE FOR WOMEN INTERNATIONAL	3	6	6	0	0
893	INTERNATIONAL JOURNAL OF LABORATORY HEMATOLOGY	3	3	3	0	0
894	LANCET REGIONAL HEALTH-EUROPE	3	8	8	0	0
895	COMPUTATIONAL METHODS FOR DIFFERENTIAL EQUATIONS	3	3	2	1	0.333333
896	GEOSPATIAL HEALTH	3	3	3	0	0
897	ACTA BIOMATERIALIA	3	19	19	0	0
898	NIGERIAN JOURNAL OF BASIC AND CLINICAL SCIENCES	3	1	1	0	0
899	EMBO MOLECULAR MEDICINE	3	36	35	1	0.333333
900	INTERNATIONAL SOCIAL WORK	3	16	13	3	1
901	HEALTH POLICY AND TECHNOLOGY	3	11	11	0	0
902	CURRENT RESEARCH IN STRUCTURAL BIOLOGY	3	29	29	0	0
903	PHYSICA A-STATISTICAL MECHANICS AND ITS APPLICATIONS	3	92	90	2	0.666667
904	IRANIAN JOURNAL OF PHARMACEUTICAL RESEARCH	3	8	7	1	0.333333
905	QUALITATIVE THEORY OF DYNAMICAL SYSTEMS	3	5	3	2	0.666667
906	BMC MEDICAL GENOMICS	3	5	5	0	0
907	BIO-PROTOCOL	3	7	7	0	0
908	MIKROBIYOLOJI BULTENI	3	2	2	0	0
909	SOUTH AFRICAN JOURNAL OF CLINICAL NUTRITION	3	5	5	0	0
910	AMERICAN JOURNAL OF HEALTH PROMOTION	3	7	7	0	0
911	JOURNAL OF APPLIED MATHEMATICS AND COMPUTING	3	20	20	0	0
912	PREGNANCY HYPERTENSION-AN INTERNATIONAL JOURNAL OF WOMENS CARDIOVASCULAR HEALTH	3	9	9	0	0
913	FEBS LETTERS	3	4	4	0	0
914	DISEASES OF THE COLON & RECTUM	3	21	19	2	0.666667
915	CHILDREN-BASEL	3	2	1	1	0.333333
916	INDIAN JOURNAL OF DERMATOLOGY	3	0	0	0	0
917	COGENT SOCIAL SCIENCES	3	3	3	0	0
918	CELL DISCOVERY	3	31	31	0	0
919	INTERNATIONAL JOURNAL OF CARDIOLOGY CARDIOVASCULAR RISK AND PREVENTION	3	3	3	0	0
920	EVOLUTION MEDICINE AND PUBLIC HEALTH	3	6	5	1	0.333333
921	RESPIRATORY MEDICINE CASE REPORTS	3	1	1	0	0
922	INDIAN JOURNAL OF PHARMACEUTICAL SCIENCES	3	0	0	0	0
923	JOURNAL OF NEPAL MEDICAL ASSOCIATION	3	0	0	0	0
924	ARCHIVOS DE MEDICINA	3	1	1	0	0
925	ANTHROPOLOGIE ET SANTE-REVUE INTERNATIONALE FRANCOPHONE D ANTHROPOLOGIE DE LA SANTE	3	0	0	0	0
926	ESC HEART FAILURE	3	4	3	1	0.333333
927	INDIAN JOURNAL OF HEMATOLOGY AND BLOOD TRANSFUSION	3	1	1	0	0
928	JOURNAL OF ENDOCRINOLOGICAL INVESTIGATION	3	10	8	2	0.666667
929	PEDIATRIC NEUROLOGY	3	23	21	2	0.666667
930	VIOLENCE AGAINST WOMEN	3	5	5	0	0
931	UNIVERSA MEDICINA	3	1	1	0	0
932	LUNG CANCER	3	9	9	0	0
933	JOURNAL OF OBSTETRICS AND GYNECOLOGY OF INDIA	3	2	2	0	0
934	MEDICC REVIEW	3	3	3	0	0
935	FRONTIERS IN CELLULAR NEUROSCIENCE	3	1	1	0	0
936	BONE REPORTS	3	15	14	1	0.333333
937	INDIAN JOURNAL OF PALLIATIVE CARE	3	1	1	0	0
938	LOGOS	3	0	0	0	0
939	HEMATOLOGY TRANSFUSION AND CELL THERAPY	3	2	2	0	0
940	JOURNAL OF COMPUTATIONAL BIOLOGY	3	7	7	0	0
941	INFECTION AND IMMUNITY	3	13	13	0	0
942	JOURNAL OF MOLECULAR GRAPHICS & MODELLING	3	7	7	0	0
943	IMMUNOLOGY	3	15	15	0	0
944	CULTURA DE LOS CUIDADOS	3	0	0	0	0
945	BULLETIN OF THE WORLD HEALTH ORGANIZATION	3	17	16	1	0.333333
946	PUBLIC HEALTH NUTRITION	3	7	6	1	0.333333
947	JOURNAL OF ADVANCED NURSING	3	5	5	0	0
948	PATHOGENS AND GLOBAL HEALTH	3	15	15	0	0
949	PRIMARY CARE	3	1	1	0	0
950	JOURNAL OF THE AMERICAN CHEMICAL SOCIETY	3	18	17	1	0.333333
951	ANNALS OF LABORATORY MEDICINE	3	6	5	1	0.333333
952	ANTIOXIDANTS	3	15	11	4	1.33333
953	ANALYTICAL AND BIOANALYTICAL CHEMISTRY	3	50	46	4	1.33333
954	JOURNAL OF DIETARY SUPPLEMENTS	3	9	6	3	1
955	MEDICINA DE FAMILIA-SEMERGEN	3	3	2	1	0.333333
956	EPIDEMIOLOGIA E SERVICOS DE SAUDE	3	8	8	0	0
957	CARDIOVASCULAR JOURNAL OF AFRICA	3	2	2	0	0
958	AMERICAN JOURNAL OF CARDIOLOGY	3	6	5	1	0.333333
959	IRANIAN JOURNAL OF NURSING AND MIDWIFERY RESEARCH	3	1	1	0	0
960	DEVELOPMENTAL MEDICINE AND CHILD NEUROLOGY	3	9	8	1	0.333333
961	INDIAN JOURNAL OF DERMATOLOGY VENEREOLOGY & LEPROLOGY	3	1	1	0	0
962	AMERICAN JOURNAL OF HYPERTENSION	3	6	4	2	0.666667
963	ACTA PARASITOLOGICA	3	4	4	0	0
964	BUNDESGESUNDHEITSBLATT-GESUNDHEITSFORSCHUNG-GESUNDHEITSSCHUTZ	3	2	2	0	0
965	JCPSP-JOURNAL OF THE COLLEGE OF PHYSICIANS AND SURGEONS PAKISTAN	3	0	0	0	0
966	INDIAN JOURNAL OF NEPHROLOGY	3	0	0	0	0
967	JOURNAL OF THE AMERICAN GERIATRICS SOCIETY	3	3	2	1	0.333333
968	REVISTA DE CIENCIAS SOCIALES-COSTA RICA	3	0	0	0	0
969	ANNALS OF INDIAN ACADEMY OF NEUROLOGY	3	3	3	0	0
970	AFRICAN JOURNAL OF EMERGENCY MEDICINE	3	0	0	0	0
971	SOUTH AFRICAN JOURNAL OF CHILD HEALTH	3	3	3	0	0
972	DIABETES METABOLIC SYNDROME AND OBESITY-TARGETS AND THERAPY	3	19	18	1	0.333333
973	CURRENT PROBLEMS IN CANCER: CASE REPORTS	3	0	0	0	0
974	SOUTHEAST ASIAN JOURNAL OF TROPICAL MEDICINE AND PUBLIC HEALTH	3	0	0	0	0
975	MEMORY STUDIES	3	10	8	2	0.666667
976	BIOCHIMIE	3	9	9	0	0
977	PLACENTA	3	11	10	1	0.333333
978	BIOMEDICAL SIGNAL PROCESSING AND CONTROL	3	20	18	2	0.666667
979	JOURNAL OF CARDIAC SURGERY	3	7	7	0	0
980	JOURNAL OF NANOBIOTECHNOLOGY	3	9	9	0	0
981	AMERICAN JOURNAL OF CLINICAL PATHOLOGY	3	3	2	1	0.333333
982	DRUG DELIVERY AND TRANSLATIONAL RESEARCH	3	11	8	3	1
983	INTERNATIONAL JOURNAL OF NURSING STUDIES	3	32	32	0	0
984	EUROPEAN HEART JOURNAL-CASE REPORTS	3	1	1	0	0
985	JOURNAL OF MAGNETIC RESONANCE IMAGING	3	3	3	0	0
986	SCRUTINY2-ISSUES IN ENGLISH STUDIES IN SOUTHERN AFRICA	3	1	0	1	0.333333
987	PARASITOLOGY INTERNATIONAL	3	13	13	0	0
988	JOURNAL OF CLINICAL PATHOLOGY	3	0	0	0	0
989	JOURNAL OF IMAB	3	0	0	0	0
990	TELEMEDICINE AND E-HEALTH	3	12	12	0	0
991	JOURNAL OF PATIENT-REPORTED OUTCOMES	3	3	3	0	0
992	MED	3	1	1	0	0
993	INTERNATIONAL JOURNAL FOR EQUITY IN HEALTH	3	29	25	4	1.33333
994	BIOMEDICAL JOURNAL	3	41	39	2	0.666667
995	ANTIBODIES	3	13	12	1	0.333333
996	JOURNAL OF THE CHINESE MEDICAL ASSOCIATION	3	4	2	2	0.666667
997	ARABIAN JOURNAL OF CHEMISTRY	3	10	10	0	0
998	JOURNAL OF ORGANIC CHEMISTRY	3	35	32	3	1
999	BIOCHIMICA ET BIOPHYSICA ACTA-GENERAL SUBJECTS	3	3	3	0	0
1000	PROTEIN AND PEPTIDE LETTERS	3	4	3	1	0.333333
1001	JOURNAL OF EXTRACELLULAR VESICLES	3	48	46	2	0.666667
1002	SAUDI JOURNAL OF KIDNEY DISEASES AND TRANSPLANTATION	3	1	1	0	0
1003	ANNALS OF KING EDWARD MEDICAL UNIVERSITY LAHORE PAKISTAN	3	0	0	0	0
1004	ADDICTIVE BEHAVIORS	3	13	13	0	0
1005	CLINICAL AND EXPERIMENTAL MEDICINE	3	1	1	0	0
1006	ADVANCES IN VIROLOGY	3	6	6	0	0
1007	RESEARCH IN NURSING & HEALTH	3	1	1	0	0
1008	IEEE-ACM TRANSACTIONS ON COMPUTATIONAL BIOLOGY AND BIOINFORMATICS	3	19	19	0	0
1009	FRONTIERS IN DIGITAL HEALTH	3	11	11	0	0
1010	NONLINEAR ANALYSIS-REAL WORLD APPLICATIONS	3	26	25	1	0.333333
1011	NORTHERN CLINICS OF ISTANBUL	3	0	0	0	0
1012	POSTGRADUATE MEDICAL JOURNAL	3	2	2	0	0
1013	ANNALS OF HEPATOLOGY	3	10	10	0	0
1014	DRUG HEALTHCARE AND PATIENT SAFETY	3	10	10	0	0
1015	PUBLIC HEALTH REVIEWS	3	0	0	0	0
1016	PATHOBIOLOGY	3	7	7	0	0
1017	EXPERT OPINION ON DRUG SAFETY	3	26	26	0	0
1018	PARASITOLOGY	3	17	17	0	0
1019	BMC CANCER	3	6	6	0	0
1020	IMMUNOLOGY LETTERS	3	18	17	1	0.333333
1021	JOURNAL OF CHROMATOGRAPHY B-ANALYTICAL TECHNOLOGIES IN THE BIOMEDICAL AND LIFE SCIENCES	3	4	4	0	0
1022	GLIA	3	22	22	0	0
1023	EMBO REPORTS	3	13	13	0	0
1024	CANADIAN JOURNAL OF HUMAN SEXUALITY	3	0	0	0	0
1025	JOURNAL OF OBSTETRICS AND GYNAECOLOGY CANADA	3	4	3	1	0.333333
1026	ASIA-PACIFIC JOURNAL OF PUBLIC HEALTH	3	2	2	0	0
1027	AD ALTA-JOURNAL OF INTERDISCIPLINARY RESEARCH	3	0	0	0	0
1028	SOUTH AFRICAN JOURNAL OF PSYCHIATRY	3	2	2	0	0
1029	PSYCHOTHERAPY	3	30	27	3	1
1030	JOURNAL OF GAY & LESBIAN MENTAL HEALTH	3	5	5	0	0
1031	PHARMACOGENOMICS & PERSONALIZED MEDICINE	3	17	15	2	0.666667
1032	DIFFERENTIAL EQUATIONS AND DYNAMICAL SYSTEMS	3	3	3	0	0
1033	ETHNICITY & HEALTH	3	6	6	0	0
1034	JOURNAL OF ENZYME INHIBITION AND MEDICINAL CHEMISTRY	3	27	27	0	0
1035	MICROCHIMICA ACTA	3	6	6	0	0
1036	SAUDI MEDICAL JOURNAL	3	2	2	0	0
1037	JOURNAL OF GINSENG RESEARCH	3	5	2	3	1
1038	ORAL DISEASES	3	1	1	0	0
1039	ACTA MEDICA MEDITERRANEA	3	2	1	1	0.333333
1040	AMERICAN JOURNAL OF RESPIRATORY AND CRITICAL CARE MEDICINE	3	10	10	0	0
1041	VACCINE: X	3	2	2	0	0
1042	CYTOKINE & GROWTH FACTOR REVIEWS	3	20	20	0	0
1043	GENE THERAPY	3	3	3	0	0
1044	JOURNAL OF EMERGENCY MEDICINE	3	1	1	0	0
1045	GYNECOLOGIC ONCOLOGY REPORTS	3	16	14	2	0.666667
1046	HEALTH AND HUMAN RIGHTS	3	6	6	0	0
1047	JOURNAL OF INVESTIGATIVE DERMATOLOGY	3	5	5	0	0
1048	DRUGS OF TODAY	3	16	16	0	0
1049	HEALTH PSYCHOLOGY AND BEHAVIORAL MEDICINE	3	0	0	0	0
1050	JOURNAL OF COMPUTATIONAL CHEMISTRY	3	4	4	0	0
1051	JOURNAL OF HUMAN RIGHTS AND SOCIAL WORK	3	8	8	0	0
1052	DIABETES & METABOLIC SYNDROME-CLINICAL RESEARCH & REVIEWS	3	8	8	0	0
1053	EUROPEAN JOURNAL OF MEDICAL RESEARCH	3	5	5	0	0
1054	BIOPHYSICAL CHEMISTRY	3	11	11	0	0
1055	EPIDEMIOLOGY	3	17	15	2	0.666667
1056	CELLULAR IMMUNOLOGY	3	36	35	1	0.333333
1057	CLINICA CHIMICA ACTA	3	9	9	0	0
1058	HEALTH EQUITY	3	1	1	0	0
1059	AAPS JOURNAL	3	18	18	0	0
1060	DIGESTIVE DISEASES AND SCIENCES	3	15	15	0	0
1061	REVISTA CLINICA ESPANOLA	3	2	1	1	0.333333
1062	JOURNAL OF INVESTIGATIVE MEDICINE	3	2	2	0	0
1063	SCIENCE CHINA-LIFE SCIENCES	3	8	8	0	0
1064	ASIA PACIFIC JOURNAL OF ANTHROPOLOGY	3	9	6	3	1
1065	PHYTOTHERAPY RESEARCH	3	25	25	0	0
1066	JOURNAL OF COMPUTATIONAL AND APPLIED MATHEMATICS	3	30	30	0	0
1067	JOURNAL OF CELL SCIENCE	3	5	5	0	0
1068	JBMR PLUS	3	13	12	1	0.333333
1069	APPLIED NEUROPSYCHOLOGY-ADULT	3	4	2	2	0.666667
1070	ADVANCEMENTS IN LIFE SCIENCES	3	5	4	1	0.333333
1071	CELL DEATH & DISEASE	3	28	27	1	0.333333
1072	MATERNAL AND CHILD NUTRITION	3	7	7	0	0
1073	COMPUTATION	3	0	0	0	0
1074	ACS APPLIED BIO MATERIALS	3	5	5	0	0
1075	AMERICAN JOURNAL OF MEDICINE	3	2	1	1	0.333333
1076	APPLIED NURSING RESEARCH	3	11	11	0	0
1077	RADICAL HISTORY REVIEW	3	2	2	0	0
1078	CLINICS	3	3	3	0	0
1079	FUTURE JOURNAL OF PHARMACEUTICAL SCIENCES	3	20	19	1	0.333333
1080	JOURNAL OF CHILD AND FAMILY STUDIES	3	3	3	0	0
1081	TRANSLATIONAL RESEARCH	3	19	19	0	0
1082	SUBSTANCE ABUSE	3	9	9	0	0
1083	NEUROLOGY	3	1	1	0	0
1084	CELLULAR AND MOLECULAR LIFE SCIENCES	3	28	27	1	0.333333
1085	JOURNAL OF INTERNAL MEDICINE	3	6	6	0	0
1086	CURRENT PSYCHOLOGY	3	2	2	0	0
1087	HEALTH ECONOMICS REVIEW	3	2	1	1	0.333333
1088	MOLECULAR PAIN	3	19	18	1	0.333333
1089	HUMAN BRAIN MAPPING	3	29	27	2	0.666667
1090	JOURNAL OF PEDIATRIC HEALTH CARE	3	14	14	0	0
1091	JOURNAL OF SEX RESEARCH	3	34	29	5	1.66667
1092	BIOCHIMICA ET BIOPHYSICA ACTA-MOLECULAR BASIS OF DISEASE	3	19	19	0	0
1093	ARTERIOSCLEROSIS THROMBOSIS AND VASCULAR BIOLOGY	3	25	24	1	0.333333
1094	SA JOURNAL OF RADIOLOGY	3	0	0	0	0
1095	GLOBAL HEALTH RESEARCH AND POLICY	3	2	2	0	0
1096	ADVANCED THERAPEUTICS	3	18	17	1	0.333333
1097	BMJ-BRITISH MEDICAL JOURNAL	3	2	2	0	0
1098	MAYO CLINIC PROCEEDINGS	3	6	4	2	0.666667
1099	REVISTA DE NEUROLOGIA	3	1	1	0	0
1100	DIGITAL HEALTH	3	8	8	0	0
1101	JOURNAL OF PHARMACY AND BIOALLIED SCIENCES	3	5	5	0	0
1102	AUSTRALASIAN JOURNAL OF DERMATOLOGY	3	2	2	0	0
1103	JOURNAL OF INTERFERON AND CYTOKINE RESEARCH	3	4	4	0	0
1104	JOURNAL OF PHARMACOLOGY AND EXPERIMENTAL THERAPEUTICS	2	14	13	1	0.5
1105	HISPANIC HEALTH CARE INTERNATIONAL	2	3	3	0	0
1106	INFECTIOUS DISEASES AND CLINICAL MICROBIOLOGY	2	0	0	0	0
1107	EUROPEAN JOURNAL OF EPIDEMIOLOGY	2	5	3	2	1
1108	CELL STRESS & CHAPERONES	2	26	25	1	0.5
1109	SPATIAL AND SPATIO-TEMPORAL EPIDEMIOLOGY	2	5	5	0	0
1110	GUT MICROBES	2	9	9	0	0
1111	JOURNAL OF NEUROPATHOLOGY AND EXPERIMENTAL NEUROLOGY	2	2	2	0	0
1112	GAZZETTA MEDICA ITALIANA ARCHIVIO PER LE SCIENZE MEDICHE	2	0	0	0	0
1113	NEURO-OPHTHALMOLOGY	2	0	0	0	0
1114	JOURNAL OF STRUCTURAL BIOLOGY	2	2	2	0	0
1115	BMC UROLOGY	2	16	13	3	1.5
1116	DERMATOLOGIC CLINICS	2	5	5	0	0
1117	JOURNAL OF BIOMEDICAL NANOTECHNOLOGY	2	5	5	0	0
1118	IBRO NEUROSCIENCE REPORTS	2	10	10	0	0
1119	ARCHIV DER PHARMAZIE	2	66	65	1	0.5
1120	BRAIN RESEARCH BULLETIN	2	4	4	0	0
1121	ARCHIVOS ARGENTINOS DE PEDIATRIA	2	0	0	0	0
1122	JOURNAL OF PSYCHOSOMATIC RESEARCH	2	3	3	0	0
1123	DARU-JOURNAL OF PHARMACEUTICAL SCIENCES	2	1	1	0	0
1124	JOURNAL FOR THE THEORY OF SOCIAL BEHAVIOUR	2	0	0	0	0
1125	MEDICAL ANTHROPOLOGY	2	2	2	0	0
1126	INTERNATIONAL JOURNAL OF QUALITATIVE METHODS	2	3	2	1	0.5
1127	PHARMACY & PHARMACOLOGY-FARMATSIYA I FARMAKOLOGIYA	2	0	0	0	0
1128	JOURNAL OF AFRICAN ECONOMIES	2	0	0	0	0
1129	DIGESTIVE AND LIVER DISEASE	2	7	7	0	0
1130	INTERNATIONAL JOURNAL OF RHEUMATIC DISEASES	2	2	2	0	0
1131	MOLECULAR & CELLULAR PROTEOMICS	2	20	20	0	0
1132	AMERICAN JOURNAL OF ORTHOPSYCHIATRY	2	0	0	0	0
1133	NANOSCALE	2	19	19	0	0
1134	JOURNAL OF PERINATAL MEDICINE	2	0	0	0	0
1135	BRAIN COMMUNICATIONS	2	2	2	0	0
1136	EPIDEMIOLOGIC REVIEWS	2	41	39	2	1
1137	AMERICAN LITERATURE	2	0	0	0	0
1138	JCO ONCOLOGY PRACTICE	2	2	2	0	0
1139	JOURNAL OF PHARMACY & PHARMACOGNOSY RESEARCH	2	9	4	5	2.5
1140	ACS CATALYSIS	2	16	16	0	0
1141	PROTEIN EXPRESSION AND PURIFICATION	2	1	1	0	0
1142	JOURNAL OF HEMATOLOGY	2	1	1	0	0
1143	JOURNAL OF PAIN AND SYMPTOM MANAGEMENT	2	1	1	0	0
1144	CLINICAL CHEMISTRY AND LABORATORY MEDICINE	2	2	2	0	0
1145	WORLD JOURNAL OF EMERGENCY MEDICINE	2	11	11	0	0
1146	GERIATRICS	2	0	0	0	0
1147	EUROPEAN JOURNAL OF PHARMACEUTICS AND BIOPHARMACEUTICS	2	46	45	1	0.5
1148	JOURNAL OF CLINICAL DENSITOMETRY	2	10	10	0	0
1149	NEUROPSYCHIATRIC DISEASE AND TREATMENT	2	16	16	0	0
1150	CYTOPATHOLOGY	2	2	2	0	0
1151	JOURNAL OF INNATE IMMUNITY	2	13	13	0	0
1152	GLYCOBIOLOGY	2	8	8	0	0
1153	JOURNAL OF THE FORMOSAN MEDICAL ASSOCIATION	2	3	2	1	0.5
1154	MOLECULAR PHYSICS	2	1	0	1	0.5
1155	ACTA BIOTHEORETICA	2	7	7	0	0
1156	ACS CHEMICAL NEUROSCIENCE	2	5	5	0	0
1157	JOURNALS OF GERONTOLOGY SERIES B-PSYCHOLOGICAL SCIENCES AND SOCIAL SCIENCES	2	2	1	1	0.5
1158	BRAIN IMAGING AND BEHAVIOR	2	4	4	0	0
1159	INTERNATIONAL JOURNAL OF CLINICAL PHARMACY	2	11	11	0	0
1160	CONFLICT AND HEALTH	2	0	0	0	0
1161	BRITISH JOURNAL OF HEALTH PSYCHOLOGY	2	5	5	0	0
1162	BJOG-AN INTERNATIONAL JOURNAL OF OBSTETRICS AND GYNAECOLOGY	2	15	15	0	0
1163	JOURNAL OF AGING AND HEALTH	2	6	6	0	0
1164	GENDER PLACE AND CULTURE	2	4	4	0	0
1165	EUROPEAN REVIEW FOR MEDICAL AND PHARMACOLOGICAL SCIENCES	2	4	3	1	0.5
1166	FRONTIERS IN HEALTH SERVICES	2	1	1	0	0
1167	ANNALS OF INTENSIVE CARE	2	3	3	0	0
1168	NEUROPSYCHOLOGY REVIEW	2	2	2	0	0
1169	FRONTIERS IN TOXICOLOGY	2	3	3	0	0
1170	WORLD NEUROSURGERY	2	4	4	0	0
1171	JOURNAL OF OBSTETRICS AND GYNAECOLOGY	2	3	3	0	0
1172	TALANTA	2	11	11	0	0
1173	STEM CELL REPORTS	2	38	38	0	0
1174	JOURNAL OF CARDIOVASCULAR ECHOGRAPHY	2	2	1	1	0.5
1175	EUROPEAN JOURNAL OF GASTROENTEROLOGY & HEPATOLOGY	2	5	5	0	0
1176	BANGLADESH JOURNAL OF MEDICAL SCIENCE	2	1	1	0	0
1177	GEROSCIENCE	2	13	12	1	0.5
1178	RUSSIAN OPEN MEDICAL JOURNAL	2	0	0	0	0
1179	SENSORS	2	17	15	2	1
1180	ACTA DERMATO-VENEREOLOGICA	2	0	0	0	0
1181	CANADIAN JOURNAL OF PUBLIC HEALTH-REVUE CANADIENNE DE SANTE PUBLIQUE	2	26	25	1	0.5
1182	HTS TEOLOGIESE STUDIES-THEOLOGICAL STUDIES	2	0	0	0	0
1183	JOURNAL OF BIOMEDICAL INFORMATICS	2	11	11	0	0
1184	PEDIATRIC RESEARCH	2	10	9	1	0.5
1185	EUROPEAN HEART JOURNAL	2	16	13	3	1.5
1186	ADVANCED BIOLOGY	2	0	0	0	0
1187	ADVANCES IN TRADITIONAL MEDICINE	2	21	21	0	0
1188	INTERNATIONAL JOURNAL OF AUDIOLOGY	2	1	1	0	0
1189	JOURNAL OF SPORTS MEDICINE AND PHYSICAL FITNESS	2	3	3	0	0
1190	MEDICAL LETTER ON DRUGS AND THERAPEUTICS	2	2	1	1	0.5
1191	FOLIA PARASITOLOGICA	2	3	3	0	0
1192	LIPIDS IN HEALTH AND DISEASE	2	0	0	0	0
1193	BRITISH JOURNAL OF PHARMACOLOGY	2	12	11	1	0.5
1194	INORGANICA CHIMICA ACTA	2	4	4	0	0
1195	MICROBIOLOGY AND MOLECULAR BIOLOGY REVIEWS	2	7	7	0	0
1196	ASIAN JOURNAL OF TRANSFUSION SCIENCE	2	0	0	0	0
1197	NATURE CHEMICAL BIOLOGY	2	28	27	1	0.5
1198	WEST AFRICAN JOURNAL OF RADIOLOGY	2	2	2	0	0
1199	INTERNATIONAL JOURNAL OF FEMINIST APPROACHES TO BIOETHICS	2	0	0	0	0
1200	CREATIVE NURSING	2	7	7	0	0
1201	ORAL HEALTH & PREVENTIVE DENTISTRY	2	4	4	0	0
1202	JOURNAL OF BLACK STUDIES	2	0	0	0	0
1203	COMMUNICATIONS MEDICINE	2	2	1	1	0.5
1204	BOUNDARY VALUE PROBLEMS	2	5	5	0	0
1205	JOURNAL OF APPLIED MICROBIOLOGY	2	6	6	0	0
1206	PHYSICA SCRIPTA	2	17	14	3	1.5
1207	ACTA CLINICA BELGICA	2	11	11	0	0
1208	INTERNATIONAL JOURNAL OF LOWER EXTREMITY WOUNDS	2	3	2	1	0.5
1209	CARDIOVASCULAR TOXICOLOGY	2	3	3	0	0
1210	IMMUNOLOGY AND CELL BIOLOGY	2	1	1	0	0
1211	CURRENT DRUG METABOLISM	2	3	1	2	1
1212	CANADIAN MEDICAL ASSOCIATION JOURNAL	2	0	0	0	0
1213	TRENDS IN NEUROSCIENCES	2	55	54	1	0.5
1214	INDIAN JOURNAL OF PAEDIATRIC DERMATOLOGY	2	0	0	0	0
1215	ANGEWANDTE CHEMIE-INTERNATIONAL EDITION	2	23	23	0	0
1216	ACTA FACULTATIS MEDICAE NAISSENSIS	2	1	0	1	0.5
1217	ANNALS OF APPLIED STATISTICS	2	0	0	0	0
1218	ACS APPLIED MATERIALS & INTERFACES	2	20	20	0	0
1219	MOLECULAR CELL	2	20	20	0	0
1220	AMERICAN JOURNAL OF CARDIOVASCULAR DRUGS	2	10	10	0	0
1221	INTERNATIONAL JOURNAL OF DISCRIMINATION AND THE LAW	2	0	0	0	0
1222	STATISTICAL METHODS IN MEDICAL RESEARCH	2	4	4	0	0
1223	KIDNEY INTERNATIONAL REPORTS	2	5	5	0	0
1224	SOCIAL MARKETING QUARTERLY	2	6	6	0	0
1225	PAKISTAN JOURNAL OF PHARMACEUTICAL SCIENCES	2	0	0	0	0
1226	CLINICAL PATHOLOGY	2	0	0	0	0
1227	COMPUTER METHODS IN BIOMECHANICS AND BIOMEDICAL ENGINEERING	2	2	2	0	0
1228	THORACIC CANCER	2	6	6	0	0
1229	PEDIATRIC HEALTH MEDICINE AND THERAPEUTICS	2	9	9	0	0
1230	BIOINFORMATICS AND BIOLOGY INSIGHTS	2	7	7	0	0
1231	BIOTECHNOLOGY JOURNAL	2	24	24	0	0
1232	CANADIAN JOURNAL OF HOSPITAL PHARMACY	2	0	0	0	0
1233	EUROPEAN JOURNAL OF CLINICAL PHARMACOLOGY	2	14	14	0	0
1234	ANEMIA	2	8	8	0	0
1235	REHABILITATION ONCOLOGY	2	4	3	1	0.5
1236	TRANSACTIONS OF THE INSTITUTE OF BRITISH GEOGRAPHERS	2	14	10	4	2
1237	JOURNAL OF PHARMACEUTICAL POLICY AND PRACTICE	2	1	1	0	0
1238	BALKAN MEDICAL JOURNAL	2	0	0	0	0
1239	INTERNATIONAL JOURNAL OF SURGERY CASE REPORTS	2	0	0	0	0
1240	BASIC & CLINICAL PHARMACOLOGY & TOXICOLOGY	2	2	2	0	0
1241	ACTA DERMATOVENEROLOGICA CROATICA	2	4	3	1	0.5
1242	NEURAL COMPUTING & APPLICATIONS	2	0	0	0	0
1243	EUROPEAN JOURNAL OF NEUROLOGY	2	8	8	0	0
1244	METHODS	2	17	13	4	2
1245	INTERNATIONAL JOURNAL OF FOOD SCIENCE	2	11	11	0	0
1246	PLANTS-BASEL	2	12	10	2	1
1247	PROGRESS IN CARDIOVASCULAR DISEASES	2	17	17	0	0
1248	EASTERN MEDITERRANEAN HEALTH JOURNAL	2	1	1	0	0
1249	CALCIFIED TISSUE INTERNATIONAL	2	25	24	1	0.5
1250	ARKIVOC	2	1	1	0	0
1251	CLINICAL COSMETIC AND INVESTIGATIONAL DERMATOLOGY	2	1	1	0	0
1252	MARMARA MEDICAL JOURNAL	2	1	1	0	0
1253	HEPATOLOGY RESEARCH	2	6	4	2	1
1254	JOURNAL OF CLINICAL PERIODONTOLOGY	2	0	0	0	0
1255	AKTUELLE UROLOGIE	2	0	0	0	0
1256	JOURNAL OF INTERNATIONAL SOCIETY OF PREVENTIVE AND COMMUNITY DENTISTRY	2	2	2	0	0
1257	JOURNAL OF PAEDIATRICS AND CHILD HEALTH	2	0	0	0	0
1258	CURRENT PROTEIN & PEPTIDE SCIENCE	2	17	16	1	0.5
1259	MATHEMATICAL PROBLEMS IN ENGINEERING	2	9	7	2	1
1260	EUROPEAN JOURNAL OF PHARMACOLOGY	2	4	4	0	0
1261	STOCHASTIC ANALYSIS AND APPLICATIONS	2	2	2	0	0
1262	YONSEI MEDICAL JOURNAL	2	12	12	0	0
1263	JOURNAL OF ELECTROANALYTICAL CHEMISTRY	2	7	7	0	0
1264	JOURNAL OF HEALTH RESEARCH	2	2	2	0	0
1265	CANCER	2	1	1	0	0
1266	ANTIBIOTICS-BASEL	2	9	7	2	1
1267	SCIENCES SOCIALES ET SANTE	2	0	0	0	0
1268	JOURNAL OF RESEARCH IN HEALTH SCIENCES	2	0	0	0	0
1269	INTERNATIONAL JOURNAL OF EMERGENCY MEDICINE	2	0	0	0	0
1270	LAB ANIMAL	2	0	0	0	0
1271	QUANTITATIVE IMAGING IN MEDICINE AND SURGERY	2	1	1	0	0
1272	BIOLOGICAL TRACE ELEMENT RESEARCH	2	1	1	0	0
1273	ARCHIVOS DE BRONCONEUMOLOGIA	2	23	22	1	0.5
1274	PARASITES & VECTORS	2	11	11	0	0
1275	INTENSIVE CARE MEDICINE	2	30	29	1	0.5
1276	JOURNAL OF CLINICAL AND TRANSLATIONAL SCIENCE	2	0	0	0	0
1277	PHARMACOLOGICAL REPORTS	2	6	6	0	0
1278	RESPIRATORY INVESTIGATION	2	13	12	1	0.5
1279	JOURNAL OF HUMAN LACTATION	2	1	1	0	0
1280	PRAMANA-JOURNAL OF PHYSICS	2	7	7	0	0
1281	JOURNAL OF SURGICAL CASE REPORTS	2	3	2	1	0.5
1282	ARCHIVES OF CLINICAL NEUROPSYCHOLOGY	2	26	25	1	0.5
1283	JAMIA OPEN	2	0	0	0	0
1284	EXPERIMENTAL BIOLOGY AND MEDICINE	2	9	9	0	0
1285	FRONTIERS OF MEDICINE	2	36	36	0	0
1286	JOURNAL OF VASCULAR SURGERY	2	2	1	1	0.5
1287	GE PORTUGUESE JOURNAL OF GASTROENTEROLOGY	2	0	0	0	0
1288	PROTEOMICS CLINICAL APPLICATIONS	2	4	3	1	0.5
1289	ACCOUNTS OF CHEMICAL RESEARCH	2	32	32	0	0
1290	HISTOCHEMISTRY AND CELL BIOLOGY	2	0	0	0	0
1291	JOURNAL OF THE SCIENTIFIC SOCIETY	2	0	0	0	0
1292	CELL DEATH DISCOVERY	2	10	10	0	0
1293	NURSING RESEARCH	2	2	2	0	0
1294	CHILD CARE HEALTH AND DEVELOPMENT	2	2	2	0	0
1295	JOURNAL OF ONCOLOGY	2	7	7	0	0
1296	JOURNAL OF CACHEXIA SARCOPENIA AND MUSCLE	2	5	4	1	0.5
1297	CLINICAL EPIGENETICS	2	16	15	1	0.5
1298	PAEDIATRIC AND PERINATAL EPIDEMIOLOGY	2	11	8	3	1.5
1299	SAUDI PHARMACEUTICAL JOURNAL	2	2	2	0	0
1300	INDIAN JOURNAL OF PHARMACOLOGY	2	0	0	0	0
1301	LANCET HEALTHY LONGEVITY	2	2	2	0	0
1302	CHINESE JOURNAL OF STRUCTURAL CHEMISTRY	2	1	0	1	0.5
1303	NURSE EDUCATION TODAY	2	5	5	0	0
1304	HETEROCYCLES	2	1	1	0	0
1305	CRITICAL REVIEWS IN EUKARYOTIC GENE EXPRESSION	2	10	10	0	0
1306	TRAUMA VIOLENCE & ABUSE	2	6	6	0	0
1307	ADDICTION SCIENCE & CLINICAL PRACTICE	2	0	0	0	0
1308	ANNALS OF DERMATOLOGY	2	1	1	0	0
1309	LARYNGOSCOPE	2	6	6	0	0
1310	XENOBIOTICA	2	1	1	0	0
1311	RNA BIOLOGY	2	19	19	0	0
1312	INTERNATIONAL JOURNAL OF IMMUNOGENETICS	2	2	2	0	0
1313	JOURNAL OF GASTROINTESTINAL ONCOLOGY	2	3	3	0	0
1314	JOURNAL OF NONLINEAR SCIENCE	2	16	13	3	1.5
1315	NEW JOURNAL OF CHEMISTRY	2	7	6	1	0.5
1316	PHARMACOLOGICAL RESEARCH	2	3	3	0	0
1317	JOURNAL OF INVESTIGATIONAL ALLERGOLOGY AND CLINICAL IMMUNOLOGY	2	1	1	0	0
1318	CHEMOMETRICS AND INTELLIGENT LABORATORY SYSTEMS	2	18	17	1	0.5
1319	BIOCHEMISTRY AND BIOPHYSICS REPORTS	2	5	5	0	0
1320	JOURNAL OF BEHAVIORAL HEALTH SERVICES & RESEARCH	2	5	5	0	0
1321	CURRENT TOPICS IN MEDICINAL CHEMISTRY	2	10	10	0	0
1322	IMMUNOTHERAPY	2	2	2	0	0
1323	PSYCHIATRIA POLSKA	2	1	0	1	0.5
1324	SOMATECHNICS	2	0	0	0	0
1325	CELL DEATH AND DIFFERENTIATION	2	11	11	0	0
1326	JCR-JOURNAL OF CLINICAL RHEUMATOLOGY	2	0	0	0	0
1327	EUROPEAN JOURNAL OF OBSTETRICS & GYNECOLOGY AND REPRODUCTIVE BIOLOGY-X	2	2	2	0	0
1328	CENTRAL EUROPEAN JOURNAL OF PUBLIC HEALTH	2	0	0	0	0
1329	INTERNATIONAL JOURNAL OF PEDIATRIC OTORHINOLARYNGOLOGY	2	8	7	1	0.5
1330	CLINICAL AND APPLIED THROMBOSIS-HEMOSTASIS	2	0	0	0	0
1331	MICROBIAL DRUG RESISTANCE	2	2	2	0	0
1332	HEALTH AFFAIRS	2	1	1	0	0
1333	INTERNATIONAL JOURNAL OF BIOSTATISTICS	2	0	0	0	0
1334	ZAPOROZHYE MEDICAL JOURNAL	2	0	0	0	0
1335	JOURNAL OF CLINICAL ULTRASOUND	2	5	5	0	0
1336	HYPERTENSION RESEARCH	2	1	0	1	0.5
1337	INTERNATIONAL JOURNAL OF DYNAMICS AND CONTROL	2	1	1	0	0
1338	JMIR SERIOUS GAMES	2	2	2	0	0
1339	AMERICAN JOURNAL OF PHYSICAL MEDICINE & REHABILITATION	2	0	0	0	0
1340	MONATSSCHRIFT KINDERHEILKUNDE	2	2	1	1	0.5
1341	ACTA DERMATOVENEROLOGICA ALPINA PANNONICA ET ADRIATICA	2	0	0	0	0
1342	CELL CHEMICAL BIOLOGY	2	5	5	0	0
1343	JOURNAL OF PEDIATRIC INFECTIOUS DISEASES	2	1	1	0	0
1344	ARQUIVOS DE NEURO-PSIQUIATRIA	2	0	0	0	0
1345	JOURNAL OF CHEMICAL TECHNOLOGY AND BIOTECHNOLOGY	2	4	3	1	0.5
1346	INTERNATIONAL JOURNAL OF LIFE SCIENCE AND PHARMA RESEARCH	2	0	0	0	0
1347	JOURNAL OF PSYCHIATRIC NURSING	2	4	4	0	0
1348	TOXICS	2	3	2	1	0.5
1349	INTERDISCIPLINARY NEUROSURGERY-ADVANCED TECHNIQUES AND CASE MANAGEMENT	2	1	1	0	0
1350	CODAS	2	1	1	0	0
1351	NICOTINE & TOBACCO RESEARCH	2	11	10	1	0.5
1352	ANATOMICAL RECORD-ADVANCES IN INTEGRATIVE ANATOMY AND EVOLUTIONARY BIOLOGY	2	7	6	1	0.5
1353	EXPERIMENTAL AND MOLECULAR PATHOLOGY	2	4	4	0	0
1354	POSTEPY DERMATOLOGII I ALERGOLOGII	2	2	2	0	0
1355	SOCIAL SCIENCES-BASEL	2	1	1	0	0
1356	BIOINFORMATION	2	0	0	0	0
1357	EUROPEAN JOURNAL OF CULTURAL STUDIES	2	0	0	0	0
1358	PSYCHIATRIC QUARTERLY	2	29	29	0	0
1359	JP JOURNAL OF BIOSTATISTICS	2	0	0	0	0
1360	JOURNAL OF PEDIATRIC INFECTION	2	0	0	0	0
1361	INTERNATIONAL JOURNAL OF CLINICAL AND EXPERIMENTAL PATHOLOGY	2	12	12	0	0
1362	HUMAN NUTRITION & METABOLISM	2	0	0	0	0
1363	EXPERIMENTAL EYE RESEARCH	2	6	6	0	0
1364	BULLETIN DE L ACADEMIE NATIONALE DE MEDECINE	2	0	0	0	0
1365	POBLACION Y SALUD EN MESOAMERICA	2	0	0	0	0
1366	INTERNATIONAL JOURNAL OF HUMAN RIGHTS IN HEALTH CARE	2	1	1	0	0
1367	DERMATOLOGIC THERAPY	2	0	0	0	0
1368	JOURNAL OF NEUROCHEMISTRY	2	38	37	1	0.5
1369	TRAVEL MEDICINE AND INFECTIOUS DISEASE	2	8	8	0	0
1370	JOURNAL OF PEDIATRICS	2	13	13	0	0
1371	ACTA GASTRO-ENTEROLOGICA BELGICA	2	2	2	0	0
1372	JOURNAL OF THORACIC DISEASE	2	1	1	0	0
1373	HEALTH PROMOTION PERSPECTIVES	2	6	6	0	0
1374	PHOTODIAGNOSIS AND PHOTODYNAMIC THERAPY	2	9	4	5	2.5
1375	TRAFFIC	2	4	3	1	0.5
1376	JOURNAL OF RESEARCH IN MEDICAL SCIENCES	2	2	2	0	0
1377	PEDIATRIC EXERCISE SCIENCE	2	6	6	0	0
1378	CANADIAN PHARMACISTS JOURNAL	2	0	0	0	0
1379	HPB	2	0	0	0	0
1380	TROPICAL DOCTOR	2	4	3	1	0.5
1381	INTERNATIONAL JOURNAL OF SURGERY OPEN	2	4	4	0	0
1382	BMC PHARMACOLOGY & TOXICOLOGY	2	3	2	1	0.5
1383	STRESS AND HEALTH	2	0	0	0	0
1384	GLOBALIZATION AND HEALTH	2	26	25	1	0.5
1385	POSTGRADUATE MEDICINE	2	2	2	0	0
1386	INTERNATIONAL JOURNAL OF HEMATOLOGY	2	6	6	0	0
1387	HONG KONG MEDICAL JOURNAL	2	1	0	1	0.5
1388	CLINICAL RADIOLOGY	2	4	4	0	0
1389	REVISTA ARGENTINA DE MICROBIOLOGIA	2	12	12	0	0
1390	CLINICAL RESPIRATORY JOURNAL	2	12	12	0	0
1391	COLOMBIA MEDICA	2	0	0	0	0
1392	GASTROENTEROLOGY	2	0	0	0	0
1393	DISASTER MEDICINE AND PUBLIC HEALTH PREPAREDNESS	2	7	7	0	0
1394	BMC BIOINFORMATICS	2	4	4	0	0
1395	JOURNAL OF HUMAN BEHAVIOR IN THE SOCIAL ENVIRONMENT	2	2	2	0	0
1396	CHEMICAL COMMUNICATIONS	2	8	8	0	0
1397	AMERICAN JOURNAL OF PHYSIOLOGY-LUNG CELLULAR AND MOLECULAR PHYSIOLOGY	2	5	4	1	0.5
1398	FRONTIERS IN BIOENGINEERING AND BIOTECHNOLOGY	2	7	7	0	0
1399	APPLIED HEALTH ECONOMICS AND HEALTH POLICY	2	13	13	0	0
1400	JOURNAL OF CHILD & ADOLESCENT TRAUMA	2	2	2	0	0
1401	REVISTA CHILENA DE NEUROPSICOLOGIA	2	0	0	0	0
1402	INTERNATIONAL OPHTHALMOLOGY	2	2	2	0	0
1403	JOURNAL OF EVIDENCE BASED MEDICINE	2	2	1	1	0.5
1404	RENAL REPLACEMENT THERAPY	2	0	0	0	0
1405	JOURNAL OF INTERDISCIPLINARY MATHEMATICS	2	5	4	1	0.5
1406	EUROPEAN JOURNAL OF INFLAMMATION	2	1	1	0	0
1407	BIOSCIENCE BIOTECHNOLOGY RESEARCH COMMUNICATIONS	2	0	0	0	0
1408	PSYCHOLOGY & SEXUALITY	2	3	3	0	0
1409	JOURNAL OF PEDIATRIC NURSING-NURSING CARE OF CHILDREN & FAMILIES	2	4	4	0	0
1410	MEDICAL PRINCIPLES AND PRACTICE	2	1	0	1	0.5
1411	CARDIOVASCULAR DIAGNOSIS AND THERAPY	2	4	4	0	0
1412	CLINICAL NURSING RESEARCH	2	0	0	0	0
1413	EPIDEMIOLOGIA & PREVENZIONE	2	5	5	0	0
1414	BMC NUTRITION	2	15	14	1	0.5
1415	MATHEMATICAL MEDICINE AND BIOLOGY-A JOURNAL OF THE IMA	2	2	2	0	0
1416	THERAPEUTIC ADVANCES IN DRUG SAFETY	2	0	0	0	0
1417	HEALTH EDUCATION RESEARCH	2	0	0	0	0
1418	SOUTH AFRICAN JOURNAL OF SCIENCE	2	4	4	0	0
1419	JOURNAL OF APPLIED MATHEMATICS	2	12	11	1	0.5
1420	TRANSPLANTATION	2	21	20	1	0.5
1421	JOURNAL OF NEUROLOGY	2	2	1	1	0.5
1422	COMPUTERS IN BIOLOGY AND MEDICINE	2	4	4	0	0
1423	PLATELETS	2	4	4	0	0
1424	BRAZILIAN JOURNAL OF OTORHINOLARYNGOLOGY	2	0	0	0	0
1425	COMMUNICATION STUDIES	2	3	3	0	0
1426	AURIS NASUS LARYNX	2	5	5	0	0
1427	BIOCHIMICA ET BIOPHYSICA ACTA-GENE REGULATORY MECHANISMS	2	12	12	0	0
1428	INTERNATIONAL JOURNAL OF OBESITY	2	17	17	0	0
1429	CAMPBELL SYSTEMATIC REVIEWS	2	2	0	2	1
1430	NEUROLOGY-NEUROIMMUNOLOGY & NEUROINFLAMMATION	2	21	18	3	1.5
1431	JOURNAL OF THE AMERICAN DENTAL ASSOCIATION	2	4	4	0	0
1432	TROPICAL DISEASES TRAVEL MEDICINE AND VACCINES	2	9	9	0	0
1433	PROTEOMICS	2	9	9	0	0
1434	EXPERIMENTAL CELL RESEARCH	2	0	0	0	0
1435	CIRCULATION	2	17	17	0	0
1436	APPLIED MATHEMATICAL MODELLING	2	39	39	0	0
1437	OMICS-A JOURNAL OF INTEGRATIVE BIOLOGY	2	2	2	0	0
1438	HEALTH POLICY	2	1	1	0	0
1439	SOCIAL STUDIES OF SCIENCE	2	1	1	0	0
1440	STEM CELL REVIEWS AND REPORTS	2	8	8	0	0
1441	DIAGNOSTIC CYTOPATHOLOGY	2	0	0	0	0
1442	CHEMISTRY OF HETEROCYCLIC COMPOUNDS	2	5	4	1	0.5
1443	PEDIATRIC EMERGENCY CARE	2	0	0	0	0
1444	WORLD JOURNAL OF GASTROINTESTINAL ENDOSCOPY	2	0	0	0	0
1445	CARDIOVASCULAR DRUGS AND THERAPY	2	9	9	0	0
1446	NANOMATERIALS	2	11	9	2	1
1447	EUREKA-REVISTA CIENTIFICA DE PSICOLOGIA	2	0	0	0	0
1448	JOURNALS OF GERONTOLOGY SERIES A-BIOLOGICAL SCIENCES AND MEDICAL SCIENCES	2	15	15	0	0
1449	EXPERT OPINION ON DRUG DISCOVERY	2	9	9	0	0
1450	BMC GERIATRICS	2	0	0	0	0
1451	CANCER EPIDEMIOLOGY BIOMARKERS & PREVENTION	2	8	8	0	0
1452	JOURNAL OF CARDIAC FAILURE	2	19	19	0	0
1453	SEXUAL MEDICINE	2	2	2	0	0
1454	FEBS OPEN BIO	2	15	15	0	0
1455	TZU CHI MEDICAL JOURNAL	2	0	0	0	0
1456	CLINICAL NUCLEAR MEDICINE	2	5	4	1	0.5
1457	INTERNATIONAL ARCHIVES OF ALLERGY AND IMMUNOLOGY	2	4	4	0	0
1458	ACTA HAEMATOLOGICA	2	2	2	0	0
1459	BRITISH JOURNAL OF HOSPITAL MEDICINE	2	0	0	0	0
1460	JOURNAL OF ORTHOPAEDIC SURGERY AND RESEARCH	2	1	1	0	0
1461	MEDICAL HUMANITIES	2	0	0	0	0
1462	MOLECULAR BRAIN	2	9	9	0	0
1463	SEXUALITIES	2	0	0	0	0
1464	IRANIAN JOURNAL OF BASIC MEDICAL SCIENCES	2	0	0	0	0
1465	US PHARMACIST	2	0	0	0	0
1466	NATURE AND SCIENCE OF SLEEP	2	6	6	0	0
1467	GRAEFES ARCHIVE FOR CLINICAL AND EXPERIMENTAL OPHTHALMOLOGY	2	7	6	1	0.5
1468	HEALTH SERVICES INSIGHTS	2	8	8	0	0
1469	ARCHIVES OF MEDICAL SCIENCE	2	2	1	1	0.5
1470	CURRENT DEVELOPMENTS IN NUTRITION	2	7	6	1	0.5
1471	CENTRAL ASIAN JOURNAL OF GLOBAL HEALTH	2	3	3	0	0
1472	IMPLEMENTATION SCIENCE	2	1	0	1	0.5
1473	REUMATOLOGIA CLINICA	2	11	11	0	0
1474	FRONTIERS IN GENOME EDITING	2	20	17	3	1.5
1475	CLINICAL NUTRITION ESPEN	2	3	3	0	0
1476	JOURNAL OF MIDWIFERY & WOMENS HEALTH	2	2	2	0	0
1477	HUMANIDADES & INOVACAO	2	0	0	0	0
1478	NEUROPSYCHOLOGY	2	3	3	0	0
1479	INTERNATIONAL JOURNAL OF NURSING KNOWLEDGE	2	1	0	1	0.5
1480	ARCHIVES OF HELLENIC MEDICINE	2	0	0	0	0
1481	JOURNAL OF PHARMACEUTICAL NEGATIVE RESULTS	2	0	0	0	0
1482	ACADEMIC EMERGENCY MEDICINE	2	7	6	1	0.5
1483	CURRENT PROTEOMICS	2	2	2	0	0
1484	JOURNAL OF PERIODONTOLOGY	2	2	2	0	0
1485	ARCHIV EUROMEDICA	2	0	0	0	0
1486	NEURAL REGENERATION RESEARCH	2	4	4	0	0
1487	FRACTALS-COMPLEX GEOMETRY PATTERNS AND SCALING IN NATURE AND SOCIETY	2	23	11	12	6
1488	CANNABIS AND CANNABINOID RESEARCH	2	7	7	0	0
1489	JOURNAL OF KNEE SURGERY	2	6	5	1	0.5
1490	MOLECULAR THERAPY	2	18	18	0	0
1491	CURRENT ISSUES IN MOLECULAR BIOLOGY	2	9	9	0	0
1492	MATHEMATICAL MODELLING OF NATURAL PHENOMENA	2	8	8	0	0
1493	ASEAN JOURNAL OF PSYCHIATRY	2	0	0	0	0
1494	MEDICAL SCIENCE	2	0	0	0	0
1495	MDM POLICY & PRACTICE	2	4	4	0	0
1496	APPLIED MATHEMATICS AND NONLINEAR SCIENCES	2	36	35	1	0.5
1497	BLOOD AND LYMPHATIC CANCER-TARGETS AND THERAPY	2	4	4	0	0
1498	WORLD JOURNAL OF SURGERY	2	5	4	1	0.5
1499	DERMATOLOGIE	2	1	1	0	0
1500	BRAIN	2	9	9	0	0
1501	BREAST CANCER RESEARCH AND TREATMENT	2	11	10	1	0.5
1502	JOURNAL OF HERBAL MEDICINE	2	5	5	0	0
1503	ANALYST	2	17	16	1	0.5
1504	YOUTH & SOCIETY	2	5	5	0	0
1505	JOURNAL OF BIOLOGICAL REGULATORS AND HOMEOSTATIC AGENTS	2	2	2	0	0
1506	DERMATOLOGICA SINICA	2	4	1	3	1.5
1507	RISK MANAGEMENT AND HEALTHCARE POLICY	2	2	2	0	0
1508	BJA EDUCATION	2	0	0	0	0
1509	BEST PRACTICE & RESEARCH CLINICAL OBSTETRICS & GYNAECOLOGY	2	22	20	2	1
1510	CANCER EPIDEMIOLOGY	2	10	10	0	0
1511	GASTROENTEROLOGY RESEARCH	2	2	2	0	0
1512	PULMONARY CIRCULATION	2	4	4	0	0
1513	JOURNAL OF INORGANIC BIOCHEMISTRY	2	8	8	0	0
1514	JOURNAL OF HEALTH COMMUNICATION	2	4	4	0	0
1515	ARCHIVES OF ORAL BIOLOGY	2	7	7	0	0
1516	BIOLOGY OPEN	2	5	5	0	0
1517	PAEDIATRICA INDONESIANA	2	0	0	0	0
1518	PATHOLOGY RESEARCH AND PRACTICE	2	4	4	0	0
1519	INTERNATIONAL JOURNAL OF APPLIED AND BASIC MEDICAL RESEARCH	2	0	0	0	0
1520	JOURNAL OF TRANSCULTURAL NURSING	2	2	2	0	0
1521	JOURNAL OF PEDIATRIC HEMATOLOGY ONCOLOGY	2	6	6	0	0
1522	POPULATION STUDIES-A JOURNAL OF DEMOGRAPHY	2	6	5	1	0.5
1523	AMAZONIA INVESTIGA	2	0	0	0	0
1524	INTERNATIONAL JOURNAL OF HEALTHCARE MANAGEMENT	2	0	0	0	0
1525	INTERNATIONAL JOURNAL OF EPIDEMIOLOGY	2	1	0	1	0.5
1526	MATERNAL AND CHILD HEALTH JOURNAL	2	4	4	0	0
1527	GENES & DISEASES	2	22	22	0	0
1528	PHARMACOPHORE	2	1	1	0	0
1529	PEDIATRIC DERMATOLOGY	2	0	0	0	0
1530	GENES AND IMMUNITY	2	1	0	1	0.5
1531	WESTERN JOURNAL OF NURSING RESEARCH	2	2	2	0	0
1532	ANNALS OF THE ROYAL COLLEGE OF SURGEONS OF ENGLAND	2	0	0	0	0
1533	ENGINEERING LETTERS	2	0	0	0	0
1534	CURRENT THERAPEUTIC RESEARCH-CLINICAL AND EXPERIMENTAL	2	1	1	0	0
1535	SKIN APPENDAGE DISORDERS	2	0	0	0	0
1536	JOURNAL OF FUNCTION SPACES	2	9	7	2	1
1537	SUBSTANCE ABUSE-RESEARCH AND TREATMENT	2	0	0	0	0
1538	JOURNAL OF GENERAL AND FAMILY MEDICINE	2	3	3	0	0
1539	JOURNAL OF LATINX PSYCHOLOGY	2	4	4	0	0
1540	JOURNAL OF THE ROYAL COLLEGE OF PHYSICIANS OF EDINBURGH	2	1	1	0	0
1541	INTERNATIONAL JOURNAL OF MEDICINAL MUSHROOMS	2	6	6	0	0
1542	ALCOHOL	2	0	0	0	0
1543	JOURNAL OF LABORATORY PHYSICIANS	2	0	0	0	0
1544	BIOSCIENCE REPORTS	2	8	8	0	0
1545	TRANSFUSION MEDICINE AND HEMOTHERAPY	2	7	3	4	2
1546	MEDICAL-SURGICAL JOURNAL-REVISTA MEDICO-CHIRURGICALA	2	0	0	0	0
1547	JOURNAL OF RURAL HEALTH	2	3	3	0	0
1548	JOURNAL OF PHARMACY PRACTICE AND RESEARCH	2	2	2	0	0
1549	PARASITOLOGY RESEARCH	2	2	2	0	0
1550	COST EFFECTIVENESS AND RESOURCE ALLOCATION	2	3	3	0	0
1551	BLOOD	2	38	34	4	2
1552	JOURNAL OF CHEMICAL THEORY AND COMPUTATION	2	17	16	1	0.5
1553	MEDICAL PERSPECTIVES-MEDICNI PERSPEKTIVI	2	0	0	0	0
1554	ACTA BIOCHIMICA POLONICA	2	3	1	2	1
1555	FAMILY PRACTICE	2	8	8	0	0
1556	CLINICAL AND EXPERIMENTAL IMMUNOLOGY	2	7	6	1	0.5
1557	CRITICAL REVIEWS IN ANALYTICAL CHEMISTRY	2	3	3	0	0
1558	CLINICAL MEDICINE	2	24	22	2	1
1559	HEALTH & SOCIAL WORK	2	7	7	0	0
1560	FAMILY & COMMUNITY HEALTH	2	4	4	0	0
1561	CYTOMETRY PART A	2	5	4	1	0.5
1562	JOURNAL OF SOCIAL MARKETING	2	6	5	1	0.5
1563	CRITICAL REVIEWS IN MICROBIOLOGY	2	11	11	0	0
1564	HAUTARZT	2	1	1	0	0
1565	EUROPEAN JOURNAL OF CONTRACEPTION AND REPRODUCTIVE HEALTH CARE	2	6	6	0	0
1566	ANAIS DA ACADEMIA BRASILEIRA DE CIENCIAS	2	3	3	0	0
1567	BJPSYCH OPEN	2	34	33	1	0.5
1568	EUROPEAN JOURNAL OF PSYCHOTRAUMATOLOGY	2	22	22	0	0
1569	FLUIDS AND BARRIERS OF THE CNS	2	13	13	0	0
1570	SALUD PUBLICA DE MEXICO	2	5	5	0	0
1571	JOURNAL OF FOOT & ANKLE SURGERY	2	1	1	0	0
1572	MATHEMATICS IN APPLIED SCIENCES AND ENGINEERING	2	0	0	0	0
1573	DNA AND CELL BIOLOGY	2	5	4	1	0.5
1574	COMPUTATIONAL & APPLIED MATHEMATICS	2	3	3	0	0
1575	CHEMICAL PHYSICS LETTERS	2	12	12	0	0
1576	CURRENT OPINION IN STRUCTURAL BIOLOGY	2	37	37	0	0
1577	INDIAN JOURNAL OF VASCULAR AND ENDOVASCULAR SURGERY	2	0	0	0	0
1578	TOXINS	2	12	12	0	0
1579	CASE REPORTS IN NEUROLOGY	2	8	8	0	0
1580	NANO RESEARCH	2	14	14	0	0
1581	JOURNAL OF CLINICAL NURSING	2	5	5	0	0
1582	AMERICAN JOURNAL OF SURGICAL PATHOLOGY	2	13	12	1	0.5
1583	JOURNAL OF HUMAN HYPERTENSION	2	9	9	0	0
1584	JOURNAL OF CHOICE MODELLING	2	5	5	0	0
1585	ENDOCRINOLOGY DIABETES AND METABOLISM CASE REPORTS	2	3	3	0	0
1586	INTERNATIONAL JOURNAL OF IMPOTENCE RESEARCH	2	7	4	3	1.5
1587	PHYTOCHEMISTRY	2	19	13	6	3
1588	COMMUNICARE-JOURNAL FOR COMMUNICATION SCIENCES IN SOUTHERN AFRICA	2	2	1	1	0.5
1589	PHARMACOECONOMICS-OPEN	2	8	7	1	0.5
1590	OPHTHALMIC EPIDEMIOLOGY	2	4	3	1	0.5
1591	ARCHIVES OF PATHOLOGY & LABORATORY MEDICINE	2	6	6	0	0
1592	APPLIED PHYSIOLOGY NUTRITION AND METABOLISM	2	5	4	1	0.5
1593	JOURNAL OF APPLIED NONLINEAR DYNAMICS	2	2	2	0	0
1594	THERANOSTICS	2	25	25	0	0
1595	JOURNAL OF STROKE & CEREBROVASCULAR DISEASES	2	2	1	1	0.5
1596	JOURNAL OF MOLECULAR CELL BIOLOGY	2	12	10	2	1
1597	FRONTIERS IN COMMUNICATION	2	7	7	0	0
1598	CELLULAR AND MOLECULAR NEUROBIOLOGY	2	7	6	1	0.5
1599	APPLIED PSYCHOLOGY-HEALTH AND WELL BEING	2	0	0	0	0
1600	PRODUCTION AND OPERATIONS MANAGEMENT	2	3	2	1	0.5
1601	NON-CODING RNA	2	15	14	1	0.5
1602	EGYPTIAN JOURNAL OF CHEST DISEASES AND TUBERCULOSIS	2	0	0	0	0
1603	INDIAN DERMATOLOGY ONLINE JOURNAL	2	0	0	0	0
1604	CLINICAL COLORECTAL CANCER	2	8	7	1	0.5
1605	HORMONES AND BEHAVIOR	2	28	27	1	0.5
1606	PROCEEDINGS OF THE ROYAL SOCIETY B-BIOLOGICAL SCIENCES	2	2	2	0	0
1607	JAPAN JOURNAL OF NURSING SCIENCE	2	3	3	0	0
1608	BIORESEARCH OPEN ACCESS	2	3	3	0	0
1609	INTERNATIONAL JOURNAL OF PHARMACEUTICS-X	2	21	19	2	1
1610	THERAPEUTICS AND CLINICAL RISK MANAGEMENT	2	24	24	0	0
1611	BMC MEDICAL EDUCATION	2	13	13	0	0
1612	CURRENT OPINION IN NEUROLOGY	2	30	29	1	0.5
1613	ACTA CHIMICA SLOVENICA	2	2	2	0	0
1614	GACETA SANITARIA	2	0	0	0	0
1615	ASIAN JOURNAL OF PHARMACEUTICS	2	1	1	0	0
1616	CHEMICAL METHODOLOGIES	2	0	0	0	0
1617	PATIENT-RELATED OUTCOME MEASURES	2	9	9	0	0
1618	BIOCHEMISTRY-MOSCOW	2	16	16	0	0
1619	VAVILOVSKII ZHURNAL GENETIKI I SELEKTSII	2	2	2	0	0
1620	AFRICAN GEOGRAPHICAL REVIEW	2	4	4	0	0
1621	JOURNAL OF PREVENTIVE MEDICINE & PUBLIC HEALTH	2	2	1	1	0.5
1622	MEDICAL HYPOTHESES	2	5	5	0	0
1623	CRITICAL POLICY STUDIES	2	4	4	0	0
1624	SEXUALITY & CULTURE-AN INTERDISCIPLINARY JOURNAL	2	1	1	0	0
1625	POLISH JOURNAL OF MICROBIOLOGY	2	3	3	0	0
1626	CHAOS	2	3	3	0	0
1627	INNOVATION IN AGING	2	2	1	1	0.5
1628	SEMINARS IN IMMUNOPATHOLOGY	2	28	26	2	1
1629	PAEDIATRICS AND INTERNATIONAL CHILD HEALTH	2	1	1	0	0
1630	JOURNAL OF SEXUAL MEDICINE	2	13	13	0	0
1631	BMC MUSCULOSKELETAL DISORDERS	2	2	2	0	0
1632	GENEALOGY	2	1	0	1	0.5
1633	ELECTRONIC JOURNAL OF GENERAL MEDICINE	2	2	2	0	0
1634	ONCOLOGIST	2	2	2	0	0
1635	JOURNAL OF GASTROENTEROLOGY AND HEPATOLOGY	2	18	18	0	0
1636	JOURNAL OF NEUROIMAGING	2	5	5	0	0
1637	SURGICAL INFECTIONS	2	9	9	0	0
1638	BIOSOCIETIES	2	2	2	0	0
1639	DIABETOLOGY & METABOLIC SYNDROME	2	12	12	0	0
1640	TRENDS IN PHARMACOLOGICAL SCIENCES	2	0	0	0	0
1641	TOHOKU JOURNAL OF EXPERIMENTAL MEDICINE	2	4	4	0	0
1642	APPLIED RESEARCH IN QUALITY OF LIFE	2	4	4	0	0
1643	JOURNAL OF EPIDEMIOLOGY AND COMMUNITY HEALTH	2	10	10	0	0
1644	SICOT-J	2	5	4	1	0.5
1645	ARCHIVES OF GYNECOLOGY AND OBSTETRICS	2	4	4	0	0
1646	ACTA CYTOLOGICA	2	19	17	2	1
1647	DIALOGUES IN HUMAN GEOGRAPHY	2	2	0	2	1
1648	JOURNAL OF HAPPINESS STUDIES	2	6	6	0	0
1649	HYPERTENSION	2	10	9	1	0.5
1650	NATURE REVIEWS DISEASE PRIMERS	2	88	86	2	1
1651	TRENDS IN MOLECULAR MEDICINE	2	13	13	0	0
1652	ATENCION PRIMARIA	2	2	2	0	0
1653	JOURNAL OF DEVELOPMENT ECONOMICS	2	2	1	1	0.5
1654	OPERATIVE NEUROSURGERY	2	0	0	0	0
1655	JOURNAL OF PHARMACEUTICAL HEALTH CARE AND SCIENCES	2	4	4	0	0
1656	INTERNATIONAL JOURNAL OF SURGICAL PATHOLOGY	2	3	3	0	0
1657	CURRENT TREATMENT OPTIONS IN INFECTIOUS DISEASES	2	6	6	0	0
1658	JOURNAL OF HEALTH MANAGEMENT	2	0	0	0	0
1659	EUROPEAN JOURNAL OF NEUROSCIENCE	2	11	11	0	0
1660	JOURNAL OF DRUG ASSESSMENT	1	3	3	0	0
1661	INTERNATIONAL JOURNAL OF MENTAL HEALTH NURSING	1	0	0	0	0
1662	BIOMETALS	1	2	0	2	2
1663	DATA & POLICY	1	0	0	0	0
1664	HEALTH EDUCATION JOURNAL	1	8	8	0	0
1665	EUROPEAN JOURNAL OF PAIN	1	11	11	0	0
1666	AGEING RESEARCH REVIEWS	1	7	7	0	0
1667	TURKISH JOURNAL OF SURGERY	1	0	0	0	0
1668	CLINICAL JOURNAL OF THE AMERICAN SOCIETY OF NEPHROLOGY	1	11	11	0	0
1669	CAMBRIDGE JOURNAL OF REGIONS ECONOMY AND SOCIETY	1	8	7	1	1
1670	ANIMALS	1	1	0	1	1
1671	INTERNATIONAL JOURNAL OF MEDICAL INFORMATICS	1	1	0	1	1
1672	CURRENT TREATMENT OPTIONS IN NEUROLOGY	1	0	0	0	0
1673	PHARMACOLOGY BIOCHEMISTRY AND BEHAVIOR	1	0	0	0	0
1674	JOURNAL OF PUBLIC HEALTH POLICY	1	3	3	0	0
1675	CLINICAL MEDICINE INSIGHTS-ENDOCRINOLOGY AND DIABETES	1	4	4	0	0
1676	SOUTH AFRICAN JOURNAL OF EDUCATION	1	0	0	0	0
1677	TRANSFUSION AND APHERESIS SCIENCE	1	0	0	0	0
1678	BMC PRIMARY CARE	1	1	1	0	0
1679	ADVANCES IN MEDICAL EDUCATION AND PRACTICE	1	1	1	0	0
1680	SOCIAL WORK IN MENTAL HEALTH	1	0	0	0	0
1681	EURASIAN JOURNAL OF EMERGENCY MEDICINE	1	0	0	0	0
1682	CASE REPORTS IN PEDIATRICS	1	0	0	0	0
1683	INTERNATIONAL JOURNAL OF MIGRATION HEALTH AND SOCIAL CARE	1	0	0	0	0
1684	BRITISH JOURNAL OF OPHTHALMOLOGY	1	13	13	0	0
1685	ANNALS OF GENERAL PSYCHIATRY	1	7	7	0	0
1686	SOCIAL COGNITION	1	4	4	0	0
1687	FETAL DIAGNOSIS AND THERAPY	1	1	0	1	1
1688	FORUM FOR DEVELOPMENT STUDIES	1	1	1	0	0
1689	CLINICAL NEPHROLOGY	1	2	2	0	0
1690	JOURNAL OF ETHNIC & CULTURAL DIVERSITY IN SOCIAL WORK	1	0	0	0	0
1691	CANCER GENE THERAPY	1	6	6	0	0
1692	EUROPEAN JOURNAL OF PAEDIATRIC NEUROLOGY	1	9	9	0	0
1693	URBAN STUDIES	1	9	6	3	3
1694	JOURNAL OF NEUROLOGICAL SURGERY PART A-CENTRAL EUROPEAN NEUROSURGERY	1	0	0	0	0
1695	CUKUROVA MEDICAL JOURNAL	1	0	0	0	0
1696	DRUG METABOLISM AND DISPOSITION	1	7	7	0	0
1697	JOURNAL OF APPLIED LABORATORY MEDICINE	1	0	0	0	0
1698	ESTUDIOS DE CULTURA MAYA	1	0	0	0	0
1699	BIOENGINEERING-BASEL	1	1	1	0	0
1700	BMC GENOMICS	1	0	0	0	0
1701	EUROPEAN JOURNAL OF CLINICAL NUTRITION	1	29	29	0	0
1702	CURRENT OPINION IN LIPIDOLOGY	1	5	5	0	0
1703	JOURNAL OF THE AMERICAN ACADEMY OF ORTHOPAEDIC SURGEONS	1	0	0	0	0
1704	JDR CLINICAL & TRANSLATIONAL RESEARCH	1	2	1	1	1
1705	MEDICAL ULTRASONOGRAPHY	1	0	0	0	0
1706	JOURNAL OF THE ROYAL STATISTICAL SOCIETY SERIES C-APPLIED STATISTICS	1	1	1	0	0
1707	ACTA COLOMBIANA DE PSICOLOGIA	1	1	1	0	0
1708	INTERNATIONAL JOURNAL OF PHARMACEUTICAL AND PHYTOPHARMACOLOGICAL RESEARCH	1	0	0	0	0
1709	PROTEOMES	1	7	7	0	0
1710	EXPERT OPINION ON EMERGING DRUGS	1	1	1	0	0
1711	CURRENT PSYCHIATRY RESEARCH AND REVIEWS	1	0	0	0	0
1712	JOURNAL OF DYNAMICS AND DIFFERENTIAL EQUATIONS	1	6	6	0	0
1713	ANNALES MEDICO-PSYCHOLOGIQUES	1	0	0	0	0
1714	MEDICAL CLINICS OF NORTH AMERICA	1	1	1	0	0
1715	SURGERY TODAY	1	0	0	0	0
1716	SOCIO-ECONOMIC PLANNING SCIENCES	1	1	0	1	1
1717	JOURNAL OF PHARMACEUTICAL HEALTH SERVICES RESEARCH	1	0	0	0	0
1718	ANNALS OF THORACIC MEDICINE	1	1	1	0	0
1719	HOME HEALTH CARE MANAGEMENT AND PRACTICE	1	0	0	0	0
1720	ANNUAL REVIEW OF VIROLOGY	1	12	12	0	0
1721	BIOINORGANIC CHEMISTRY AND APPLICATIONS	1	2	2	0	0
1722	CLINICAL CANCER RESEARCH	1	16	15	1	1
1723	BRITISH JOURNAL OF NEUROSURGERY	1	2	2	0	0
1724	BMJ SUPPORTIVE & PALLIATIVE CARE	1	0	0	0	0
1725	ASIAN SPINE JOURNAL	1	1	1	0	0
1726	HAEMATOLOGICA	1	6	6	0	0
1727	PSYCHIATRY RESEARCH	1	0	0	0	0
1728	AMERICAN JOURNAL OF HEALTH EDUCATION	1	1	1	0	0
1729	PEDIATRIC QUALITY & SAFETY	1	8	8	0	0
1730	SEXUAL AND RELATIONSHIP THERAPY	1	8	8	0	0
1731	COMPUTER METHODS AND PROGRAMS IN BIOMEDICINE	1	12	12	0	0
1732	ANTHROPOLOGY IN ACTION-JOURNAL FOR APPLIED ANTHROPOLOGY IN POLICY AND PRACTICE	1	1	1	0	0
1733	CUTIS	1	1	1	0	0
1734	JOURNAL OF VISUAL COMMUNICATION IN MEDICINE	1	1	1	0	0
1735	LANCET REGIONAL HEALTH - SOUTHEAST ASIA	1	0	0	0	0
1736	JOURNAL OF NEUROPSYCHOLOGY	1	6	6	0	0
1737	ACTA BIOLOGICA COLOMBIANA	1	0	0	0	0
1738	NEUROTOXICITY RESEARCH	1	2	2	0	0
1739	BEHAVIOUR & INFORMATION TECHNOLOGY	1	2	2	0	0
1740	AMERICAN JOURNAL OF CHINESE MEDICINE	1	0	0	0	0
1741	JOURNAL OF NERVOUS AND MENTAL DISEASE	1	1	1	0	0
1742	JOURNAL OF MEDICAL EDUCATION AND CURRICULAR DEVELOPMENT	1	1	1	0	0
1743	PSYCHOLOGY OF MEN & MASCULINITIES	1	0	0	0	0
1744	ANNALS ACADEMY OF MEDICINE SINGAPORE	1	1	1	0	0
1745	JOURNAL OF DENTISTRY INDONESIA	1	0	0	0	0
1746	WIENER MEDIZINISCHE WOCHENSCHRIFT	1	0	0	0	0
1747	ARCHIVES OF ORTHOPAEDIC AND TRAUMA SURGERY	1	2	2	0	0
1748	JOURNAL OF ORAL MICROBIOLOGY	1	16	15	1	1
1749	EGYPTIAN JOURNAL OF INTERNAL MEDICINE	1	0	0	0	0
1750	AMERICAN JOURNAL OF CLINICAL NUTRITION	1	3	2	1	1
1751	REVISTA COLOMBIANA DE BIOETICA	1	0	0	0	0
1752	BRIEFINGS IN BIOINFORMATICS	1	0	0	0	0
1753	ANALES DE PSICOLOGIA	1	3	3	0	0
1754	NATURE REVIEWS GENETICS	1	25	25	0	0
1755	SOUTH AFRICAN JOURNAL OF SURGERY	1	0	0	0	0
1756	SYNTHESIS-STUTTGART	1	0	0	0	0
1757	POLITICS PHILOSOPHY & ECONOMICS	1	1	1	0	0
1758	JOURNAL OF MEDICAL HUMANITIES	1	1	1	0	0
1759	JOURNAL OF NONPROFIT & PUBLIC SECTOR MARKETING	1	0	0	0	0
1760	CURRENT MEDICAL SCIENCE	1	0	0	0	0
1761	ENDOCRINE	1	0	0	0	0
1762	CANCER REPORTS	1	0	0	0	0
1763	AMERICAN JOURNAL OF SOCIOLOGY	1	6	6	0	0
1764	MEDICINE HEALTH CARE AND PHILOSOPHY	1	3	3	0	0
1765	BARIATRIC SURGICAL PRACTICE AND PATIENT CARE	1	2	2	0	0
1766	NPJ GENOMIC MEDICINE	1	3	3	0	0
1767	RHEUMATOLOGY	1	2	2	0	0
1768	CLINICAL LYMPHOMA MYELOMA & LEUKEMIA	1	2	2	0	0
1769	ARCHIVES DE PEDIATRIE	1	0	0	0	0
1770	BULLETIN OF THE MALAYSIAN MATHEMATICAL SCIENCES SOCIETY	1	22	20	2	2
1771	DRUG RESISTANCE UPDATES	1	0	0	0	0
1772	ARCHIVES OF TOXICOLOGY	1	9	9	0	0
1773	EUROPE-ASIA STUDIES	1	1	1	0	0
1774	CONTEMPORARY MATHEMATICS	1	2	2	0	0
1775	SOUTHERN AFRICAN JOURNAL OF GYNAECOLOGICAL ONCOLOGY	1	1	1	0	0
1776	FRONTIERS IN PHYSICS	1	5	5	0	0
1777	PERCEPTUAL AND MOTOR SKILLS	1	0	0	0	0
1778	RADIATION ONCOLOGY	1	1	1	0	0
1779	ENGINEERING ANALYSIS WITH BOUNDARY ELEMENTS	1	0	0	0	0
1780	CURRENT PAIN AND HEADACHE REPORTS	1	1	1	0	0
1781	DNA REPAIR	1	2	2	0	0
1782	THERAPEUTIC ADVANCES IN HEMATOLOGY	1	1	1	0	0
1783	TOXICOLOGICAL SCIENCES	1	1	1	0	0
1784	RAMBAM MAIMONIDES MEDICAL JOURNAL	1	0	0	0	0
1785	INTEGRATED PHARMACY RESEARCH AND PRACTICE	1	13	11	2	2
1786	CULTURE AND RELIGION	1	0	0	0	0
1787	OCULAR ONCOLOGY AND PATHOLOGY	1	4	4	0	0
1788	JOURNAL OF SOCIAL SERVICE RESEARCH	1	0	0	0	0
1789	INORGANIC CHEMISTRY	1	1	1	0	0
1790	BIOCHEMISTRY MOSCOW SUPPLEMENT SERIES A-MEMBRANE AND CELL BIOLOGY	1	0	0	0	0
1791	JOURNAL OF BIOCHEMISTRY	1	1	1	0	0
1792	JOURNAL OF MEDICAL IMAGING AND RADIATION ONCOLOGY	1	1	1	0	0
1793	JOURNAL OF NEURORADIOLOGY	1	6	5	1	1
1794	INTERNATIONAL JOURNAL OF HEALTH POLICY AND MANAGEMENT	1	1	1	0	0
1795	BIOMEDICAL MICRODEVICES	1	4	4	0	0
1796	JOURNAL OF COMMUNITY PSYCHOLOGY	1	1	1	0	0
1797	EXPERT OPINION ON ORPHAN DRUGS	1	0	0	0	0
1798	ACTA ODONTOLOGICA SCANDINAVICA	1	1	1	0	0
1799	PHYSICA STATUS SOLIDI A-APPLICATIONS AND MATERIALS SCIENCE	1	3	3	0	0
1800	NEUROTHERAPEUTICS	1	6	5	1	1
1801	JOURNAL OF THE CHINESE CHEMICAL SOCIETY	1	1	1	0	0
1802	CIRCULATION-CARDIOVASCULAR INTERVENTIONS	1	2	2	0	0
1803	JOURNAL OF AGRICULTURAL AND FOOD CHEMISTRY	1	26	25	1	1
1804	FRONTLINE GASTROENTEROLOGY	1	0	0	0	0
1805	DERMATOLOGIC SURGERY	1	0	0	0	0
1806	ANDROLOGIA	1	2	2	0	0
1807	REVIEWS ON RECENT CLINICAL TRIALS	1	0	0	0	0
1808	REVISTA LA PROPIEDAD INMATERIAL	1	0	0	0	0
1809	EUROPEAN JOURNAL OF CELL BIOLOGY	1	1	1	0	0
1810	JOURNAL OF ORGANIZATIONAL BEHAVIOR RESEARCH	1	2	2	0	0
1811	GLOBAL JOURNAL OF MEDICAL PHARMACEUTICAL AND BIOMEDICAL UPDATE	1	0	0	0	0
1812	INTELLIGENT AUTOMATION AND SOFT COMPUTING	1	0	0	0	0
1813	CELL BIOCHEMISTRY AND FUNCTION	1	7	7	0	0
1814	JOURNAL OF CRITICAL CARE	1	4	4	0	0
1815	CURRENT ORGANIC CHEMISTRY	1	2	2	0	0
1816	PUBLIC INTEGRITY	1	0	0	0	0
1817	SURGICAL CASE REPORTS	1	1	1	0	0
1818	SINGAPORE MEDICAL JOURNAL	1	0	0	0	0
1819	ARAB JOURNAL OF GASTROENTEROLOGY	1	2	2	0	0
1820	NANO TODAY	1	7	7	0	0
1821	TURKISH JOURNAL OF PHYSICAL MEDICINE AND REHABILITATION	1	1	1	0	0
1822	JOURNAL OF EGYPTIAN WOMENS DERMATOLOGICAL SOCIETY	1	0	0	0	0
1823	OCULAR SURFACE	1	4	4	0	0
1824	MINERVA RESPIRATORY MEDICINE	1	0	0	0	0
1825	YALE JOURNAL OF BIOLOGY AND MEDICINE	1	9	9	0	0
1826	OPTOMETRY AND VISION SCIENCE	1	0	0	0	0
1827	WORLD JOURNAL OF CARDIOLOGY	1	1	1	0	0
1828	ANNALS OF VASCULAR DISEASES	1	0	0	0	0
1829	HAU-JOURNAL OF ETHNOGRAPHIC THEORY	1	1	1	0	0
1830	IMMUNOPATHOLOGIA PERSA	1	0	0	0	0
1831	HEMATO	1	5	5	0	0
1832	CELL CYCLE	1	6	6	0	0
1833	CLINICAL IMAGING	1	0	0	0	0
1834	AIMS MEDICAL SCIENCE	1	0	0	0	0
1835	PLANT CELL REPORTS	1	2	2	0	0
1836	GYNAKOLOGE	1	0	0	0	0
1837	JOURNAL OF AMERICAN STUDIES	1	0	0	0	0
1838	REVISTA PORTUGUESA DE INVESTIGACAO COMPORTAMENTAL E SOCIAL	1	0	0	0	0
1839	KOREAN JOURNAL OF FAMILY MEDICINE	1	0	0	0	0
1840	INTERNATIONAL JOURNAL OF SPORTS MEDICINE	1	3	3	0	0
1841	ZEITSCHRIFT FUR GEBURTSHILFE UND NEONATOLOGIE	1	0	0	0	0
1842	REVIEW OF ECONOMIC STUDIES	1	1	1	0	0
1843	JOURNAL OF PSYCHIATRY & NEUROSCIENCE	1	4	3	1	1
1844	ADVANCES IN NUTRITION	1	1	1	0	0
1845	CANCER CONTROL	1	4	4	0	0
1846	BJS OPEN	1	0	0	0	0
1847	ACTUALIZACIONES EN OSTEOLOGIA	1	0	0	0	0
1848	DRUGS OF THE FUTURE	1	1	1	0	0
1849	GLOBAL KNOWLEDGE MEMORY AND COMMUNICATION	1	1	1	0	0
1850	CEN CASE REPORTS	1	2	2	0	0
1851	DEMOGRAFIE	1	0	0	0	0
1852	JOURNAL OF AUDIOLOGY AND OTOLOGY	1	2	2	0	0
1853	RICYDE-REVISTA INTERNACIONAL DE CIENCIAS DEL DEPORTE	1	0	0	0	0
1854	INDIAN JOURNAL OF CHEMISTRY SECTION A-INORGANIC BIO-INORGANIC PHYSICAL THEORETICAL & ANALYTICAL CHEMISTRY	1	0	0	0	0
1855	NUTRITION IN CLINICAL PRACTICE	1	4	3	1	1
1856	JOURNAL OF GENE MEDICINE	1	3	3	0	0
1857	CURRENT TROPICAL MEDICINE REPORTS	1	0	0	0	0
1858	MARINE DRUGS	1	3	2	1	1
1859	JOURNAL OF MATHEMATICAL ANALYSIS AND APPLICATIONS	1	30	30	0	0
1860	CYPRUS JOURNAL OF MEDICAL SCIENCES	1	0	0	0	0
1861	EGYPTIAN INFORMATICS JOURNAL	1	0	0	0	0
1862	RHEUMATOLOGY AND THERAPY	1	14	14	0	0
1863	JOURNAL OF NURSING SCHOLARSHIP	1	1	1	0	0
1864	OPEN LIFE SCIENCES	1	0	0	0	0
1865	PSYCHOLOGICAL STUDIES	1	0	0	0	0
1866	SOUTH OF RUSSIA-ECOLOGY DEVELOPMENT	1	0	0	0	0
1867	SLEEP SCIENCE	1	0	0	0	0
1868	GALICIA CLINICA	1	0	0	0	0
1869	RAD HRVATSKE AKADEMIJE ZNANOSTI I UMJETNOSTI-MATEMATICKE ZNANOSTI	1	0	0	0	0
1870	INDIAN JOURNAL OF PURE & APPLIED MATHEMATICS	1	0	0	0	0
1871	CURRENT MICROBIOLOGY	1	1	1	0	0
1872	VOPROSY VIRUSOLOGII	1	4	4	0	0
1873	MISKOLC MATHEMATICAL NOTES	1	0	0	0	0
1874	DOKLADY NATSIONALNOI AKADEMII NAUK BELARUSI	1	0	0	0	0
1875	RSC CHEMICAL BIOLOGY	1	1	1	0	0
1876	INFECTION PREVENTION IN PRACTICE	1	0	0	0	0
1877	MEDICINE AND SCIENCE IN SPORTS AND EXERCISE	1	14	14	0	0
1878	INTERNATIONAL JOURNAL OF NANOELECTRONICS AND MATERIALS	1	4	4	0	0
1879	CIRUGIA Y CIRUJANOS	1	0	0	0	0
1880	EUROPEAN JOURNAL OF PREVENTIVE CARDIOLOGY	1	4	3	1	1
1881	ROMANIAN JOURNAL OF MORPHOLOGY AND EMBRYOLOGY	1	3	2	1	1
1882	ENEURO	1	11	11	0	0
1883	BOLETIN MEDICO DEL HOSPITAL INFANTIL DE MEXICO	1	0	0	0	0
1884	JOURNAL OF PHARMACOLOGICAL SCIENCES	1	4	4	0	0
1885	NEUROTOXICOLOGY	1	1	1	0	0
1886	METABOLIC SYNDROME AND RELATED DISORDERS	1	0	0	0	0
1887	JOURNAL OF THE CHEMICAL SOCIETY OF PAKISTAN	1	0	0	0	0
1888	BIOCHEMICAL JOURNAL	1	3	3	0	0
1889	MALAYSIAN JOURNAL OF MICROBIOLOGY	1	0	0	0	0
1890	PANACEA-BOLETIN DE MEDICINA Y TRADUCCION	1	0	0	0	0
1891	FRESENIUS ENVIRONMENTAL BULLETIN	1	0	0	0	0
1892	REVISTA DE SALUD PUBLICA-CORDOBA	1	0	0	0	0
1893	INTERNATIONAL WOUND JOURNAL	1	0	0	0	0
1894	INTERDISCIPLINARIA	1	0	0	0	0
1895	REVISTA PORTUGUESA DE CARDIOLOGIA	1	1	1	0	0
1896	BIOMEDICAL ENGINEERING ONLINE	1	9	9	0	0
1897	STUDIES IN MUSICAL THEATRE	1	0	0	0	0
1898	POLISH ARCHIVES OF INTERNAL MEDICINE-POLSKIE ARCHIWUM MEDYCYNY WEWNETRZNEJ	1	4	4	0	0
1899	ACTA NEUROPSYCHIATRICA	1	4	4	0	0
1900	WEST INDIAN MEDICAL JOURNAL	1	0	0	0	0
1901	CURRENT OPINION IN ORGAN TRANSPLANTATION	1	3	3	0	0
1902	NEW HORIZONS IN ADULT EDUCATION AND HUMAN RESOURCE DEVELOPMENT	1	0	0	0	0
1903	INTERNATIONAL JOURNAL OF SYSTEM ASSURANCE ENGINEERING AND MANAGEMENT	1	0	0	0	0
1904	GLOBAL MENTAL HEALTH	1	42	42	0	0
1905	CULTURE ET MUSEES	1	0	0	0	0
1906	HISTORY AND ANTHROPOLOGY	1	7	7	0	0
1907	JOURNAL OF HEALTH ECONOMICS	1	1	1	0	0
1908	NEURAL PROCESSING LETTERS	1	4	4	0	0
1909	HEALTH CARE ANALYSIS	1	0	0	0	0
1910	BULLETIN OF RUSSIAN STATE MEDICAL UNIVERSITY	1	0	0	0	0
1911	ADVANCED HEALTHCARE MATERIALS	1	3	3	0	0
1912	APPLIED BIOCHEMISTRY AND MICROBIOLOGY	1	0	0	0	0
1913	PSYCHOLOGICAL ASSESSMENT	1	5	5	0	0
1914	ACS PHARMACOLOGY & TRANSLATIONAL SCIENCE	1	3	2	1	1
1915	EUROPEAN PHYSICAL JOURNAL-SPECIAL TOPICS	1	6	4	2	2
1916	CURRENT DIABETES REPORTS	1	12	12	0	0
1917	DEMOGRAPHIC RESEARCH	1	0	0	0	0
1918	THORAX	1	0	0	0	0
1919	ACTA CLINICA CROATICA	1	0	0	0	0
1920	CLINICAL AND EXPERIMENTAL HEPATOLOGY	1	0	0	0	0
1921	OPHTHALMOLOGY	1	0	0	0	0
1922	BMC BIOLOGY	1	12	12	0	0
1923	MATERNAL-FETAL MEDICINE	1	21	19	2	2
1924	NON-CODING RNA RESEARCH	1	2	2	0	0
1925	CANCER CYTOPATHOLOGY	1	0	0	0	0
1926	KAMCHATKA-REVISTA DE ANALISIS CULTURAL	1	0	0	0	0
1927	SOCIAL PROBLEMS	1	4	4	0	0
1928	JOURNAL OF DIABETES RESEARCH	1	0	0	0	0
1929	PIELEGNIARSTWO XXI WIEKU-NURSING IN THE 21 CENTURY	1	0	0	0	0
1930	PHILOSOPHICAL TRANSACTIONS OF THE ROYAL SOCIETY B-BIOLOGICAL SCIENCES	1	1	0	1	1
1931	CLINICAL AND TRANSLATIONAL GASTROENTEROLOGY	1	1	1	0	0
1932	JAPAN JOURNAL OF INDUSTRIAL AND APPLIED MATHEMATICS	1	5	5	0	0
1933	INTERNATIONAL JOURNAL OF ADOLESCENCE AND YOUTH	1	0	0	0	0
1934	ADVANCED MATERIALS INTERFACES	1	1	1	0	0
1935	ANIMAL CELLS AND SYSTEMS	1	4	2	2	2
1936	AMERICAN ECONOMIC REVIEW	1	0	0	0	0
1937	BIOETHICS	1	0	0	0	0
1938	BIOMATERIALS	1	9	9	0	0
1939	COMPLEXITY	1	2	2	0	0
1940	THERAPEUTIC ADVANCES IN CHRONIC DISEASE	1	1	1	0	0
1941	JOURNAL OF HEALTH SERVICES RESEARCH & POLICY	1	1	1	0	0
1942	JOURNAL OF ENVIRONMENTAL SCIENCE AND HEALTH PART A-TOXIC/HAZARDOUS SUBSTANCES & ENVIRONMENTAL ENGINEERING	1	0	0	0	0
1943	WORLD OF MEDICINE AND BIOLOGY	1	0	0	0	0
1944	JAPANESE JOURNAL OF RADIOLOGY	1	7	7	0	0
1945	JOURNAL OF INTERVENTIONAL CARDIOLOGY	1	1	1	0	0
1946	RADIOGRAPHY	1	1	1	0	0
1947	CYTOMETRY PART B-CLINICAL CYTOMETRY	1	1	1	0	0
1948	CURRENT OPINION IN IMMUNOLOGY	1	5	5	0	0
1949	DIALOGO DAS LETRAS	1	0	0	0	0
1950	NATIONAL ACADEMY SCIENCE LETTERS-INDIA	1	0	0	0	0
1951	AGING AND DISEASE	1	17	15	2	2
1952	NATURAL RESOURCE MODELING	1	1	1	0	0
1953	JOURNAL OF NONLINEAR MATHEMATICAL PHYSICS	1	0	0	0	0
1954	CANADIAN JOURNAL OF EMERGENCY MEDICINE	1	0	0	0	0
1955	BRAIN CONNECTIVITY	1	2	2	0	0
1956	CLINICAL TRANSPLANTATION	1	3	3	0	0
1957	PHYSIOTHERAPY THEORY AND PRACTICE	1	1	1	0	0
1958	JOURNAL OF TOXICOLOGY	1	3	3	0	0
1959	ONCOLOGY LETTERS	1	0	0	0	0
1960	JOURNAL OF SYNTHETIC ORGANIC CHEMISTRY JAPAN	1	2	2	0	0
1961	BIOLOGICHESKIE MEMBRANY	1	0	0	0	0
1962	CRYSTALS	1	0	0	0	0
1963	EM QUESTAO	1	0	0	0	0
1964	DIABETOLOGIA	1	0	0	0	0
1965	BMJ INNOVATIONS	1	1	1	0	0
1966	KIDNEY RESEARCH AND CLINICAL PRACTICE	1	3	3	0	0
1967	HUMAN ORGANIZATION	1	0	0	0	0
1968	BULLETIN OF THE CHEMICAL SOCIETY OF ETHIOPIA	1	0	0	0	0
1969	ANNALS OF DIAGNOSTIC PATHOLOGY	1	1	1	0	0
1970	TURKISH JOURNAL OF PATHOLOGY	1	0	0	0	0
1971	AMERICAN JOURNAL OF PHYSIOLOGY-RENAL PHYSIOLOGY	1	10	10	0	0
1972	QUALITATIVE SOCIOLOGY	1	0	0	0	0
1973	CHINESE PHYSICS B	1	7	7	0	0
1974	QUINTESSENCE INTERNATIONAL	1	3	3	0	0
1975	AGEING & SOCIETY	1	0	0	0	0
1976	INTERNATIONAL JOURNAL OF NONLINEAR ANALYSIS AND APPLICATIONS	1	2	1	1	1
1977	EXPERT OPINION ON THERAPEUTIC PATENTS	1	1	1	0	0
1978	JOINT DISEASES AND RELATED SURGERY	1	3	1	2	2
1979	BEHAVIORAL SCIENCES	1	1	0	1	1
1980	COGNITIVE AFFECTIVE & BEHAVIORAL NEUROSCIENCE	1	7	7	0	0
1981	BMJ OPEN GASTROENTEROLOGY	1	0	0	0	0
1982	INTERNATIONAL JOURNAL OF TECHNOLOGY	1	1	1	0	0
1983	BIONANOSCIENCE	1	3	3	0	0
1984	CASE REPORTS IN ONCOLOGY	1	2	2	0	0
1985	CLINICAL NURSE SPECIALIST	1	0	0	0	0
1986	GLOBAL QUALITATIVE NURSING RESEARCH	1	1	1	0	0
1987	INNERE MEDIZIN	1	0	0	0	0
1988	APPLIED MICROBIOLOGY AND BIOTECHNOLOGY	1	14	14	0	0
1989	CLINICAL AND EXPERIMENTAL RHEUMATOLOGY	1	2	2	0	0
1990	BENI-SUEF UNIVERSITY JOURNAL OF BASIC AND APPLIED SCIENCES	1	2	2	0	0
1991	INTERNATIONAL JOURNAL OF SURGERY	1	0	0	0	0
1992	ECONOMICS LETTERS	1	1	1	0	0
1993	NEPHRON	1	1	1	0	0
1994	TECHNIQUES IN COLOPROCTOLOGY	1	3	2	1	1
1995	IRANIAN JOURNAL OF FUZZY SYSTEMS	1	0	0	0	0
1996	CATALYSIS LETTERS	1	3	3	0	0
1997	PACIFIC RIM INTERNATIONAL JOURNAL OF NURSING RESEARCH	1	0	0	0	0
1998	MALAYSIAN JOURNAL OF MEDICAL SCIENCES	1	0	0	0	0
1999	ARCHIVUM IMMUNOLOGIAE ET THERAPIAE EXPERIMENTALIS	1	3	3	0	0
[truncated: 1,139 more rows]

## Sheet: HIV-AIDS 2016-23
Rank	Name	Web of Science Documents	Times Cited	Times Cited without Self-Citations	SC	SC/pub
1	PLOS ONE	1356	15119	14054	1065	0.785398
2	AIDS	1352	20569	19216	1353	1.00074
3	AIDS AND BEHAVIOR	1179	16748	14376	2372	2.01187
4	CLINICAL INFECTIOUS DISEASES	1087	19285	18167	1118	1.02852
5	JAIDS-JOURNAL OF ACQUIRED IMMUNE DEFICIENCY SYNDROMES	1069	15439	14517	922	0.862488
6	AIDS CARE-PSYCHOLOGICAL AND SOCIO-MEDICAL ASPECTS OF AIDS/HIV	805	7212	6792	420	0.521739
7	JOURNAL OF VIROLOGY	745	11843	10563	1280	1.71812
8	AIDS RESEARCH AND HUMAN RETROVIRUSES	739	4591	4111	480	0.649526
9	JOURNAL OF THE INTERNATIONAL AIDS SOCIETY	646	10938	9973	965	1.49381
10	VIRUSES-BASEL	639	4550	3911	639	1
11	INTERNATIONAL JOURNAL OF STD & AIDS	614	2877	2744	133	0.216612
12	FRONTIERS IN IMMUNOLOGY	608	7398	6388	1010	1.66118
13	BMC INFECTIOUS DISEASES	598	5962	5699	263	0.439799
14	JOURNAL OF INFECTIOUS DISEASES	581	8878	8420	458	0.788296
15	SCIENTIFIC REPORTS	513	7745	7421	324	0.631579
16	OPEN FORUM INFECTIOUS DISEASES	469	3395	3224	171	0.364606
17	HIV MEDICINE	462	5260	4979	281	0.608225
18	BMC PUBLIC HEALTH	442	5255	4957	298	0.674208
19	BMJ OPEN	388	2480	2401	79	0.203608
20	JOURNAL OF ANTIMICROBIAL CHEMOTHERAPY	297	3137	2755	382	1.2862
21	MEDICINE	284	2112	2062	50	0.176056
22	AIDS RESEARCH AND THERAPY	270	2004	1926	78	0.288889
23	LANCET HIV	254	8729	8293	436	1.71654
24	PLOS PATHOGENS	232	5548	5305	243	1.04741
25	CURRENT HIV RESEARCH	232	1107	1040	67	0.288793
26	CURRENT OPINION IN HIV AND AIDS	220	4251	4136	115	0.522727
27	HIV AIDS-RESEARCH AND PALLIATIVE CARE	214	790	724	66	0.308411
28	FRONTIERS IN MICROBIOLOGY	213	2478	2315	163	0.765258
29	RETROVIROLOGY	208	3468	3377	91	0.4375
30	JOURNAL OF MEDICAL VIROLOGY	203	1135	1052	83	0.408867
31	AIDS PATIENT CARE AND STDS	202	2973	2591	382	1.89109
32	CUREUS JOURNAL OF MEDICAL SCIENCE	194	176	161	15	0.0773196
33	SEXUALLY TRANSMITTED DISEASES	189	1554	1402	152	0.804233
34	JOURNAL OF NEUROVIROLOGY	180	2361	2152	209	1.16111
35	JANAC-JOURNAL OF THE ASSOCIATION OF NURSES IN AIDS CARE	178	1022	941	81	0.455056
36	INTERNATIONAL JOURNAL OF ENVIRONMENTAL RESEARCH AND PUBLIC HEALTH	175	1216	1133	83	0.474286
37	PEDIATRIC INFECTIOUS DISEASE JOURNAL	173	1139	1088	51	0.294798
38	INTERNATIONAL JOURNAL OF MOLECULAR SCIENCES	168	1076	983	93	0.553571
39	ANTIMICROBIAL AGENTS AND CHEMOTHERAPY	167	2344	2250	94	0.562874
40	MBIO	165	2328	2217	111	0.672727
41	FRONTIERS IN PUBLIC HEALTH	159	778	741	37	0.232704
42	CURRENT HIV/AIDS REPORTS	154	3110	3023	87	0.564935
43	INTERNATIONAL JOURNAL OF INFECTIOUS DISEASES	149	1573	1534	39	0.261745
44	BMC HEALTH SERVICES RESEARCH	147	1142	1093	49	0.333333
45	PROCEEDINGS OF THE NATIONAL ACADEMY OF SCIENCES OF THE UNITED STATES OF AMERICA	145	4766	4591	175	1.2069
46	HIV & AIDS REVIEW	141	75	65	10	0.070922
47	NATURE COMMUNICATIONS	138	4602	4450	152	1.10145
48	AIDS EDUCATION AND PREVENTION	136	936	895	41	0.301471
49	PAN AFRICAN MEDICAL JOURNAL	129	289	279	10	0.0775194
50	AJAR-AFRICAN JOURNAL OF AIDS RESEARCH	128	761	728	33	0.257812
51	SEXUAL HEALTH	126	794	707	87	0.690476
52	JOURNAL OF CLINICAL VIROLOGY	124	970	889	81	0.653226
53	VIROLOGY	124	1295	1260	35	0.282258
54	TROPICAL MEDICINE & INTERNATIONAL HEALTH	121	1301	1270	31	0.256198
55	JOURNAL OF BIOLOGICAL CHEMISTRY	120	2036	1969	67	0.558333
56	SEXUALLY TRANSMITTED INFECTIONS	114	1157	1092	65	0.570175
57	EBIOMEDICINE	109	2483	2405	78	0.715596
58	EUROPEAN JOURNAL OF MEDICINAL CHEMISTRY	109	1511	1307	204	1.87156
59	ARCHIVES OF SEXUAL BEHAVIOR	106	1092	1002	90	0.849057
60	JOURNAL OF THE INTERNATIONAL ASSOCIATION OF PROVIDERS OF AIDS CARE	105	381	374	7	0.0666667
61	CELL REPORTS	104	3338	3214	124	1.19231
62	ANTIVIRAL THERAPY	104	757	738	19	0.182692
63	VACCINES	102	703	600	103	1.0098
64	ENFERMEDADES INFECCIOSAS Y MICROBIOLOGIA CLINICA	99	361	311	50	0.505051
65	SOUTHERN AFRICAN JOURNAL OF HIV MEDICINE	98	476	449	27	0.27551
66	FRONTIERS IN CELLULAR AND INFECTION MICROBIOLOGY	94	761	715	46	0.489362
67	GLOBAL PUBLIC HEALTH	93	1112	1059	53	0.569892
68	VACCINE	93	838	795	43	0.462366
69	AFRICAN HEALTH SCIENCES	92	332	251	81	0.880435
70	AIDS REVIEWS	92	526	497	29	0.315217
71	JMIR RESEARCH PROTOCOLS	89	609	565	44	0.494382
72	MMWR-MORBIDITY AND MORTALITY WEEKLY REPORT	85	1562	1514	48	0.564706
73	MOLECULES	85	587	535	52	0.611765
74	CULTURE HEALTH & SEXUALITY	80	922	834	88	1.1
75	INFECTION GENETICS AND EVOLUTION	80	835	803	32	0.4
76	CELLS	78	671	619	52	0.666667
77	JOURNAL OF VIRUS ERADICATION	77	644	626	18	0.233766
78	BRAZILIAN JOURNAL OF INFECTIOUS DISEASES	76	614	601	13	0.171053
79	FRONTIERS IN MEDICINE	75	306	297	9	0.12
80	INDIAN JOURNAL OF SEXUALLY TRANSMITTED DISEASES AND AIDS	75	46	44	2	0.0266667
81	JOURNAL OF MEDICINAL CHEMISTRY	75	2021	1812	209	2.78667
82	PATHOGENS	74	324	300	24	0.324324
83	AMERICAN JOURNAL OF TROPICAL MEDICINE AND HYGIENE	74	594	573	21	0.283784
84	VIROLOGY JOURNAL	73	550	539	11	0.150685
85	ELIFE	72	1967	1917	50	0.694444
86	REVISTA DA SOCIEDADE BRASILEIRA DE MEDICINA TROPICAL	71	189	182	7	0.0985915
87	SOCIAL SCIENCE & MEDICINE	69	1271	1203	68	0.985507
88	INTERNATIONAL JOURNAL OF TUBERCULOSIS AND LUNG DISEASE	68	503	454	49	0.720588
89	DRUG AND ALCOHOL DEPENDENCE	67	1031	970	61	0.910448
90	JOURNAL OF CLINICAL MICROBIOLOGY	66	1018	972	46	0.69697
91	HIV CLINICAL TRIALS	65	609	606	3	0.0461538
92	NEW ENGLAND JOURNAL OF MEDICINE	65	10270	10188	82	1.26154
93	ARCHIVES OF VIROLOGY	64	407	396	11	0.171875
94	ECLINICALMEDICINE	64	908	887	21	0.328125
95	JOURNAL OF ADOLESCENT HEALTH	64	643	588	55	0.859375
96	TRIALS	64	569	555	14	0.21875
97	FRONTIERS IN PHARMACOLOGY	63	533	511	22	0.349206
98	BIOMED RESEARCH INTERNATIONAL	62	630	618	12	0.193548
99	JOURNAL OF CLINICAL MEDICINE	62	242	231	11	0.177419
100	INFECTION AND DRUG RESISTANCE	61	261	237	24	0.393443
101	JOURNAL OF IMMUNOLOGY	61	1061	1026	35	0.57377
102	FUTURE VIROLOGY	61	144	136	8	0.131148
103	JOURNAL OF RACIAL AND ETHNIC HEALTH DISPARITIES	61	303	279	24	0.393443
104	PLOS MEDICINE	60	2236	2164	72	1.2
105	MICROBIOLOGY SPECTRUM	58	163	156	7	0.12069
106	CHINESE MEDICAL JOURNAL	58	237	207	30	0.517241
107	CELL HOST & MICROBE	58	3478	3418	60	1.03448
108	JOURNAL OF MOLECULAR BIOLOGY	57	713	668	45	0.789474
109	JOURNAL OF NEUROIMMUNE PHARMACOLOGY	57	922	861	61	1.07018
110	JOURNAL OF INFECTION	57	620	589	31	0.54386
111	JOURNAL OF CLINICAL INVESTIGATION	56	2161	2089	72	1.28571
112	BIOORGANIC & MEDICINAL CHEMISTRY LETTERS	56	570	547	23	0.410714
113	PUBLIC HEALTH REPORTS	55	500	457	43	0.781818
114	BIOORGANIC & MEDICINAL CHEMISTRY	55	595	562	33	0.6
115	CLINICAL MICROBIOLOGY AND INFECTION	55	741	726	15	0.272727
116	JOURNAL OF THE PEDIATRIC INFECTIOUS DISEASES SOCIETY	55	375	361	14	0.254545
117	VIRUS RESEARCH	55	597	587	10	0.181818
118	EPIDEMIOLOGY AND INFECTION	55	507	498	9	0.163636
119	JOURNAL OF VIROLOGICAL METHODS	54	546	537	9	0.166667
120	JOURNAL OF BIOMOLECULAR STRUCTURE & DYNAMICS	53	397	302	95	1.79245
121	ANTIVIRAL RESEARCH	53	866	841	25	0.471698
122	FRONTIERS IN REPRODUCTIVE HEALTH	52	86	57	29	0.557692
123	LANCET	51	4648	4581	67	1.31373
124	INFECTION	51	610	586	24	0.470588
125	NUCLEIC ACIDS RESEARCH	51	836	780	56	1.09804
126	INFECTIOUS DISEASES	49	255	223	32	0.653061
127	JMIR PUBLIC HEALTH AND SURVEILLANCE	49	343	334	9	0.183673
128	HELIYON	49	164	162	2	0.0408163
129	GLOBAL HEALTH ACTION	48	443	436	7	0.145833
130	AMERICAN JOURNAL OF PUBLIC HEALTH	48	786	765	21	0.4375
131	TROPICAL MEDICINE AND INFECTIOUS DISEASE	48	136	106	30	0.625
132	SAHARA J-JOURNAL OF SOCIAL ASPECTS OF HIV-AIDS	48	267	258	9	0.1875
133	BMC PEDIATRICS	47	265	259	6	0.12766
134	AMERICAN JOURNAL OF MENS HEALTH	47	530	510	20	0.425532
135	CADERNOS DE SAUDE PUBLICA	47	223	201	22	0.468085
136	EXPERT REVIEW OF ANTI-INFECTIVE THERAPY	46	405	401	4	0.0869565
137	REVISTA CHILENA DE INFECTOLOGIA	46	74	65	9	0.195652
138	INTERNATIONAL JOURNAL OF DRUG POLICY	46	752	681	71	1.54348
139	INTERNATIONAL JOURNAL OF ANTIMICROBIAL AGENTS	46	468	458	10	0.217391
140	JOURNAL OF LEUKOCYTE BIOLOGY	45	605	589	16	0.355556
141	JOURNAL OF MICROBIOLOGY IMMUNOLOGY AND INFECTION	45	231	201	30	0.666667
142	JOURNAL OF MEDICAL INTERNET RESEARCH	45	553	522	31	0.688889
143	JOURNAL OF HIV-AIDS & SOCIAL SERVICES	44	70	66	4	0.0909091
144	INFECTIOUS DISEASES AND THERAPY	44	395	390	5	0.113636
145	JMIR FORMATIVE RESEARCH	43	100	93	7	0.162791
146	HUMAN VACCINES & IMMUNOTHERAPEUTICS	43	355	330	25	0.581395
147	MICROORGANISMS	43	170	160	10	0.232558
148	VIRUS EVOLUTION	43	398	367	31	0.72093
149	JCI INSIGHT	42	894	874	20	0.47619
150	JOURNAL OF INFECTION IN DEVELOPING COUNTRIES	42	113	111	2	0.047619
151	EMERGING MICROBES & INFECTIONS	41	627	603	24	0.585366
152	HIV RESEARCH & CLINICAL PRACTICE	41	145	142	3	0.0731707
153	INFECTIOUS DISEASES OF POVERTY	41	526	507	19	0.463415
154	BMC WOMENS HEALTH	41	248	240	8	0.195122
155	JOURNAL OF INFECTION AND CHEMOTHERAPY	41	249	235	14	0.341463
156	BIOCHEMICAL AND BIOPHYSICAL RESEARCH COMMUNICATIONS	41	193	185	8	0.195122
157	SAMJ SOUTH AFRICAN MEDICAL JOURNAL	40	162	151	11	0.275
158	PATIENT PREFERENCE AND ADHERENCE	39	435	414	21	0.538462
159	OCULAR IMMUNOLOGY AND INFLAMMATION	38	130	87	43	1.13158
160	JOURNAL OF HEALTH CARE FOR THE POOR AND UNDERSERVED	38	201	199	2	0.0526316
161	TRANSFUSION	38	234	190	44	1.15789
162	IDCASES	38	65	63	2	0.0526316
163	JOURNAL OF GENERAL VIROLOGY	37	317	313	4	0.108108
164	JAPANESE JOURNAL OF INFECTIOUS DISEASES	37	126	113	13	0.351351
165	HEALTHCARE	37	72	62	10	0.27027
166	VIRAL IMMUNOLOGY	37	157	144	13	0.351351
167	INTERNATIONAL JOURNAL OF GYNECOLOGY & OBSTETRICS	36	179	173	6	0.166667
168	CIENCIA & SAUDE COLETIVA	36	166	148	18	0.5
169	ISCIENCE	36	177	175	2	0.0555556
170	VIROLOGICA SINICA	35	206	201	5	0.142857
171	JAMA-JOURNAL OF THE AMERICAN MEDICAL ASSOCIATION	35	3657	3583	74	2.11429
172	SCIENCE TRANSLATIONAL MEDICINE	35	1838	1810	28	0.8
173	JOURNAL OF IMMIGRANT AND MINORITY HEALTH	35	206	192	14	0.4
174	REVISTA DO INSTITUTO DE MEDICINA TROPICAL DE SAO PAULO	34	171	165	6	0.176471
175	JOURNAL OF CLINICAL AND DIAGNOSTIC RESEARCH	34	11	11	0	0
176	REVISTA BRASILEIRA DE ENFERMAGEM	34	77	68	9	0.264706
177	NATURE MEDICINE	34	2891	2839	52	1.52941
178	INTERNATIONAL HEALTH	34	183	178	5	0.147059
179	ACS MEDICINAL CHEMISTRY LETTERS	33	512	494	18	0.545455
180	LGBT HEALTH	33	528	512	16	0.484848
181	SAGE OPEN MEDICINE	33	132	128	4	0.121212
182	BMC PREGNANCY AND CHILDBIRTH	33	329	311	18	0.545455
183	JOURNAL OF FAMILY MEDICINE AND PRIMARY CARE	33	58	55	3	0.0909091
184	ANNALS OF PHARMACOTHERAPY	33	370	357	13	0.393939
185	AMERICAN JOURNAL OF EPIDEMIOLOGY	32	372	362	10	0.3125
186	PLOS NEGLECTED TROPICAL DISEASES	32	369	329	40	1.25
187	PLOS COMPUTATIONAL BIOLOGY	32	256	242	14	0.4375
188	LANCET INFECTIOUS DISEASES	32	1950	1911	39	1.21875
189	ACS INFECTIOUS DISEASES	32	349	340	9	0.28125
190	REVISTA DE SAUDE PUBLICA	32	165	157	8	0.25
191	ACTA PAULISTA DE ENFERMAGEM	31	106	92	14	0.451613
192	PHARMACEUTICS	31	220	183	37	1.19355
193	NEW MICROBIOLOGICA	31	172	150	22	0.709677
194	OBSTETRICS AND GYNECOLOGY	31	207	194	13	0.419355
195	INDIAN JOURNAL OF MEDICAL RESEARCH	31	183	175	8	0.258065
196	HARM REDUCTION JOURNAL	30	411	375	36	1.2
197	FRONTIERS IN VIROLOGY	30	22	22	0	0
198	JMIR MHEALTH AND UHEALTH	30	486	448	38	1.26667
199	TRANSACTIONS OF THE ROYAL SOCIETY OF TROPICAL MEDICINE AND HYGIENE	30	127	127	0	0
200	BMC RESEARCH NOTES	30	158	155	3	0.1
201	AMERICAN JOURNAL OF TRANSPLANTATION	30	439	401	38	1.26667
202	CYTOKINE	30	332	323	9	0.3
203	BMJ CASE REPORTS	30	28	27	1	0.0333333
204	BRITISH JOURNAL OF CLINICAL PHARMACOLOGY	30	181	168	13	0.433333
205	FRONTIERS IN NEUROLOGY	29	140	133	7	0.241379
206	JOURNAL OF VIRAL HEPATITIS	29	303	290	13	0.448276
207	EUROSURVEILLANCE	29	200	188	12	0.413793
208	MEDICINA CLINICA	29	51	47	4	0.137931
209	TRANSPLANT INFECTIOUS DISEASE	29	180	160	20	0.689655
210	INTERNATIONAL JOURNAL OF BIOMATHEMATICS	29	229	205	24	0.827586
211	QUALITATIVE HEALTH RESEARCH	29	304	270	34	1.17241
212	MEDECINE ET MALADIES INFECTIEUSES	29	87	87	0	0
213	CHAOS SOLITONS & FRACTALS	29	796	716	80	2.75862
214	BIOORGANIC CHEMISTRY	29	458	399	59	2.03448
215	JOURNAL OF INFECTION AND PUBLIC HEALTH	28	210	205	5	0.178571
216	HEPATOLOGY	28	457	442	15	0.535714
217	INFECTION AND CHEMOTHERAPY	28	107	78	29	1.03571
218	SCIENCE ADVANCES	28	445	435	10	0.357143
219	BMC MEDICINE	28	643	634	9	0.321429
220	NATURE	28	3547	3501	46	1.64286
221	ANNALS OF INTERNAL MEDICINE	28	813	801	12	0.428571
222	MATHEMATICAL BIOSCIENCES AND ENGINEERING	27	225	197	28	1.03704
223	PREVENTION SCIENCE	27	391	380	11	0.407407
224	DIAGNOSTICS	27	66	61	5	0.185185
225	JOURNAL OF HEALTH PSYCHOLOGY	27	209	194	15	0.555556
226	REPRODUCTIVE HEALTH	27	305	292	13	0.481481
227	JOURNAL OF THE AMERICAN HEART ASSOCIATION	27	580	564	16	0.592593
228	JOVE-JOURNAL OF VISUALIZED EXPERIMENTS	26	168	165	3	0.115385
229	JOURNAL OF FUNGI	26	225	192	33	1.26923
230	NUTRIENTS	26	580	524	56	2.15385
231	JOURNAL OF GLOBAL ANTIMICROBIAL RESISTANCE	26	120	118	2	0.0769231
232	MSPHERE	26	242	234	8	0.307692
233	MICROBIAL PATHOGENESIS	26	208	198	10	0.384615
234	CANCERS	26	277	249	28	1.07692
235	SOUTHEAST ASIAN JOURNAL OF TROPICAL MEDICINE AND PUBLIC HEALTH	26	36	33	3	0.115385
236	JOURNAL OF BEHAVIORAL MEDICINE	26	375	359	16	0.615385
237	ANNALS OF EPIDEMIOLOGY	26	638	618	20	0.769231
238	TERAPEVTICHESKII ARKHIV	26	28	24	4	0.153846
239	MUCOSAL IMMUNOLOGY	26	744	729	15	0.576923
240	INDIAN JOURNAL OF MEDICAL MICROBIOLOGY	25	63	62	1	0.04
241	REVISTA PANAMERICANA DE SALUD PUBLICA-PAN AMERICAN JOURNAL OF PUBLIC HEALTH	25	99	92	7	0.28
242	JOURNAL OF COMMUNITY HEALTH	25	218	215	3	0.12
243	JOURNAL OF TRANSLATIONAL MEDICINE	25	208	202	6	0.24
244	SCIENCE	25	2745	2718	27	1.08
245	IRANIAN JOURNAL OF PUBLIC HEALTH	25	75	68	7	0.28
246	CHEMICAL BIOLOGY & DRUG DESIGN	25	211	208	3	0.12
247	BIOCHEMISTRY	25	274	256	18	0.72
248	BIOCHEMICAL PHARMACOLOGY	25	376	353	23	0.92
249	VIRULENCE	25	345	332	13	0.52
250	INTERNATIONAL JOURNAL OF SEXUAL HEALTH	25	203	187	16	0.64
251	INTERNAL MEDICINE	25	70	66	4	0.16
252	JOURNAL OF URBAN HEALTH-BULLETIN OF THE NEW YORK ACADEMY OF MEDICINE	24	351	334	17	0.708333
253	BIOMOLECULES	24	153	147	6	0.25
254	JOURNAL OF TROPICAL PEDIATRICS	24	70	69	1	0.0416667
255	AIDS RESEARCH AND TREATMENT	24	119	118	1	0.0416667
256	EXPERT OPINION ON PHARMACOTHERAPY	24	181	178	3	0.125
257	HEALTH POLICY AND PLANNING	24	250	242	8	0.333333
258	PUBLIC HEALTH	24	342	339	3	0.125
259	SYSTEMATIC REVIEWS	24	176	176	0	0
260	LANCET GLOBAL HEALTH	23	247	234	13	0.565217
261	HEALTH PROMOTION PRACTICE	23	87	82	5	0.217391
262	FRONTIERS IN PSYCHIATRY	23	116	113	3	0.130435
263	JOURNAL OF MEDICAL CASE REPORTS	23	28	28	0	0
264	CURRENT INFECTIOUS DISEASE REPORTS	23	207	206	1	0.0434783
265	INFECTIOUS AGENTS AND CANCER	23	116	108	8	0.347826
266	FRONTIERS IN PEDIATRICS	22	78	77	1	0.0454545
267	INTERVIROLOGY	22	96	90	6	0.272727
268	BIOMEDICINES	22	125	116	9	0.409091
269	ADVANCES IN DIFFERENCE EQUATIONS	22	625	542	83	3.77273
270	REVISTA DA ESCOLA DE ENFERMAGEM DA USP	22	68	58	10	0.454545
271	REVISTA ESPANOLA DE QUIMIOTERAPIA	22	25	20	5	0.227273
272	MHEALTH	22	139	132	7	0.318182
273	IMMUNITY	22	1403	1357	46	2.09091
274	MATHEMATICAL METHODS IN THE APPLIED SCIENCES	22	249	229	20	0.909091
275	NATURE STRUCTURAL & MOLECULAR BIOLOGY	22	749	731	18	0.818182
276	CLINICAL CASE REPORTS	22	21	21	0	0
277	PHARMACEUTICALS	22	137	125	12	0.545455
278	HEALTH AND QUALITY OF LIFE OUTCOMES	21	194	183	11	0.52381
279	PSYCHOLOGY HEALTH & MEDICINE	21	92	91	1	0.047619
280	ARCHIVES OF PUBLIC HEALTH	21	137	134	3	0.142857
281	RSC ADVANCES	21	279	260	19	0.904762
282	INFECTIOUS DISEASE CLINICS OF NORTH AMERICA	21	573	571	2	0.0952381
283	JOURNAL OF KOREAN MEDICAL SCIENCE	21	86	79	7	0.333333
284	CURRENT TOPICS IN MEDICINAL CHEMISTRY	21	242	227	15	0.714286
285	SEXUALITY RESEARCH AND SOCIAL POLICY	21	113	104	9	0.428571
286	INDIAN JOURNAL OF OPHTHALMOLOGY	21	84	63	21	1
287	BMC PSYCHIATRY	21	329	305	24	1.14286
288	EXPERT REVIEW OF CLINICAL PHARMACOLOGY	21	198	197	1	0.047619
289	JOURNAL OF NEUROINFLAMMATION	21	374	362	12	0.571429
290	JOURNAL OF THE PAKISTAN MEDICAL ASSOCIATION	21	34	30	4	0.190476
291	COCHRANE DATABASE OF SYSTEMATIC REVIEWS	21	678	642	36	1.71429
292	MEDICAL MICROBIOLOGY AND IMMUNOLOGY	21	176	165	11	0.52381
293	JOURNAL OF WOMENS HEALTH	21	112	110	2	0.0952381
294	NEUROLOGY	21	481	466	15	0.714286
295	INFECTIOUS DISEASE REPORTS	20	31	29	2	0.1
296	AMERICAN JOURNAL OF REPRODUCTIVE IMMUNOLOGY	20	161	157	4	0.2
297	MYCOSES	20	125	117	8	0.4
298	JOURNAL OF PUBLIC HEALTH MANAGEMENT AND PRACTICE	20	96	89	7	0.35
299	JOURNAL OF HOMOSEXUALITY	20	188	182	6	0.3
300	BMC NEPHROLOGY	20	98	87	11	0.55
301	PEERJ	20	96	95	1	0.05
302	LIFE-BASEL	20	82	81	1	0.05
303	VIROLOGIE	20	29	15	14	0.7
304	BMC IMMUNOLOGY	20	178	175	3	0.15
305	CELL	20	2001	1971	30	1.5
306	CLINICAL PHARMACOLOGY & THERAPEUTICS	20	200	194	6	0.3
307	REVISTA LATINO-AMERICANA DE ENFERMAGEM	20	88	82	6	0.3
308	MOLECULAR THERAPY	20	1057	1037	20	1
309	FRONTIERS IN GENETICS	20	123	121	2	0.1
310	AMERICAN JOURNAL OF OBSTETRICS AND GYNECOLOGY	20	244	235	9	0.45
311	ADDICTION	20	173	158	15	0.75
312	CHEMMEDCHEM	20	191	183	8	0.4
313	FRONTIERS IN ONCOLOGY	19	63	58	5	0.263158
314	INDIAN JOURNAL OF PUBLIC HEALTH	19	36	35	1	0.0526316
315	QUALITY OF LIFE RESEARCH	19	175	163	12	0.631579
316	CHINA CDC WEEKLY	19	72	68	4	0.210526
317	INTERNATIONAL JOURNAL OF DERMATOLOGY	19	55	51	4	0.210526
318	MOLECULAR THERAPY-NUCLEIC ACIDS	19	302	289	13	0.684211
319	BIOMEDICA	19	60	59	1	0.0526316
320	NURSING CLINICS OF NORTH AMERICA	19	67	66	1	0.0526316
321	JOURNAL OF IMMUNOLOGICAL METHODS	19	201	193	8	0.421053
322	JOURNAL OF MOLECULAR GRAPHICS & MODELLING	19	96	93	3	0.157895
323	BRAIN BEHAVIOR AND IMMUNITY	19	405	394	11	0.578947
324	THERAPEUTIC ADVANCES IN INFECTIOUS DISEASE	19	68	63	5	0.263158
325	JOURNAL OF GENERAL INTERNAL MEDICINE	19	288	272	16	0.842105
326	EMERGING INFECTIOUS DISEASES	19	499	487	12	0.631579
327	MICROBES AND INFECTION	19	139	135	4	0.210526
328	CLINICAL IMMUNOLOGY	19	156	154	2	0.105263
329	NPJ VACCINES	19	201	196	5	0.263158
330	EVALUATION AND PROGRAM PLANNING	19	121	111	10	0.526316
331	PROGRESS IN COMMUNITY HEALTH PARTNERSHIPS-RESEARCH EDUCATION AND ACTION	19	99	96	3	0.157895
332	AMERICAN JOURNAL OF HEALTH-SYSTEM PHARMACY	19	84	74	10	0.526316
333	SOCIAL WORK IN PUBLIC HEALTH	19	83	79	4	0.210526
334	SOUTHERN MEDICAL JOURNAL	19	58	56	2	0.105263
335	INTERNAL MEDICINE JOURNAL	19	44	38	6	0.315789
336	AFRICAN JOURNAL OF REPRODUCTIVE HEALTH	18	45	41	4	0.222222
337	LIVER INTERNATIONAL	18	227	213	14	0.777778
338	NIGERIAN JOURNAL OF CLINICAL PRACTICE	18	55	55	0	0
339	M S-MEDECINE SCIENCES	18	15	11	4	0.222222
340	AFRICAN JOURNAL OF PRIMARY HEALTH CARE & FAMILY MEDICINE	18	72	71	1	0.0555556
341	EXPERT REVIEW OF VACCINES	18	244	234	10	0.555556
342	NATURE MICROBIOLOGY	18	1121	1105	16	0.888889
343	PHARMACOTHERAPY	18	259	255	4	0.222222
344	JOURNAL OF PHARMACEUTICAL SCIENCES	18	150	143	7	0.388889
345	CURRENT PHARMACEUTICAL DESIGN	18	202	192	10	0.555556
346	ETHIOPIAN JOURNAL OF HEALTH SCIENCES	18	85	83	2	0.111111
347	JOURNAL OF SUBSTANCE ABUSE TREATMENT	18	221	207	14	0.777778
348	BIOSCIENCE TRENDS	18	144	141	3	0.166667
349	WORLD JOURNAL OF CLINICAL CASES	18	41	38	3	0.166667
350	MOLECULAR BIOLOGY	18	32	22	10	0.555556
351	CURRENT OPINION IN VIROLOGY	18	280	274	6	0.333333
352	BRITISH JOURNAL OF HAEMATOLOGY	18	268	263	5	0.277778
353	TRANSLATIONAL BEHAVIORAL MEDICINE	18	84	78	6	0.333333
354	VIRUS GENES	17	48	47	1	0.0588235
355	WORLD JOURNAL OF GASTROENTEROLOGY	17	400	393	7	0.411765
356	TRENDS IN MICROBIOLOGY	17	524	521	3	0.176471
357	JOURNAL OF THEORETICAL BIOLOGY	17	72	67	5	0.294118
358	STRUCTURE	17	384	374	10	0.588235
359	CLINICAL EPIDEMIOLOGY AND GLOBAL HEALTH	17	13	13	0	0
360	JOURNAL OF RELIGION & HEALTH	17	94	80	14	0.823529
361	ACTA TROPICA	17	165	162	3	0.176471
362	IMMUNOLOGICAL REVIEWS	17	1247	1225	22	1.29412
363	STATISTICS IN MEDICINE	17	87	82	5	0.294118
364	GLOBAL HEALTH & MEDICINE	17	42	36	6	0.352941
365	JOURNAL OF INTERNATIONAL MEDICAL RESEARCH	17	39	38	1	0.0588235
366	KLIMIK JOURNAL	17	14	12	2	0.117647
367	VULNERABLE CHILDREN AND YOUTH STUDIES	17	49	46	3	0.176471
368	SUBSTANCE USE & MISUSE	17	139	134	5	0.294118
369	MOLECULAR PHARMACEUTICS	16	189	184	5	0.3125
370	WOMENS HEALTH	16	35	35	0	0
371	EMBO JOURNAL	16	326	320	6	0.375
372	DRUGS	16	404	400	4	0.25
373	CONTRACEPTION	16	206	192	14	0.875
374	SCIENTIFIC AFRICAN	16	26	24	2	0.125
375	DIAGNOSTIC MICROBIOLOGY AND INFECTIOUS DISEASE	16	102	101	1	0.0625
376	BALI MEDICAL JOURNAL	16	6	2	4	0.25
377	INFECTIOUS DISEASES IN CLINICAL PRACTICE	16	2	2	0	0
378	JOURNAL OF CLINICAL PHARMACOLOGY	16	99	95	4	0.25
379	CHILDREN AND YOUTH SERVICES REVIEW	16	105	92	13	0.8125
380	EUROPEAN JOURNAL OF CLINICAL MICROBIOLOGY & INFECTIOUS DISEASES	16	121	120	1	0.0625
381	MOLECULAR NEUROBIOLOGY	16	174	167	7	0.4375
382	PREVENTIVE MEDICINE REPORTS	16	75	73	2	0.125
383	REVISTA DA ASSOCIACAO MEDICA BRASILEIRA	16	42	38	4	0.25
384	HUMAN IMMUNOLOGY	16	189	175	14	0.875
385	MEDICINA-LITHUANIA	16	52	47	5	0.3125
386	ENFERMERIA CLINICA	16	37	33	4	0.25
387	INTERNATIONAL JOURNAL OF HEALTH PLANNING AND MANAGEMENT	16	44	42	2	0.125
388	SOCIOLOGY OF HEALTH & ILLNESS	16	197	180	17	1.0625
389	JOURNAL OF BIOLOGICAL DYNAMICS	16	75	69	6	0.375
390	PEDIATRICS	16	388	381	7	0.4375
391	BIOMEDICAL AND ENVIRONMENTAL SCIENCES	16	40	38	2	0.125
392	AMERICAN JOURNAL OF PREVENTIVE MEDICINE	16	172	163	9	0.5625
393	JAMA NETWORK OPEN	16	625	611	14	0.875
394	INTERNATIONAL JOURNAL OF CANCER	16	157	144	13	0.8125
395	BRAIN SCIENCES	16	132	129	3	0.1875
396	JOURNAL OF MEDICAL ETHICS	15	112	103	9	0.6
397	SAGE OPEN	15	62	62	0	0
398	CANADIAN JOURNAL OF INFECTIOUS DISEASES & MEDICAL MICROBIOLOGY	15	61	59	2	0.133333
399	CURRENT OPINION IN INFECTIOUS DISEASES	15	348	347	1	0.0666667
400	JOURNAL OF CORRECTIONAL HEALTH CARE	15	37	35	2	0.133333
401	HEALTH EDUCATION & BEHAVIOR	15	114	113	1	0.0666667
402	INFEKTSIYA I IMMUNITET	15	6	1	5	0.333333
403	INTERNATIONAL JOURNAL OF BEHAVIORAL MEDICINE	15	63	63	0	0
404	INDIAN JOURNAL OF PEDIATRICS	15	34	31	3	0.2
405	ALCOHOLISM-CLINICAL AND EXPERIMENTAL RESEARCH	15	376	364	12	0.8
406	JOURNAL OF THE AMERICAN COLLEGE OF CARDIOLOGY	15	447	427	20	1.33333
407	AMERICAN JOURNAL OF CASE REPORTS	15	37	37	0	0
408	FRONTIERS IN CARDIOVASCULAR MEDICINE	15	53	47	6	0.4
409	EXPERIMENTAL AND THERAPEUTIC MEDICINE	15	55	55	0	0
410	ATHEROSCLEROSIS	15	138	128	10	0.666667
411	ACTA MEDICA PORTUGUESA	15	16	14	2	0.133333
412	JOURNAL OF THE AMERICAN CHEMICAL SOCIETY	15	428	415	13	0.866667
413	SAGE OPEN MEDICAL CASE REPORTS	15	18	18	0	0
414	ADVANCED DRUG DELIVERY REVIEWS	15	561	542	19	1.26667
415	JOURNAL OF PUBLIC HEALTH-HEIDELBERG	15	12	12	0	0
416	EXPERT OPINION ON DRUG METABOLISM & TOXICOLOGY	15	214	212	2	0.133333
417	CELL REPORTS MEDICINE	15	109	105	4	0.266667
418	PREVENTIVE MEDICINE	15	78	75	3	0.2
419	IMMUNOLOGY LETTERS	15	172	168	4	0.266667
420	JOURNAL OF THE NEUROLOGICAL SCIENCES	15	90	87	3	0.2
421	BIOCHIMICA ET BIOPHYSICA ACTA-BIOMEMBRANES	15	128	121	7	0.466667
422	MEDICAL MYCOLOGY	15	157	148	9	0.6
423	BIOSENSORS & BIOELECTRONICS	15	886	794	92	6.13333
424	CLINICAL LABORATORY	15	12	11	1	0.0666667
425	SUBSTANCE ABUSE TREATMENT PREVENTION AND POLICY	15	208	198	10	0.666667
426	HEALTH PROMOTION INTERNATIONAL	15	65	63	2	0.133333
427	ACS CHEMICAL BIOLOGY	14	315	307	8	0.571429
428	HEALTH SA GESONDHEID	14	21	19	2	0.142857
429	JAMA PEDIATRICS	14	171	166	5	0.357143
430	BEHAVIORAL MEDICINE	14	151	149	2	0.142857
431	REVIEWS IN MEDICAL VIROLOGY	14	164	164	0	0
432	PHYSICA A-STATISTICAL MECHANICS AND ITS APPLICATIONS	14	277	257	20	1.42857
433	HEALTH & SOCIAL CARE IN THE COMMUNITY	14	64	62	2	0.142857
434	INTERNATIONAL JOURNAL OF NANOMEDICINE	14	280	274	6	0.428571
435	JOURNAL OF MOLECULAR STRUCTURE	14	101	95	6	0.428571
436	JOURNAL OF CONTROLLED RELEASE	14	360	339	21	1.5
437	CASE REPORTS IN INFECTIOUS DISEASES	14	19	18	1	0.0714286
438	CANCER	14	213	203	10	0.714286
439	APPLIED MATHEMATICS AND COMPUTATION	14	308	299	9	0.642857
440	MEDICINAL CHEMISTRY RESEARCH	14	123	119	4	0.285714
441	RNA	14	200	195	5	0.357143
442	NATURE IMMUNOLOGY	14	327	317	10	0.714286
443	INTERNATIONAL JOURNAL OF PHARMACEUTICS	14	110	101	9	0.642857
444	INTERNATIONAL JOURNAL OF CLINICAL AND EXPERIMENTAL MEDICINE	14	4	4	0	0
445	MOLECULAR BIOLOGY AND EVOLUTION	14	372	361	11	0.785714
446	INDIAN JOURNAL OF DERMATOLOGY VENEREOLOGY & LEPROLOGY	14	85	83	2	0.142857
447	INTERNATIONAL JOURNAL OF MYCOBACTERIOLOGY	14	34	30	4	0.285714
448	PROTEIN SCIENCE	14	112	110	2	0.142857
449	JOURNAL OF PHARMACEUTICAL RESEARCH INTERNATIONAL	14	3	2	1	0.0714286
450	MEDICINA-BUENOS AIRES	14	29	29	0	0
451	BMC CANCER	14	169	163	6	0.428571
452	MEDICINAL CHEMISTRY	14	58	53	5	0.357143
453	ONCOTARGET	14	212	211	1	0.0714286
454	INTERNATIONAL JOURNAL OF EPIDEMIOLOGY	14	331	321	10	0.714286
455	SOUTHERN AFRICAN JOURNAL OF INFECTIOUS DISEASES	14	14	13	1	0.0714286
456	TRANSGENDER HEALTH	14	124	113	11	0.785714
457	BMJ GLOBAL HEALTH	14	89	85	4	0.285714
458	EMERGENCIAS	14	94	58	36	2.57143
459	OSTEOPOROSIS INTERNATIONAL	14	134	127	7	0.5
460	JOURNAL OF EXPERIMENTAL MEDICINE	14	820	801	19	1.35714
461	JOURNAL DE MYCOLOGIE MEDICALE	14	77	70	7	0.5
462	SUBSTANCE ABUSE	14	134	132	2	0.142857
463	JOURNAL OF MEDICAL MICROBIOLOGY	14	85	84	1	0.0714286
464	MOLECULAR THERAPY-METHODS & CLINICAL DEVELOPMENT	14	187	180	7	0.5
465	LANCET REGIONAL HEALTH-WESTERN PACIFIC	13	42	40	2	0.153846
466	INTERNATIONAL JOURNAL OF GENERAL MEDICINE	13	66	63	3	0.230769
467	CONTEMPORARY CLINICAL TRIALS	13	93	92	1	0.0769231
468	JOURNAL OF BIOSOCIAL SCIENCE	13	88	84	4	0.307692
469	MEMORIAS DO INSTITUTO OSWALDO CRUZ	13	44	43	1	0.0769231
470	MOLECULAR IMMUNOLOGY	13	78	76	2	0.153846
471	REVISTA DE PESQUISA-CUIDADO E FUNDAMENTAL ONLINE	13	5	4	1	0.0769231
472	CELLULAR & MOLECULAR IMMUNOLOGY	13	170	164	6	0.461538
473	TROPICAL MEDICINE AND HEALTH	13	63	63	0	0
474	CLINICAL GASTROENTEROLOGY AND HEPATOLOGY	13	55	53	2	0.153846
475	CURRENT MEDICAL RESEARCH AND OPINION	13	91	88	3	0.230769
476	IMMUNITY INFLAMMATION AND DISEASE	13	132	131	1	0.0769231
477	SANTE PUBLIQUE	13	6	4	2	0.153846
478	PUBLIC HEALTH ACTION	13	28	23	5	0.384615
479	CRITICAL PUBLIC HEALTH	13	122	112	10	0.769231
480	GLOBALIZATION AND HEALTH	13	121	119	2	0.153846
481	NATURAL PRODUCT RESEARCH	13	84	79	5	0.384615
482	PHYSICAL CHEMISTRY CHEMICAL PHYSICS	13	132	124	8	0.615385
483	JOURNAL OF AFFECTIVE DISORDERS	13	124	120	4	0.307692
484	DRUG DESIGN DEVELOPMENT AND THERAPY	13	134	133	1	0.0769231
485	EXPERT OPINION ON DRUG SAFETY	13	246	245	1	0.0769231
486	JOURNAL OF BONE AND MINERAL RESEARCH	13	113	98	15	1.15385
487	AMERICAN JOURNAL OF THE MEDICAL SCIENCES	13	83	83	0	0
488	JOURNAL OF CHEMICAL INFORMATION AND MODELING	13	90	80	10	0.769231
489	BMC INTERNATIONAL HEALTH AND HUMAN RIGHTS	13	263	260	3	0.230769
490	ANNALS OF TRANSLATIONAL MEDICINE	13	29	28	1	0.0769231
491	INTERNATIONAL IMMUNOPHARMACOLOGY	13	48	44	4	0.307692
492	COMMUNICATIONS BIOLOGY	13	72	71	1	0.0769231
493	JOURNAL OF PHARMACEUTICAL AND BIOMEDICAL ANALYSIS	13	186	178	8	0.615385
494	HEALTH SCIENCE REPORTS	13	18	18	0	0
495	FEBS JOURNAL	12	151	145	6	0.5
496	HEALTH PSYCHOLOGY	12	246	241	5	0.416667
497	JOURNAL OF NEUROIMMUNOLOGY	12	110	106	4	0.333333
498	AUTOPHAGY	12	200	192	8	0.666667
499	HEALTH COMMUNICATION	12	103	94	9	0.75
500	DISCRETE AND CONTINUOUS DYNAMICAL SYSTEMS-SERIES B	12	86	81	5	0.416667
501	ACS OMEGA	12	76	73	3	0.25
502	PLOS BIOLOGY	12	208	205	3	0.25
503	ACTA CLINICA BELGICA	12	43	39	4	0.333333
504	CHEMBIOCHEM	12	93	91	2	0.166667
505	FEBS LETTERS	12	125	120	5	0.416667
506	ACTA VIROLOGICA	12	53	51	2	0.166667
507	MICROBIOLOGY AND IMMUNOLOGY	12	84	82	2	0.166667
508	ORGANIC & BIOMOLECULAR CHEMISTRY	12	151	150	1	0.0833333
509	JOURNAL OF SUBSTANCE USE	12	32	28	4	0.333333
510	FUTURE MEDICINAL CHEMISTRY	12	84	82	2	0.166667
511	LIFE SCIENCES	12	53	53	0	0
512	REVISTA MEDICA DE CHILE	12	16	14	2	0.166667
513	INDIAN PEDIATRICS	12	26	17	9	0.75
514	INTERNATIONAL JOURNAL OF BIOLOGICAL MACROMOLECULES	12	192	181	11	0.916667
515	THERAPEUTIC DRUG MONITORING	12	73	66	7	0.583333
516	INTERNATIONAL JOURNAL FOR EQUITY IN HEALTH	12	235	224	11	0.916667
517	ANNALS OF BEHAVIORAL MEDICINE	12	166	165	1	0.0833333
518	NEUROSCIENCE LETTERS	12	111	105	6	0.5
519	ANAIS BRASILEIROS DE DERMATOLOGIA	12	33	30	3	0.25
520	JOURNAL OF MULTIDISCIPLINARY HEALTHCARE	12	31	28	3	0.25
521	MATHEMATICS AND COMPUTERS IN SIMULATION	12	134	130	4	0.333333
522	SEMINARS IN RESPIRATORY AND CRITICAL CARE MEDICINE	12	142	140	2	0.166667
523	SAUDE E SOCIEDADE	12	26	25	1	0.0833333
524	EUROPEAN PHYSICAL JOURNAL PLUS	12	242	216	26	2.16667
525	BMC MEDICAL RESEARCH METHODOLOGY	12	103	94	9	0.75
526	CYTOKINE & GROWTH FACTOR REVIEWS	12	200	195	5	0.416667
527	BULLETIN OF MATHEMATICAL BIOLOGY	12	28	24	4	0.333333
528	JOURNAL OF CLINICAL NURSING	12	115	115	0	0
529	JAMA CARDIOLOGY	12	465	453	12	1
530	BIOMEDICINE & PHARMACOTHERAPY	12	56	51	5	0.416667
531	JOURNAL OF CLINICAL EPIDEMIOLOGY	12	75	64	11	0.916667
532	MATHEMATICS	12	113	90	23	1.91667
533	EUROPEAN JOURNAL OF OBSTETRICS & GYNECOLOGY AND REPRODUCTIVE BIOLOGY	12	54	53	1	0.0833333
534	BIOPHYSICAL JOURNAL	12	91	88	3	0.25
535	MYCOPATHOLOGIA	11	74	62	12	1.09091
536	MEDICAL ANTHROPOLOGY	11	113	107	6	0.545455
537	GENES	11	66	62	4	0.363636
538	ANNALS OF MEDICINE AND SURGERY	11	28	23	5	0.454545
539	JOURNAL OF EVOLUTION OF MEDICAL AND DENTAL SCIENCES-JEMDS	11	3	3	0	0
540	LEUKEMIA & LYMPHOMA	11	48	48	0	0
541	JOURNAL OF EMPIRICAL RESEARCH ON HUMAN RESEARCH ETHICS	11	108	101	7	0.636364
542	EUROPEAN JOURNAL OF PHARMACEUTICS AND BIOPHARMACEUTICS	11	476	468	8	0.727273
543	STAR PROTOCOLS	11	13	11	2	0.181818
544	WORLD NEUROSURGERY	11	51	46	5	0.454545
545	FASEB JOURNAL	11	115	111	4	0.363636
546	INDIAN JOURNAL OF COMMUNITY MEDICINE	11	15	15	0	0
547	CANADIAN JOURNAL OF PUBLIC HEALTH-REVUE CANADIENNE DE SANTE PUBLIQUE	11	89	88	1	0.0909091
548	HEALTH CARE FOR WOMEN INTERNATIONAL	11	153	153	0	0
549	EXPERT OPINION ON THERAPEUTIC PATENTS	11	237	226	11	1
550	MIKROBIYOLOJI BULTENI	11	31	27	4	0.363636
551	FRONTIERS IN PSYCHOLOGY	11	50	48	2	0.181818
552	MALAWI MEDICAL JOURNAL	11	16	16	0	0
553	CLINICAL PHARMACOLOGY IN DRUG DEVELOPMENT	11	77	73	4	0.363636
554	BIOINFORMATICS	11	93	88	5	0.454545
555	INTERNATIONAL JOURNAL OF PUBLIC HEALTH	11	51	49	2	0.181818
556	ARQUIVOS BRASILEIROS DE CARDIOLOGIA	11	39	30	9	0.818182
557	JOURNAL OF DERMATOLOGY	11	31	26	5	0.454545
558	FLORA INFEKSIYON HASTALIKLARI VE KLINIK MIKROBIYOLOJI DERGISI	11	2	2	0	0
559	JOURNAL OF PUBLIC HEALTH	11	67	67	0	0
560	JOURNAL OF GLOBAL INFECTIOUS DISEASES	11	17	17	0	0
561	BMC ORAL HEALTH	11	57	47	10	0.909091
562	SAR AND QSAR IN ENVIRONMENTAL RESEARCH	11	91	68	23	2.09091
563	GLIA	11	284	276	8	0.727273
564	IMMUNOLOGIC RESEARCH	11	92	91	1	0.0909091
565	LANCET CHILD & ADOLESCENT HEALTH	11	219	211	8	0.727273
566	EUROPEAN JOURNAL OF PHARMACEUTICAL SCIENCES	11	91	86	5	0.454545
567	ACTA MEDICA MEDITERRANEA	11	13	10	3	0.272727
568	TSQ-TRANSGENDER STUDIES QUARTERLY	11	27	23	4	0.363636
569	JOURNAL OF TRADITIONAL CHINESE MEDICINE	11	22	16	6	0.545455
570	APMIS	11	66	65	1	0.0909091
571	SOUTH AFRICAN FAMILY PRACTICE	11	15	11	4	0.363636
572	JOURNAL OF IMMUNOLOGY RESEARCH	11	54	53	1	0.0909091
573	MOLECULAR MEDICINE REPORTS	11	109	107	2	0.181818
574	JOURNAL OF CELLULAR PHYSIOLOGY	11	146	143	3	0.272727
575	TUBERCULOSIS	11	125	119	6	0.545455
576	MEDICAL HYPOTHESES	11	59	48	11	1
577	ALEXANDRIA ENGINEERING JOURNAL	11	234	196	38	3.45455
578	INTERNATIONAL JOURNAL OF WOMENS HEALTH	11	65	61	4	0.363636
579	BMC MEDICAL ETHICS	11	68	64	4	0.363636
580	JOURNAL OF SEX RESEARCH	11	172	165	7	0.636364
581	JOURNAL OF PERSONALIZED MEDICINE	11	9	8	1	0.0909091
582	JOURNAL OF BLOOD MEDICINE	10	23	22	1	0.1
583	SAO PAULO MEDICAL JOURNAL	10	18	18	0	0
584	BIOCONJUGATE CHEMISTRY	10	74	72	2	0.2
585	JOURNAL OF THE EUROPEAN ACADEMY OF DERMATOLOGY AND VENEREOLOGY	10	20	18	2	0.2
586	BMC PULMONARY MEDICINE	10	83	83	0	0
587	JOURNAL OF EDUCATION AND HEALTH PROMOTION	10	18	16	2	0.2
588	JOURNAL OF PRIMARY CARE AND COMMUNITY HEALTH	10	40	38	2	0.2
589	CLINICAL CHEMISTRY AND LABORATORY MEDICINE	10	43	41	2	0.2
590	NEUROPSYCHIATRIC DISEASE AND TREATMENT	10	121	116	5	0.5
591	FRONTIERS IN NEUROSCIENCE	10	63	61	2	0.2
592	BIOCHEMICAL JOURNAL	10	158	156	2	0.2
593	FRONTIERS IN GLOBAL WOMENS HEALTH	10	14	14	0	0
594	CLINICAL TRANSPLANTATION	10	121	116	5	0.5
595	REV RENE	10	3	3	0	0
596	ETHNICITY & DISEASE	10	61	57	4	0.4
597	FRONTIERS IN ENDOCRINOLOGY	10	57	56	1	0.1
598	JOURNAL OF PHARMACY PRACTICE	10	17	16	1	0.1
599	JOURNAL OF CLINICAL LABORATORY ANALYSIS	10	48	48	0	0
600	JOURNAL OF CLINICAL TUBERCULOSIS AND OTHER MYCOBACTERIAL DISEASES	10	25	23	2	0.2
601	AMERICAN JOURNAL OF EMERGENCY MEDICINE	10	49	47	2	0.2
602	ADDICTION SCIENCE & CLINICAL PRACTICE	10	88	82	6	0.6
603	PAKISTAN JOURNAL OF MEDICAL & HEALTH SCIENCES	10	1	1	0	0
604	JOURNAL OF THE NATIONAL MEDICAL ASSOCIATION	10	50	50	0	0
605	NEUROIMAGE-CLINICAL	10	147	143	4	0.4
606	JOURNAL OF THE AMERICAN ACADEMY OF DERMATOLOGY	10	174	165	9	0.9
607	JOURNAL OF PUBLIC HEALTH IN AFRICA	10	7	7	0	0
608	AGING-US	10	96	95	1	0.1
609	JOURNAL OF RESEARCH IN MEDICAL SCIENCES	10	19	16	3	0.3
610	EPIDEMIOLOGY AND HEALTH	10	71	67	4	0.4
611	FRONTIERS IN CELL AND DEVELOPMENTAL BIOLOGY	10	180	172	8	0.8
612	JOURNAL OF EPIDEMIOLOGY AND GLOBAL HEALTH	10	76	71	5	0.5
613	CLINICAL TRIALS	10	126	125	1	0.1
614	CHEMISTRYSELECT	10	52	50	2	0.2
615	ANNALS OF THE AMERICAN THORACIC SOCIETY	10	104	100	4	0.4
616	AMERICAN JOURNAL OF CLINICAL PATHOLOGY	10	36	34	2	0.2
617	NEUROPHARMACOLOGY	10	147	145	2	0.2
618	FRONTIERS IN AGING NEUROSCIENCE	10	99	95	4	0.4
619	COMPUTATIONAL BIOLOGY AND CHEMISTRY	10	73	69	4	0.4
620	STIGMA AND HEALTH	10	87	81	6	0.6
621	PUBLIC HEALTH NURSING	10	38	35	3	0.3
622	SENSORS AND ACTUATORS B-CHEMICAL	10	95	88	7	0.7
623	GLOBAL HEALTH-SCIENCE AND PRACTICE	10	50	46	4	0.4
624	FARMACIA HOSPITALARIA	10	13	9	4	0.4
625	JOURNAL OF CLINICAL PHARMACY AND THERAPEUTICS	10	31	31	0	0
626	ASIA-PACIFIC JOURNAL OF PUBLIC HEALTH	10	66	64	2	0.2
627	JAMA ONCOLOGY	10	309	302	7	0.7
628	BIOTECHNOLOGY LETTERS	10	43	41	2	0.2
629	AFRICAN JOURNAL OF LABORATORY MEDICINE	10	11	8	3	0.3
630	EPIDEMICS	10	43	42	1	0.1
631	ANALYTICA CHIMICA ACTA	10	167	158	9	0.9
632	EUROPEAN JOURNAL OF HOSPITAL PHARMACY	10	37	34	3	0.3
633	LANCET PUBLIC HEALTH	10	374	363	11	1.1
634	CANCER MEDICINE	10	56	55	1	0.1
635	ORAL DISEASES	10	35	33	2	0.2
636	AMERICAN JOURNAL OF RESPIRATORY AND CRITICAL CARE MEDICINE	10	178	161	17	1.7
637	AMERICAN FAMILY PHYSICIAN	10	20	17	3	0.3
638	LETTERS IN DRUG DESIGN & DISCOVERY	10	21	19	2	0.2
639	INDIAN JOURNAL OF COMMUNITY HEALTH	10	1	1	0	0
640	CURRENT DRUG TARGETS	10	191	191	0	0
641	CELL DEATH & DISEASE	10	251	246	5	0.5
642	PAEDIATRICS AND INTERNATIONAL CHILD HEALTH	10	31	30	1	0.1
643	JOURNAL OF MATERNAL-FETAL & NEONATAL MEDICINE	10	47	46	1	0.1
644	EUROPEAN JOURNAL OF IMMUNOLOGY	10	99	96	3	0.3
645	ACTA PHARMACEUTICA SINICA B	10	207	190	17	1.7
646	TRENDS IN IMMUNOLOGY	9	120	120	0	0
647	BMC MICROBIOLOGY	9	138	138	0	0
648	JOURNAL OF NATURAL PRODUCTS	9	126	121	5	0.555556
649	REVUE D EPIDEMIOLOGIE ET DE SANTE PUBLIQUE	9	19	18	1	0.111111
650	EXPERT OPINION ON DRUG DELIVERY	9	156	155	1	0.111111
651	NEUROBIOLOGY OF DISEASE	9	171	171	0	0
652	ETHIOPIAN JOURNAL OF HEALTH DEVELOPMENT	9	25	21	4	0.444444
653	ONCOLOGY LETTERS	9	85	84	1	0.111111
654	ACS NANO	9	173	169	4	0.444444
655	PSYCHOSOMATIC MEDICINE	9	45	37	8	0.888889
656	INTERNATIONAL JOURNAL OF CARDIOLOGY	9	122	119	3	0.333333
657	INTERFACE-COMUNICACAO SAUDE EDUCACAO	9	13	10	3	0.333333
658	JOURNAL OF APPLIED MATHEMATICS AND COMPUTING	9	76	74	2	0.222222
659	MEDICAL MYCOLOGY CASE REPORTS	9	27	27	0	0
660	CLINICAL PHARMACOKINETICS	9	208	202	6	0.666667
661	JOURNAL OF CANCER RESEARCH AND THERAPEUTICS	9	9	8	1	0.111111
662	REVISTA ESPANOLA DE SALUD PUBLICA	9	4	3	1	0.111111
663	HEALTH & PLACE	9	136	130	6	0.666667
664	PHARMACOGENOMICS	9	37	37	0	0
665	STRUCTURAL CHEMISTRY	9	55	47	8	0.888889
666	MEDITERRANEAN JOURNAL OF INFECTION MICROBES AND ANTIMICROBIALS	9	3	3	0	0
667	CENTRAL EUROPEAN JOURNAL OF PUBLIC HEALTH	9	37	37	0	0
668	CARDIOVASCULAR JOURNAL OF AFRICA	9	60	59	1	0.111111
669	AMERICAN JOURNAL OF CARDIOLOGY	9	248	246	2	0.222222
670	NANOMEDICINE	9	77	73	4	0.444444
671	CURRENT MEDICINAL CHEMISTRY	9	72	63	9	1
672	TROPICAL DOCTOR	9	30	29	1	0.111111
673	CANCER CAUSES & CONTROL	9	48	48	0	0
674	BMC BIOINFORMATICS	9	57	53	4	0.444444
675	BIOCHIMIE	9	57	55	2	0.222222
676	DRUG DELIVERY AND TRANSLATIONAL RESEARCH	9	92	87	5	0.555556
677	JOURNAL OF PHYSICAL CHEMISTRY B	9	92	88	4	0.444444
678	PATIENT EDUCATION AND COUNSELING	9	141	132	9	1
679	CURRENT HYPERTENSION REPORTS	9	101	97	4	0.444444
680	INFECTIOUS DISEASES NOW	9	13	13	0	0
681	APPLIED MATHEMATICAL MODELLING	9	250	247	3	0.333333
682	BIOCHIMICA ET BIOPHYSICA ACTA-GENERAL SUBJECTS	9	72	72	0	0
683	COMPUTATIONAL AND MATHEMATICAL METHODS IN MEDICINE	9	59	57	2	0.222222
684	ADDICTIVE BEHAVIORS	9	120	115	5	0.555556
685	KESMAS-NATIONAL PUBLIC HEALTH JOURNAL	9	14	13	1	0.111111
686	APPLIED SCIENCES-BASEL	9	32	26	6	0.666667
687	JOURNAL OF LAW MEDICINE & ETHICS	9	27	20	7	0.777778
688	BMC NEUROLOGY	9	82	81	1	0.111111
689	EUROPEAN JOURNAL OF PUBLIC HEALTH	9	48	48	0	0
690	MATERNAL AND CHILD HEALTH JOURNAL	9	45	44	1	0.111111
691	JOURNAL OF ENZYME INHIBITION AND MEDICINAL CHEMISTRY	9	113	110	3	0.333333
692	KIDNEY INTERNATIONAL	9	179	171	8	0.888889
693	FUTURE MICROBIOLOGY	9	58	57	1	0.111111
694	JOURNAL OF THE AMERICAN COLLEGE OF CLINICAL PHARMACY	9	7	7	0	0
695	BRAZILIAN JOURNAL OF PHARMACEUTICAL SCIENCES	9	11	11	0	0
696	INDIAN JOURNAL OF PATHOLOGY AND MICROBIOLOGY	9	21	21	0	0
697	ALIMENTARY PHARMACOLOGY & THERAPEUTICS	9	91	84	7	0.777778
698	ACTUALITES PHARMACEUTIQUES	9	0	0	0	0
699	ANALYTICAL CHEMISTRY	9	143	129	14	1.55556
700	BMJ-BRITISH MEDICAL JOURNAL	9	38	37	1	0.111111
701	SCANDINAVIAN JOURNAL OF IMMUNOLOGY	8	51	51	0	0
702	PAKISTAN JOURNAL OF MEDICAL SCIENCES	8	12	9	3	0.375
703	JOURNAL OF THE ROYAL STATISTICAL SOCIETY SERIES C-APPLIED STATISTICS	8	40	37	3	0.375
704	JOURNAL OF CLINICAL ENDOCRINOLOGY & METABOLISM	8	116	114	2	0.25
705	SEXUAL AND REPRODUCTIVE HEALTH MATTERS	8	45	44	1	0.125
706	JUNDISHAPUR JOURNAL OF MICROBIOLOGY	8	11	11	0	0
707	JOURNAL OF TROPICAL MEDICINE	8	51	49	2	0.25
708	DRUG DISCOVERIES AND THERAPEUTICS	8	24	24	0	0
709	JOURNAL OF PAIN AND SYMPTOM MANAGEMENT	8	79	73	6	0.75
710	JOURNAL OF THE FORMOSAN MEDICAL ASSOCIATION	8	38	35	3	0.375
711	VALUE IN HEALTH	8	52	50	2	0.25
712	EUROPEAN REVIEW FOR MEDICAL AND PHARMACOLOGICAL SCIENCES	8	116	99	17	2.125
713	INVESTIGACION CLINICA	8	1	1	0	0
714	ACTA MEDICA INDONESIANA	8	9	8	1	0.125
715	GLOBAL HEART	8	24	23	1	0.125
716	HEALTH EXPECTATIONS	8	49	49	0	0
717	COLLOIDS AND SURFACES B-BIOINTERFACES	8	112	110	2	0.25
718	EUROPEAN JOURNAL OF PREVENTIVE CARDIOLOGY	8	92	84	8	1
719	MOLECULAR BIOLOGY REPORTS	8	16	16	0	0
720	CURRENT DRUG DELIVERY	8	69	65	4	0.5
721	EUROPEAN HEART JOURNAL	8	137	122	15	1.875
722	REVUE DE MEDECINE INTERNE	8	21	20	1	0.125
723	LABORATORY MEDICINE	8	24	23	1	0.125
724	DRUG AND ALCOHOL REVIEW	8	51	47	4	0.5
725	CLINICAL SOCIAL WORK AND HEALTH INTERVENTION	8	2	1	1	0.125
726	BIO-PROTOCOL	8	29	28	1	0.125
727	JOURNAL OF CLINICAL VIROLOGY PLUS	8	0	0	0	0
728	CURRENT COMPUTER-AIDED DRUG DESIGN	8	33	33	0	0
729	DISEASES OF THE COLON & RECTUM	8	99	81	18	2.25
730	PATIENT-PATIENT CENTERED OUTCOMES RESEARCH	8	60	58	2	0.25
731	RESULTS IN PHYSICS	8	149	146	3	0.375
732	SCIENCE IMMUNOLOGY	8	283	275	8	1
733	PROTEOMICS CLINICAL APPLICATIONS	8	56	51	5	0.625
734	CELL AND BIOSCIENCE	8	193	191	2	0.25
735	RNA BIOLOGY	8	155	149	6	0.75
736	AFRICAN JOURNAL OF NURSING AND MIDWIFERY	8	2	1	1	0.125
737	PHARMACOLOGICAL RESEARCH	8	155	155	0	0
738	ACTAS DERMO-SIFILIOGRAFICAS	8	23	22	1	0.125
739	ASIAN PACIFIC JOURNAL OF TROPICAL MEDICINE	8	22	20	2	0.25
740	OXFORD MEDICAL CASE REPORTS	8	7	7	0	0
741	JOURNAL OF PUBLIC HEALTH RESEARCH	8	9	9	0	0
742	BMB REPORTS	8	32	31	1	0.125
743	JBI EVIDENCE SYNTHESIS	8	5	4	1	0.125
744	INTERNATIONAL JOURNAL OF CLINICAL AND EXPERIMENTAL PATHOLOGY	8	23	23	0	0
745	JOURNAL OF THE AMERICAN GERIATRICS SOCIETY	8	89	80	9	1.125
746	MABS	8	77	76	1	0.125
747	TRAFFIC	8	145	143	2	0.25
748	REVISTA ESPANOLA DE ENFERMEDADES DIGESTIVAS	8	21	18	3	0.375
749	JOURNAL OF ETHNOPHARMACOLOGY	8	95	88	7	0.875
750	BRITISH JOURNAL OF DERMATOLOGY	8	39	37	2	0.25
751	BRAIN RESEARCH	8	96	96	0	0
752	IRANIAN JOURNAL OF MICROBIOLOGY	8	13	12	1	0.125
753	GENE	8	45	44	1	0.125
754	JOURNAL OF THE INTERNATIONAL NEUROPSYCHOLOGICAL SOCIETY	8	114	109	5	0.625
755	FRONTIERS IN MOLECULAR BIOSCIENCES	8	72	71	1	0.125
756	PATHOGENS AND DISEASE	8	63	61	2	0.25
757	CIRCULATION	8	334	317	17	2.125
758	JOURNAL OF MATHEMATICAL BIOLOGY	8	51	50	1	0.125
759	PROTEINS-STRUCTURE FUNCTION AND BIOINFORMATICS	8	61	59	2	0.25
760	GENE REPORTS	8	10	9	1	0.125
761	NATURAL PRODUCT COMMUNICATIONS	8	29	26	3	0.375
762	ANNALS OF HEPATOLOGY	8	35	34	1	0.125
763	JOURNAL OF ASIAN AND AFRICAN STUDIES	8	24	24	0	0
764	JOURNAL OF GLOBAL HEALTH	8	30	30	0	0
765	IMPLEMENTATION SCIENCE	8	111	108	3	0.375
766	JOURNAL OF NEUROSCIENCE	8	325	321	4	0.5
767	ANNEE DU MAGHREB	8	0	0	0	0
768	ANNALS OF MEDICINE	8	65	65	0	0
769	BREASTFEEDING MEDICINE	8	36	36	0	0
770	SEXUAL & REPRODUCTIVE HEALTHCARE	8	36	35	1	0.125
771	MILITARY MEDICINE	8	23	23	0	0
772	CONTEMPORARY CLINICAL TRIALS COMMUNICATIONS	8	44	44	0	0
773	CLINICAL AND EXPERIMENTAL IMMUNOLOGY	8	208	205	3	0.375
774	GENE THERAPY	8	202	199	3	0.375
775	HEALTH ECONOMICS	8	37	33	4	0.5
776	MICROBIOME	8	232	225	7	0.875
777	EPIDEMIOLOGY	8	129	122	7	0.875
778	AMERICAN JOURNAL OF DERMATOPATHOLOGY	8	14	14	0	0
779	JNP-JOURNAL FOR NURSE PRACTITIONERS	8	13	12	1	0.125
780	REVISTA CLINICA ESPANOLA	8	31	30	1	0.125
781	AAPS PHARMSCITECH	8	50	49	1	0.125
782	MATHEMATICAL BIOSCIENCES	8	118	117	1	0.125
783	AIMS MATHEMATICS	8	67	59	8	1
784	GACETA MEDICA DE MEXICO	8	13	12	1	0.125
785	WOMENS HEALTH ISSUES	8	89	84	5	0.625
786	BMC MEDICAL INFORMATICS AND DECISION MAKING	8	65	64	1	0.125
787	APPLIED NURSING RESEARCH	8	65	62	3	0.375
788	JOURNAL OF CHILD AND FAMILY STUDIES	8	22	21	1	0.125
789	FRONTIERS IN NUTRITION	8	14	14	0	0
790	CELLULAR AND MOLECULAR LIFE SCIENCES	8	138	136	2	0.25
791	REVISTA ESPANOLA DE COMUNICACION EN SALUD	8	9	7	2	0.25
792	ARTERIOSCLEROSIS THROMBOSIS AND VASCULAR BIOLOGY	8	101	96	5	0.625
793	TRENDS IN MOLECULAR MEDICINE	8	179	177	2	0.25
794	TURKISH JOURNAL OF MEDICAL SCIENCES	8	34	33	1	0.125
795	JOURNAL OF HEPATOLOGY	8	206	192	14	1.75
796	INTERNATIONAL JOURNAL OF MEDICAL INFORMATICS	7	102	92	10	1.42857
797	ARCHIVES OF CLINICAL INFECTIOUS DISEASES	7	3	3	0	0
798	NANOSCALE	7	132	125	7	1
799	JAAPA-JOURNAL OF THE AMERICAN ACADEMY OF PHYSICIAN ASSISTANTS	7	41	40	1	0.142857
800	NEUROLOGICAL SCIENCES	7	9	8	1	0.142857
801	ARCHIVES OF OSTEOPOROSIS	7	46	44	2	0.285714
802	JOURNAL OF CLINICAL HYPERTENSION	7	27	24	3	0.428571
803	CLINICAL CARDIOLOGY	7	17	12	5	0.714286
804	CLINICAL NEUROPHYSIOLOGY	7	42	32	10	1.42857
805	ANNALS OF PALLIATIVE MEDICINE	7	22	22	0	0
806	JOURNAL OF MANAGED CARE & SPECIALTY PHARMACY	7	48	45	3	0.428571
807	BJOG-AN INTERNATIONAL JOURNAL OF OBSTETRICS AND GYNAECOLOGY	7	48	47	1	0.142857
808	CELL CYCLE	7	125	120	5	0.714286
809	JOURNAL OF OBSTETRICS AND GYNAECOLOGY	7	28	27	1	0.142857
810	MARINE DRUGS	7	184	157	27	3.85714
811	JOURNAL OF NUCLEAR CARDIOLOGY	7	32	25	7	1
812	BLOOD ADVANCES	7	71	70	1	0.142857
813	INFECTIOUS DISEASE MODELLING	7	40	38	2	0.285714
814	ACG CASE REPORTS JOURNAL	7	7	7	0	0
815	PROCESSES	7	37	21	16	2.28571
816	INTERNATIONAL JOURNAL OF PRISONER HEALTH	7	10	10	0	0
817	IRANIAN JOURNAL OF PHARMACEUTICAL RESEARCH	7	81	56	25	3.57143
818	APPLIED MICROBIOLOGY AND BIOTECHNOLOGY	7	112	101	11	1.57143
819	CANADIAN MEDICAL ASSOCIATION JOURNAL	7	71	69	2	0.285714
820	NANOMEDICINE-NANOTECHNOLOGY BIOLOGY AND MEDICINE	7	108	106	2	0.285714
821	VOX SANGUINIS	7	33	30	3	0.428571
822	LANCET REGIONAL HEALTH-AMERICAS	7	48	47	1	0.142857
823	JOURNAL OF ADDICTION MEDICINE	7	28	27	1	0.142857
824	INDIAN JOURNAL OF PHARMACEUTICAL SCIENCES	7	21	20	1	0.142857
825	INTERNATIONAL BREASTFEEDING JOURNAL	7	43	34	9	1.28571
826	ITALIAN JOURNAL OF PEDIATRICS	7	50	45	5	0.714286
827	VIOLENCE AGAINST WOMEN	7	34	33	1	0.142857
828	EXPERIMENTAL NEUROLOGY	7	26	26	0	0
829	MEDICC REVIEW	7	9	7	2	0.285714
830	JOURNAL OF PROTEOME RESEARCH	7	195	190	5	0.714286
831	JOURNAL OF PSYCHOLOGY IN AFRICA	7	4	4	0	0
832	CLINICAL EPIGENETICS	7	128	120	8	1.14286
833	LANCET MICROBE	7	70	69	1	0.142857
834	XENOBIOTICA	7	128	126	2	0.285714
835	COMMUNICATIONS IN NONLINEAR SCIENCE AND NUMERICAL SIMULATION	7	62	56	6	0.857143
836	IMMUNOLOGY	7	37	35	2	0.285714
837	CLINICAL MICROBIOLOGY REVIEWS	7	272	271	1	0.142857
838	EVIDENCE-BASED COMPLEMENTARY AND ALTERNATIVE MEDICINE	7	81	78	3	0.428571
839	JOURNAL OF ADVANCED NURSING	7	63	62	1	0.142857
840	PATHOGENS AND GLOBAL HEALTH	7	48	43	5	0.714286
841	SEXOLOGIES	7	2	2	0	0
842	JOURNAL OF THE AMERICAN PHARMACISTS ASSOCIATION	7	29	24	5	0.714286
843	PSYCHOLOGY & HEALTH	7	52	51	1	0.142857
844	JOURNAL OF PEDIATRIC INFECTIOUS DISEASES	7	14	14	0	0
845	IMMUNOBIOLOGY	7	86	86	0	0
846	BIOLOGICAL PSYCHIATRY-COGNITIVE NEUROSCIENCE AND NEUROIMAGING	7	82	77	5	0.714286
847	BULLETIN DE L ACADEMIE NATIONALE DE MEDECINE	7	1	0	1	0.142857
848	SEMINARS IN DIAGNOSTIC PATHOLOGY	7	82	82	0	0
849	TRAVEL MEDICINE AND INFECTIOUS DISEASE	7	43	32	11	1.57143
850	SEX EDUCATION-SEXUALITY SOCIETY AND LEARNING	7	23	18	5	0.714286
851	BMC PHARMACOLOGY & TOXICOLOGY	7	25	22	3	0.428571
852	EUROPEAN JOURNAL OF INTERNAL MEDICINE	7	18	18	0	0
853	JOURNAL OF APPLIED ANALYSIS AND COMPUTATION	7	13	12	1	0.142857
854	DISEASE MARKERS	7	17	16	1	0.142857
855	QJM-AN INTERNATIONAL JOURNAL OF MEDICINE	7	16	9	7	1
856	JOURNAL OF GAY & LESBIAN SOCIAL SERVICES	7	16	16	0	0
857	LIFE SCIENCE ALLIANCE	7	41	39	2	0.285714
858	PEDIATRIC CLINICS OF NORTH AMERICA	7	58	58	0	0
859	MALARIA JOURNAL	7	34	28	6	0.857143
860	JOURNAL OF ORGANIC CHEMISTRY	7	109	103	6	0.857143
861	FRONTIERS IN CHEMISTRY	7	73	70	3	0.428571
862	COMMUNICATIONS IN MATHEMATICAL BIOLOGY AND NEUROSCIENCE	7	12	11	1	0.142857
863	VALUE IN HEALTH REGIONAL ISSUES	7	13	11	2	0.285714
864	NURSING OPEN	7	16	15	1	0.142857
865	AMERICAN JOURNAL OF HOSPICE & PALLIATIVE MEDICINE	7	16	13	3	0.428571
866	SOUTH AFRICAN JOURNAL OF PSYCHIATRY	7	27	23	4	0.571429
867	JOURNAL OF HEALTH COMMUNICATION	7	65	62	3	0.428571
868	MEDICAL SCIENCE MONITOR	7	26	26	0	0
869	ETHNICITY & HEALTH	7	16	16	0	0
870	CLINICAL AND EXPERIMENTAL DERMATOLOGY	7	14	13	1	0.142857
871	BELITUNG NURSING JOURNAL	7	8	1	7	1
872	STATISTICS IN BIOSCIENCES	7	16	11	5	0.714286
873	JOURNAL OF GINSENG RESEARCH	7	50	24	26	3.71429
874	PARASITOLOGY RESEARCH	7	51	50	1	0.142857
875	FRONTIERS IN PHYSIOLOGY	7	42	40	2	0.285714
876	WORLD JOURNAL OF HEPATOLOGY	7	14	13	1	0.142857
877	LIVER TRANSPLANTATION	7	18	14	4	0.571429
878	JOURNAL OF EMERGENCY MEDICINE	7	10	9	1	0.142857
879	BRAZILIAN JOURNAL OF MICROBIOLOGY	7	18	15	3	0.428571
880	DRUGS OF TODAY	7	50	50	0	0
881	PAKISTAN JOURNAL OF ZOOLOGY	7	8	8	0	0
882	DIGESTIVE DISEASES AND SCIENCES	7	65	63	2	0.285714
883	GLOBAL HEALTH PROMOTION	7	44	42	2	0.285714
884	AMERICAN JOURNAL OF RESPIRATORY CELL AND MOLECULAR BIOLOGY	7	52	48	4	0.571429
885	THERAPEUTICS AND CLINICAL RISK MANAGEMENT	7	123	123	0	0
886	MATERNAL AND CHILD NUTRITION	7	34	30	4	0.571429
887	JOURNAL OF NEUROIMAGING	7	68	64	4	0.571429
888	JOURNAL OF INTERNAL MEDICINE	7	145	142	3	0.428571
889	PILOT AND FEASIBILITY STUDIES	7	21	20	1	0.142857
890	HEPATITIS MONTHLY	7	14	13	1	0.142857
891	JOURNAL OF MEDICAL ECONOMICS	7	33	28	5	0.714286
892	BULLETIN OF EXPERIMENTAL BIOLOGY AND MEDICINE	7	10	10	0	0
893	JOURNAL OF THE AMERICAN COLLEGE OF EMERGENCY PHYSICIANS OPEN	6	18	17	1	0.166667
894	JOURNAL OF AMERICAN COLLEGE HEALTH	6	32	29	3	0.5
895	ARCHIVOS ARGENTINOS DE PEDIATRIA	6	6	6	0	0
896	JOURNAL OF PSYCHOSOMATIC RESEARCH	6	65	63	2	0.333333
897	NUTRITION	6	48	47	1	0.166667
898	NEW MICROBES AND NEW INFECTIONS	6	15	14	1	0.166667
899	CLINICAL CHEMISTRY	6	15	15	0	0
900	NURSE PRACTITIONER	6	11	11	0	0
901	SOUTH AFRICAN JOURNAL OF PHYSIOTHERAPY	6	12	10	2	0.333333
902	MOLECULAR SIMULATION	6	23	23	0	0
903	ANNALS ACADEMY OF MEDICINE SINGAPORE	6	8	6	2	0.333333
904	OXIDATIVE MEDICINE AND CELLULAR LONGEVITY	6	268	258	10	1.66667
905	PROTEIN JOURNAL	6	7	7	0	0
906	RESEARCH IN SOCIAL & ADMINISTRATIVE PHARMACY	6	21	19	2	0.333333
907	BIOMEDICAL RESEARCH-INDIA	6	6	6	0	0
908	INTERNATIONAL JOURNAL OF CLINICAL PHARMACY	6	24	21	3	0.5
909	MOLECULAR AND CELLULAR BIOCHEMISTRY	6	20	20	0	0
910	ANNALS OF AFRICAN MEDICINE	6	2	2	0	0
911	TALANTA	6	159	151	8	1.33333
912	EUROPEAN JOURNAL OF GASTROENTEROLOGY & HEPATOLOGY	6	35	34	1	0.166667
913	INFECTIOUS MICROBES & DISEASES	6	6	2	4	0.666667
914	ACTA DERMATO-VENEREOLOGICA	6	57	55	2	0.333333
915	JOURNAL OF RESEARCH IN MEDICAL AND DENTAL SCIENCE	6	0	0	0	0
916	METABOLITES	6	100	98	2	0.333333
917	ENVIRONMENTAL HEALTH AND PREVENTIVE MEDICINE	6	33	32	1	0.166667
918	ACTA BIOMATERIALIA	6	130	128	2	0.333333
919	ANGEWANDTE CHEMIE-INTERNATIONAL EDITION	6	169	164	5	0.833333
920	BMC PSYCHOLOGY	6	15	14	1	0.166667
921	NATURE REVIEWS MICROBIOLOGY	6	321	318	3	0.5
922	MOLECULAR CELL	6	372	369	3	0.5
923	EUROPEAN JOURNAL OF CLINICAL PHARMACOLOGY	6	48	48	0	0
924	BMC COMPLEMENTARY AND ALTERNATIVE MEDICINE	6	90	89	1	0.166667
925	REHABILITATION ONCOLOGY	6	11	9	2	0.333333
926	TROPICAL JOURNAL OF PHARMACEUTICAL RESEARCH	6	8	8	0	0
927	EASTERN MEDITERRANEAN HEALTH JOURNAL	6	25	23	2	0.333333
928	INDIAN JOURNAL OF DERMATOLOGY	6	5	5	0	0
929	RESPIRATORY MEDICINE CASE REPORTS	6	7	7	0	0
930	YONSEI MEDICAL JOURNAL	6	28	28	0	0
931	JOURNAL OF ALLERGY AND CLINICAL IMMUNOLOGY-IN PRACTICE	6	23	18	5	0.833333
932	EPIDEMIOLOGIE MIKROBIOLOGIE IMUNOLOGIE	6	3	2	1	0.166667
933	NURSING RESEARCH	6	37	36	1	0.166667
934	INTERNATIONAL JOURNAL OF BIFURCATION AND CHAOS	6	26	23	3	0.5
935	CHEMISTRY-A EUROPEAN JOURNAL	6	78	73	5	0.833333
936	MEDICAL CARE	6	20	20	0	0
937	MEDIATORS OF INFLAMMATION	6	61	60	1	0.166667
938	ADVANCED SCIENCE	6	66	63	3	0.5
939	BULLETIN OF THE WORLD HEALTH ORGANIZATION	6	67	65	2	0.333333
940	BMC GASTROENTEROLOGY	6	31	31	0	0
941	ISRAEL MEDICAL ASSOCIATION JOURNAL	6	34	34	0	0
942	ANALYTICAL AND BIOANALYTICAL CHEMISTRY	6	104	100	4	0.666667
943	JOURNAL OF CUTANEOUS PATHOLOGY	6	28	24	4	0.666667
944	CELL CHEMICAL BIOLOGY	6	107	106	1	0.166667
945	ANNALI DELL ISTITUTO SUPERIORE DI SANITA	6	8	5	3	0.5
946	ARQUIVOS DE NEURO-PSIQUIATRIA	6	10	7	3	0.5
947	MEDITERRANEAN JOURNAL OF HEMATOLOGY AND INFECTIOUS DISEASES	6	22	21	1	0.166667
948	JOURNAL OF THE AMERICAN ASSOCIATION OF NURSE PRACTITIONERS	6	29	28	1	0.166667
949	ACTA PARASITOLOGICA	6	20	20	0	0
950	JOURNAL OF INVESTIGATIVE MEDICINE HIGH IMPACT CASE REPORTS	6	10	10	0	0
951	BUNDESGESUNDHEITSBLATT-GESUNDHEITSFORSCHUNG-GESUNDHEITSSCHUTZ	6	22	18	4	0.666667
952	BIOLOGY-BASEL	6	24	23	1	0.166667
953	JOURNAL OF NEUROCHEMISTRY	6	115	112	3	0.5
954	JOURNAL OF PEDIATRICS	6	53	52	1	0.166667
955	PRESSE MEDICALE	6	12	11	1	0.166667
956	ECONOMICS & HUMAN BIOLOGY	6	28	24	4	0.666667
957	ADVANCES IN THERAPY	6	28	28	0	0
958	SOUTH AFRICAN JOURNAL OF PSYCHOLOGY	6	18	17	1	0.166667
959	FERTILITY AND STERILITY	6	94	87	7	1.16667
960	INTERNATIONAL JOURNAL OF HEMATOLOGY	6	31	30	1	0.166667
961	DISCRETE DYNAMICS IN NATURE AND SOCIETY	6	19	17	2	0.333333
962	BRAIN, BEHAVIOR, & IMMUNITY - HEALTH	6	40	39	1	0.166667
963	AMERICAN JOURNAL OF COMMUNITY PSYCHOLOGY	6	91	85	6	1
964	INTERNATIONAL JOURNAL OF NURSING STUDIES	6	73	72	1	0.166667
965	MEDICAL PRINCIPLES AND PRACTICE	6	17	16	1	0.166667
966	IMMUNOGENETICS	6	41	40	1	0.166667
967	TELEMEDICINE AND E-HEALTH	6	53	50	3	0.5
968	COMPUTATIONAL AND STRUCTURAL BIOTECHNOLOGY JOURNAL	6	15	15	0	0
969	ASIAN BIOMEDICINE	6	22	21	1	0.166667
970	BIOMETRICS	6	65	63	2	0.333333
971	INTERNATIONAL JOURNAL OF CLINICAL PRACTICE	6	12	12	0	0
972	OMICS-A JOURNAL OF INTEGRATIVE BIOLOGY	6	25	23	2	0.333333
973	INTERNATIONAL JOURNAL OF PEDIATRICS	6	26	25	1	0.166667
974	JOURNAL OF EXTRACELLULAR VESICLES	6	151	145	6	1
975	NEPHROLOGY DIALYSIS TRANSPLANTATION	6	25	22	3	0.5
976	SAUDI JOURNAL OF KIDNEY DISEASES AND TRANSPLANTATION	6	6	6	0	0
977	IRANIAN RED CRESCENT MEDICAL JOURNAL	6	16	16	0	0
978	CLINICAL RHEUMATOLOGY	6	74	70	4	0.666667
979	INTERNATIONAL JOURNAL OF MENTAL HEALTH SYSTEMS	6	56	56	0	0
980	AMERICAN JOURNAL OF DRUG AND ALCOHOL ABUSE	6	88	87	1	0.166667
981	PHARMACOECONOMICS	6	15	15	0	0
982	FEBS OPEN BIO	6	30	30	0	0
983	JOURNAL OF CLINICAL ONCOLOGY	6	352	346	6	1
984	LANGMUIR	6	73	68	5	0.833333
985	WOMEN & HEALTH	6	25	25	0	0
986	INTERNATIONAL QUARTERLY OF COMMUNITY HEALTH EDUCATION	6	15	15	0	0
987	JOURNAL OF MARINE MEDICAL SOCIETY	6	0	0	0	0
988	CHINESE CHEMICAL LETTERS	6	54	49	5	0.833333
989	EMBO REPORTS	6	84	83	1	0.166667
990	ANALYST	6	66	63	3	0.5
991	JOURNAL OF PURE AND APPLIED MICROBIOLOGY	6	2	2	0	0
992	EINSTEIN-SAO PAULO	6	13	13	0	0
993	DM DISEASE-A-MONTH	6	39	39	0	0
994	INTERNATIONAL JOURNAL OF NURSING SCIENCES	6	26	25	1	0.166667
995	CHILD AND ADOLESCENT PSYCHIATRY AND MENTAL HEALTH	6	14	13	1	0.166667
996	PHARMACOGENETICS AND GENOMICS	6	23	21	2	0.333333
997	EPIGENOMICS	6	30	29	1	0.166667
998	MEDICAL JOURNAL OF AUSTRALIA	6	24	22	2	0.333333
999	IEEE ACCESS	6	28	26	2	0.333333
1000	SOCIAL WORK IN HEALTH CARE	6	32	32	0	0
1001	BIOSCIENCE REPORTS	6	27	26	1	0.166667
1002	ASIAN PACIFIC JOURNAL OF ALLERGY AND IMMUNOLOGY	6	9	9	0	0
1003	EXPERT OPINION ON INVESTIGATIONAL DRUGS	6	76	75	1	0.166667
1004	EUROPEAN JOURNAL OF CONTRACEPTION AND REPRODUCTIVE HEALTH CARE	6	39	38	1	0.166667
1005	HEALTH AND HUMAN RIGHTS	6	27	26	1	0.166667
1006	CLINICAL AND TRANSLATIONAL MEDICINE	6	28	28	0	0
1007	JOURNAL OF COMPUTATIONAL CHEMISTRY	6	65	60	5	0.833333
1008	COMPUTATIONAL & APPLIED MATHEMATICS	6	25	25	0	0
1009	JOURNAL OF MEDICAL PRIMATOLOGY	6	15	3	12	2
1010	BIOCHEMICAL SOCIETY TRANSACTIONS	6	86	86	0	0
1011	ANNALS OF CLINICAL MICROBIOLOGY AND ANTIMICROBIALS	6	62	62	0	0
1012	IET SYSTEMS BIOLOGY	6	36	31	5	0.833333
1013	JOURNAL OF CELL SCIENCE	6	118	117	1	0.166667
1014	JOURNAL OF PSYCHIATRIC RESEARCH	6	41	41	0	0
1015	BIOTECHNOLOGY AND BIOENGINEERING	6	93	85	8	1.33333
1016	JOURNAL OF OBSTETRICS AND GYNAECOLOGY RESEARCH	6	13	12	1	0.166667
1017	SPECIAL CARE IN DENTISTRY	6	6	6	0	0
1018	EUROPEAN GERIATRIC MEDICINE	6	27	24	3	0.5
1019	APPLIED NEUROPSYCHOLOGY-ADULT	6	17	15	2	0.333333
1020	JOURNAL OF LOWER GENITAL TRACT DISEASE	6	113	106	7	1.16667
1021	JOURNAL OF CELLULAR AND MOLECULAR MEDICINE	6	70	67	3	0.5
1022	AMERICAN JOURNAL OF MEDICINE	6	12	10	2	0.333333
1023	INTERNATIONAL JOURNAL OF OPHTHALMOLOGY	6	25	24	1	0.166667
1024	ARCHIVES OF GYNECOLOGY AND OBSTETRICS	6	46	45	1	0.166667
1025	GLOBAL HEALTH RESEARCH AND POLICY	6	37	36	1	0.166667
1026	MAYO CLINIC PROCEEDINGS	6	6	4	2	0.333333
1027	ATENCION PRIMARIA	6	11	8	3	0.5
1028	REVISTA DE NEUROLOGIA	6	2	2	0	0
1029	EXPERT REVIEW OF MOLECULAR DIAGNOSTICS	6	133	132	1	0.166667
1030	CURRENT TREATMENT OPTIONS IN INFECTIOUS DISEASES	6	53	52	1	0.166667
1031	JOURNAL OF PHARMACOLOGY AND EXPERIMENTAL THERAPEUTICS	5	43	42	1	0.2
1032	AGING CELL	5	29	27	2	0.4
1033	TRANSFUSION AND APHERESIS SCIENCE	5	9	9	0	0
1034	ANNALS OF GENERAL PSYCHIATRY	5	61	61	0	0
1035	ARCHIV DER PHARMAZIE	5	133	129	4	0.8
1036	PSYCHOLOGY RESEARCH AND BEHAVIOR MANAGEMENT	5	15	15	0	0
1037	MOLECULAR & CELLULAR PROTEOMICS	5	88	84	4	0.8
1038	BIOLOGY OF THE CELL	5	12	10	2	0.4
1039	NEUROTOXICITY RESEARCH	5	115	114	1	0.2
1040	PROTEIN EXPRESSION AND PURIFICATION	5	37	32	5	1
1041	CLINICAL LYMPHOMA MYELOMA & LEUKEMIA	5	31	28	3	0.6
1042	JOURNAL OF CLINICAL DENSITOMETRY	5	32	31	1	0.2
1043	JOURNAL OF SOCIAL SERVICE RESEARCH	5	36	36	0	0
1044	PHARMACOLOGY RESEARCH & PERSPECTIVES	5	56	54	2	0.4
1045	JOURNAL OF ONCOLOGY PHARMACY PRACTICE	5	3	3	0	0
1046	CURRENT OPINION IN PHARMACOLOGY	5	44	44	0	0
1047	CONFLICT AND HEALTH	5	30	28	2	0.4
1048	INTERNATIONAL MEDICAL CASE REPORTS JOURNAL	5	8	8	0	0
1049	DRUGS OF THE FUTURE	5	1	1	0	0
1050	PHARMACOEPIDEMIOLOGY AND DRUG SAFETY	5	26	26	0	0
1051	JOURNAL OF GENE MEDICINE	5	29	27	2	0.4
1052	BANGLADESH JOURNAL OF MEDICAL SCIENCE	5	6	2	4	0.8
1053	VOPROSY VIRUSOLOGII	5	7	7	0	0
1054	ENDOCRINE PRACTICE	5	19	16	3	0.6
1055	PEDIATRIC RESEARCH	5	113	111	2	0.4
1056	LIPIDS IN HEALTH AND DISEASE	5	33	33	0	0
1057	COMPLEXITY	5	39	33	6	1.2
1058	GEOSPATIAL HEALTH	5	38	34	4	0.8
1059	CYTOMETRY PART B-CLINICAL CYTOMETRY	5	65	60	5	1
1060	PHARMACY	5	23	22	1	0.2
1061	NIGERIAN POSTGRADUATE MEDICAL JOURNAL	5	6	6	0	0
1062	EMBO MOLECULAR MEDICINE	5	124	123	1	0.2
1063	INTERNATIONAL SOCIAL WORK	5	24	20	4	0.8
1064	SIGNAL TRANSDUCTION AND TARGETED THERAPY	5	25	25	0	0
1065	CLINICAL AND EXPERIMENTAL RHEUMATOLOGY	5	12	9	3	0.6
1066	BMC MEDICAL GENOMICS	5	21	21	0	0
1067	BIOSENSORS-BASEL	5	13	10	3	0.6
1068	JOURNAL OF ENDOCRINOLOGY METABOLISM AND DIABETES OF SOUTH AFRICA	5	2	1	1	0.2
1069	ANNALS OF APPLIED STATISTICS	5	19	18	1	0.2
1070	ACS APPLIED MATERIALS & INTERFACES	5	54	54	0	0
1071	OBESITY SURGERY	5	40	33	7	1.4
1072	CLINICAL NUTRITION	5	68	66	2	0.4
1073	SOUTH AFRICAN JOURNAL OF CLINICAL NUTRITION	5	10	10	0	0
1074	AUSTRALIAN AND NEW ZEALAND JOURNAL OF PUBLIC HEALTH	5	42	40	2	0.4
1075	JOURNAL OF INTERPERSONAL VIOLENCE	5	27	26	1	0.2
1076	INDIAN JOURNAL OF PHARMACEUTICAL EDUCATION AND RESEARCH	5	19	15	4	0.8
1077	BASIC & CLINICAL PHARMACOLOGY & TOXICOLOGY	5	71	71	0	0
1078	ARCHIVES OF IRANIAN MEDICINE	5	38	37	1	0.2
1079	ARCHIVES OF WOMENS MENTAL HEALTH	5	69	68	1	0.2
1080	JAMA INTERNAL MEDICINE	5	526	524	2	0.4
1081	JOURNAL OF CLINICAL PERIODONTOLOGY	5	22	20	2	0.4
1082	EUROPEAN JOURNAL OF PHARMACOLOGY	5	71	70	1	0.2
1083	CHEMISTRY & BIODIVERSITY	5	71	68	3	0.6
1084	MSYSTEMS	5	22	22	0	0
1085	ARCHIVOS DE BRONCONEUMOLOGIA	5	37	36	1	0.2
1086	PARASITES & VECTORS	5	159	150	9	1.8
1087	EXPERT OPINION ON THERAPEUTIC TARGETS	5	53	53	0	0
1088	LUNG CANCER	5	32	30	2	0.4
1089	ACTA NATURAE	5	28	28	0	0
1090	JOURNAL OF HYPERTENSION	5	48	45	3	0.6
1091	FRONTIERS IN CELLULAR NEUROSCIENCE	5	35	34	1	0.2
1092	EXPERT REVIEW OF PHARMACOECONOMICS & OUTCOMES RESEARCH	5	23	22	1	0.2
1093	INDIAN JOURNAL OF PALLIATIVE CARE	5	8	8	0	0
1094	COMMUNITY MENTAL HEALTH JOURNAL	5	18	18	0	0
1095	CRITICAL REVIEWS IN EUKARYOTIC GENE EXPRESSION	5	44	29	15	3
1096	JOURNAL OF BIOLOGICAL SYSTEMS	5	13	13	0	0
1097	IMMUNOTHERAPY	5	24	23	1	0.2
1098	PUBLIC HEALTH NUTRITION	5	24	23	1	0.2
1099	JOURNAL OF CHEMOTHERAPY	5	17	17	0	0
1100	HEALTH AFFAIRS	5	96	96	0	0
1101	ZAPOROZHYE MEDICAL JOURNAL	5	0	0	0	0
1102	AMERICAN JOURNAL OF NEURORADIOLOGY	5	110	109	1	0.2
1103	DEVELOPMENTAL MEDICINE AND CHILD NEUROLOGY	5	29	26	3	0.6
1104	AMERICAN JOURNAL OF HYPERTENSION	5	19	17	2	0.4
1105	NATURE REVIEWS IMMUNOLOGY	5	195	191	4	0.8
1106	NICOTINE & TOBACCO RESEARCH	5	94	88	6	1.2
1107	ORGANIC PROCESS RESEARCH & DEVELOPMENT	5	24	23	1	0.2
1108	HEALTH INFORMATICS JOURNAL	5	40	37	3	0.6
1109	BMC FAMILY PRACTICE	5	41	40	1	0.2
1110	AMERICAN JOURNAL OF OPHTHALMOLOGY	5	29	27	2	0.4
1111	MENOPAUSE-THE JOURNAL OF THE NORTH AMERICAN MENOPAUSE SOCIETY	5	35	30	5	1
1112	AMERICAN JOURNAL OF THERAPEUTICS	5	23	22	1	0.2
1113	JOURNAL OF THORACIC DISEASE	5	29	29	0	0
1114	BMC CARDIOVASCULAR DISORDERS	5	15	15	0	0
1115	ANTHROPOLOGY & MEDICINE	5	12	12	0	0
1116	INTERNATIONAL JOURNAL OF HEALTH MEDICINE AND CURRENT RESEARCH-IJHMCR	5	7	0	7	1.4
1117	SOUTH AFRICAN JOURNAL OF BOTANY	5	64	63	1	0.2
1118	CLINICS AND RESEARCH IN HEPATOLOGY AND GASTROENTEROLOGY	5	77	77	0	0
1119	CURRENTS IN PHARMACY TEACHING AND LEARNING	5	22	20	2	0.4
1120	POSTGRADUATE MEDICINE	5	13	13	0	0
1121	HONG KONG MEDICAL JOURNAL	5	14	13	1	0.2
1122	HUMAN GENE THERAPY	5	112	105	7	1.4
1123	COLOMBIA MEDICA	5	14	14	0	0
1124	SPRINGERPLUS	5	26	25	1	0.2
1125	ASIAN JOURNAL OF SURGERY	5	4	4	0	0
1126	CHEMICAL COMMUNICATIONS	5	42	40	2	0.4
1127	SEMINARS IN IMMUNOLOGY	5	139	138	1	0.2
1128	VIRAL HEPATIT DERGISI-VIRAL HEPATITIS JOURNAL	5	3	3	0	0
1129	JOURNAL OF NANOBIOTECHNOLOGY	5	42	41	1	0.2
1130	EUROPEAN RADIOLOGY	5	37	36	1	0.2
1131	SEMINARS IN NEUROLOGY	5	58	58	0	0
1132	MOLECULAR INFORMATICS	5	43	42	1	0.2
1133	HEALTH EDUCATION RESEARCH	5	26	26	0	0
1134	MICROBIOLOGY RESEARCH	5	12	12	0	0
1135	TRANSPLANTATION	5	99	93	6	1.2
1136	BIOCHIMICA ET BIOPHYSICA ACTA-GENE REGULATORY MECHANISMS	5	64	63	1	0.2
1137	CLINICAL DRUG INVESTIGATION	5	30	28	2	0.4
1138	NEUROLOGY-NEUROIMMUNOLOGY & NEUROINFLAMMATION	5	94	88	6	1.2
1139	PROTEOMICS	5	35	32	3	0.6
1140	AFRICAN VISION AND EYE HEALTH JOURNAL	5	7	6	1	0.2
1141	ARABIAN JOURNAL OF CHEMISTRY	5	36	36	0	0
1142	PROTEIN AND PEPTIDE LETTERS	5	15	14	1	0.2
1143	HISTOPATHOLOGY	5	51	47	4	0.8
1144	JOURNAL OF ETHNICITY IN SUBSTANCE ABUSE	5	23	23	0	0
1145	DRUG SAFETY	5	75	74	1	0.2
1146	JORNAL DE PEDIATRIA	5	19	18	1	0.2
1147	RESEARCH IN NURSING & HEALTH	5	8	8	0	0
1148	IEEE-ACM TRANSACTIONS ON COMPUTATIONAL BIOLOGY AND BIOINFORMATICS	5	28	26	2	0.4
1149	PHARMACEUTICAL RESEARCH	5	99	97	2	0.4
1150	JOURNALS OF GERONTOLOGY SERIES A-BIOLOGICAL SCIENCES AND MEDICAL SCIENCES	5	63	63	0	0
1151	NONLINEAR ANALYSIS-REAL WORLD APPLICATIONS	5	169	165	4	0.8
1152	BMC GERIATRICS	5	127	124	3	0.6
1153	CANCER EPIDEMIOLOGY BIOMARKERS & PREVENTION	5	110	108	2	0.4
1154	JOURNAL OF CARDIAC FAILURE	5	65	62	3	0.6
1155	CLINICAL JOURNAL OF GASTROENTEROLOGY	5	13	13	0	0
1156	CLINICAL NUCLEAR MEDICINE	5	21	18	3	0.6
1157	CLINICAL AND EXPERIMENTAL NEPHROLOGY	5	20	20	0	0
1158	TROPICAL BIOMEDICINE	5	9	9	0	0
1159	DISEASE MODELS & MECHANISMS	5	95	93	2	0.4
1160	PARASITOLOGY	5	38	36	2	0.4
1161	MEDCHEMCOMM	5	96	95	1	0.2
1162	JNP- THE JOURNAL FOR NURSE PRACTITIONERS	5	2	2	0	0
1163	JOURNAL OF CHROMATOGRAPHY B-ANALYTICAL TECHNOLOGIES IN THE BIOMEDICAL AND LIFE SCIENCES	5	15	15	0	0
1164	AMERICAN JOURNAL OF PERINATOLOGY	5	19	19	0	0
1165	MOLECULAR BIOSYSTEMS	5	87	84	3	0.6
1166	JOURNAL OF PERIODONTOLOGY	5	13	11	2	0.4
1167	SLEEP MEDICINE	5	40	37	3	0.6
1168	JOURNAL OF NUTRITION	5	12	11	1	0.2
1169	BIOLOGICAL & PHARMACEUTICAL BULLETIN	5	21	21	0	0
1170	OBSTETRICS AND GYNECOLOGY CLINICS OF NORTH AMERICA	5	4	4	0	0
1171	ADVANCES IN PUBLIC HEALTH	5	10	10	0	0
1172	MATHEMATICAL MODELLING OF NATURAL PHENOMENA	5	31	31	0	0
1173	INTERNATIONAL JOURNAL OF GYNECOLOGICAL CANCER	5	11	11	0	0
1174	WORLD JOURNAL OF SURGERY	5	24	22	2	0.4
1175	BRAIN	5	161	160	1	0.2
1176	CANCER EPIDEMIOLOGY	5	52	50	2	0.4
1177	ARCHIVES OF ORAL BIOLOGY	5	35	35	0	0
1178	PHARMACOGENOMICS & PERSONALIZED MEDICINE	5	25	22	3	0.6
1179	SOCIAL HISTORY OF MEDICINE	5	31	31	0	0
1180	MEDISUR-REVISTA DE CIENCIAS MEDICAS DE CIENFUEGOS	5	0	0	0	0
1181	IRANIAN JOURNAL OF SCIENCE AND TECHNOLOGY TRANSACTION A-SCIENCE	5	39	32	7	1.4
1182	GENES AND IMMUNITY	5	33	31	2	0.4
1183	JOURNAL OF CONSULTING AND CLINICAL PSYCHOLOGY	5	96	94	2	0.4
1184	DEUTSCHE MEDIZINISCHE WOCHENSCHRIFT	5	1	1	0	0
1185	JOURNAL OF MATHEMATICS AND COMPUTER SCIENCE-JMCS	5	3	3	0	0
1186	JACC-HEART FAILURE	5	95	90	5	1
1187	GENOMICS	5	21	20	1	0.2
1188	JOURNAL OF RURAL HEALTH	5	17	15	2	0.4
1189	JOURNAL OF DRUG DELIVERY SCIENCE AND TECHNOLOGY	5	16	13	3	0.6
1190	APPLIED BIOCHEMISTRY AND BIOTECHNOLOGY	5	46	45	1	0.2
1191	JOURNAL OF CHEMICAL THEORY AND COMPUTATION	5	78	72	6	1.2
1192	CLINICAL MEDICINE	5	51	46	5	1
1193	HEALTH & SOCIAL WORK	5	26	25	1	0.2
1194	RESEARCH JOURNAL OF BIOTECHNOLOGY	5	0	0	0	0
1195	JOURNAL OF INVESTIGATIVE DERMATOLOGY	5	34	32	2	0.4
1196	CHEMICAL PHYSICS LETTERS	5	71	64	7	1.4
1197	CELLULAR IMMUNOLOGY	5	43	42	1	0.2
1198	JOURNAL OF ORAL PATHOLOGY & MEDICINE	5	33	32	1	0.2
1199	JOURNAL OF STROKE & CEREBROVASCULAR DISEASES	5	62	57	5	1
1200	PHARMACOGENOMICS JOURNAL	5	24	24	0	0
1201	AMERICAN JOURNAL OF SEXUALITY EDUCATION	5	17	17	0	0
1202	JOURNAL OF INVESTIGATIVE MEDICINE	5	6	6	0	0
1203	SCIENCE CHINA-LIFE SCIENCES	5	11	11	0	0
1204	NEUROLOGY INDIA	5	16	12	4	0.8
1205	SSM-POPULATION HEALTH	5	42	42	0	0
1206	IATREIA	5	0	0	0	0
1207	NETHERLANDS JOURNAL OF MEDICINE	5	27	26	1	0.2
1208	INTERNATIONAL JOURNAL OF MICROBIOLOGY	5	15	15	0	0
1209	SEMINARS IN IMMUNOPATHOLOGY	5	111	105	6	1.2
1210	PUERTO RICO HEALTH SCIENCES JOURNAL	5	8	5	3	0.6
1211	OBSTETRICAL & GYNECOLOGICAL SURVEY	5	5	5	0	0
1212	ONCOLOGIST	5	66	63	3	0.6
1213	CLINICS	5	27	27	0	0
1214	THEORETICAL BIOLOGY AND MEDICAL MODELLING	5	32	30	2	0.4
1215	RESEARCH ON SOCIAL WORK PRACTICE	5	8	8	0	0
1216	MOLECULAR BIOTECHNOLOGY	5	43	43	0	0
1217	BONE	5	48	43	5	1
1218	MOLECULAR PAIN	5	60	58	2	0.4
1219	DIABETOLOGY & METABOLIC SYNDROME	5	49	48	1	0.2
1220	HUMAN BRAIN MAPPING	5	62	59	3	0.6
1221	NUTRICION HOSPITALARIA	5	15	15	0	0
1222	TOHOKU JOURNAL OF EXPERIMENTAL MEDICINE	5	52	52	0	0
1223	BIOCHIMICA ET BIOPHYSICA ACTA-MOLECULAR BASIS OF DISEASE	5	40	40	0	0
1224	ACTA CYTOLOGICA	5	26	24	2	0.4
1225	MOLECULAR DIVERSITY	5	29	28	1	0.2
1226	AUSTRALASIAN JOURNAL OF DERMATOLOGY	5	5	5	0	0
1227	JOURNAL OF THE AMERICAN SOCIETY FOR MASS SPECTROMETRY	5	46	42	4	0.8
1228	REVISTA DE EPIDEMIOLOGIA E CONTROLE DE INFECCAO	5	2	2	0	0
1229	CLINICAL JOURNAL OF THE AMERICAN SOCIETY OF NEPHROLOGY	4	119	116	3	0.75
1230	JOURNAL OF NEUROPATHOLOGY AND EXPERIMENTAL NEUROLOGY	4	31	28	3	0.75
1231	VASCULAR MEDICINE	4	8	5	3	0.75
1232	CLINICAL AND VACCINE IMMUNOLOGY	4	141	141	0	0
1233	JOURNAL OF STRUCTURAL BIOLOGY	4	19	19	0	0
1234	CLINICAL NEPHROLOGY	4	13	13	0	0
1235	JOURNAL OF BIOMEDICAL NANOTECHNOLOGY	4	14	14	0	0
1236	BRAIN RESEARCH BULLETIN	4	37	35	2	0.5
1237	JOURNAL OF AFRICAN ECONOMIES	4	3	2	1	0.25
1238	ANNALES MEDICO-PSYCHOLOGIQUES	4	1	1	0	0
1239	ARTIFICIAL CELLS NANOMEDICINE AND BIOTECHNOLOGY	4	57	56	1	0.25
1240	JOURNAL OF PERINATAL MEDICINE	4	11	9	2	0.5
1241	INQUIRY-THE JOURNAL OF HEALTH CARE ORGANIZATION PROVISION AND FINANCING	4	0	0	0	0
1242	REVISTA LATINOAMERICANA DE PSICOLOGIA	4	6	5	1	0.25
1243	CUTIS	4	7	7	0	0
1244	POLYMERS	4	14	13	1	0.25
1245	JOURNAL OF NERVOUS AND MENTAL DISEASE	4	35	35	0	0
1246	JOURNAL OF ORAL MICROBIOLOGY	4	64	63	1	0.25
1247	JOURNAL OF INFLAMMATION RESEARCH	4	2	2	0	0
1248	SOUTH AFRICAN JOURNAL OF SURGERY	4	4	4	0	0
1249	JOURNAL OF MEDICAL HUMANITIES	4	24	23	1	0.25
1250	RAWAL MEDICAL JOURNAL	4	0	0	0	0
1251	CLINICAL & TRANSLATIONAL IMMUNOLOGY	4	68	67	1	0.25
1252	INTERNATIONAL JOURNAL OF HEALTH POLICY AND MANAGEMENT	4	9	9	0	0
1253	PAPILLOMAVIRUS RESEARCH	4	66	65	1	0.25
1254	SYMMETRY-BASEL	4	5	5	0	0
1255	DISCRETE AND CONTINUOUS DYNAMICAL SYSTEMS-SERIES S	4	46	46	0	0
1256	BRAIN IMAGING AND BEHAVIOR	4	48	47	1	0.25
1257	JOURNAL OF AGING AND HEALTH	4	46	46	0	0
1258	ACS SENSORS	4	135	129	6	1.5
1259	TRANSPLANTATION PROCEEDINGS	4	11	11	0	0
1260	HEALTH TECHNOLOGY ASSESSMENT	4	53	52	1	0.25
1261	CURRENT ATHEROSCLEROSIS REPORTS	4	88	85	3	0.75
1262	SENSORS	4	21	19	2	0.5
1263	REVISTA PORTUGUESA DE CARDIOLOGIA	4	19	17	2	0.5
1264	WEST INDIAN MEDICAL JOURNAL	4	4	4	0	0
1265	GERMS	4	4	4	0	0
1266	SAUDI JOURNAL OF BIOLOGICAL SCIENCES	4	16	16	0	0
1267	JOURNAL OF SPORTS MEDICINE AND PHYSICAL FITNESS	4	18	18	0	0
1268	THORAX	4	74	74	0	0
1269	MICROCHEMICAL JOURNAL	4	39	37	2	0.5
1270	BIOMATERIALS	4	128	125	3	0.75
1271	CURRENT OPINION IN IMMUNOLOGY	4	108	107	1	0.25
1272	HUMAN ORGANIZATION	4	6	6	0	0
1273	ANNALS OF DIAGNOSTIC PATHOLOGY	4	2	2	0	0
1274	CURRENT DRUG METABOLISM	4	31	29	2	0.5
1275	JOURNAL OF INTERNATIONAL TRANSLATIONAL MEDICINE	4	1	1	0	0
1276	KIDNEY INTERNATIONAL REPORTS	4	14	14	0	0
1277	PAKISTAN JOURNAL OF PHARMACEUTICAL SCIENCES	4	2	2	0	0
1278	JOURNAL OF THE AMERICAN MEDICAL INFORMATICS ASSOCIATION	4	35	35	0	0
1279	COGNITIVE AND BEHAVIORAL PRACTICE	4	40	38	2	0.5
1280	BIOTECHNOLOGY JOURNAL	4	96	90	6	1.5
1281	HEALTH RESEARCH POLICY AND SYSTEMS	4	31	29	2	0.5
1282	PROGRESS IN BIOCHEMISTRY AND BIOPHYSICS	4	1	1	0	0
1283	AXIOMS	4	8	4	4	1
1284	ALCOHOL-CLINICAL AND EXPERIMENTAL RESEARCH	4	15	14	1	0.25
1285	BIOMEDICAL REPORTS	4	9	9	0	0
1286	PREGNANCY HYPERTENSION-AN INTERNATIONAL JOURNAL OF WOMENS CARDIOVASCULAR HEALTH	4	13	13	0	0
1287	CHILDREN-BASEL	4	6	5	1	0.25
1288	COGENT SOCIAL SCIENCES	4	4	3	1	0.25
1289	CPT-PHARMACOMETRICS & SYSTEMS PHARMACOLOGY	4	2	2	0	0
1290	ANALES DEL SISTEMA SANITARIO DE NAVARRA	4	5	3	2	0.5
1291	JOURNAL OF NEPAL MEDICAL ASSOCIATION	4	0	0	0	0
1292	ESC HEART FAILURE	4	19	18	1	0.25
1293	BYULLETEN SIBIRSKOY MEDITSINY	4	4	4	0	0
1294	JOURNAL OF ENDOCRINOLOGICAL INVESTIGATION	4	34	32	2	0.5
1295	BIOLOGICAL TRACE ELEMENT RESEARCH	4	28	27	1	0.25
1296	INDIAN JOURNAL OF CHEMISTRY SECTION B-ORGANIC CHEMISTRY INCLUDING MEDICINAL CHEMISTRY	4	6	6	0	0
1297	JOURNAL OF BIOMEDICAL SCIENCE	4	78	78	0	0
1298	JOURNAL OF HUMAN LACTATION	4	17	16	1	0.25
1299	JOURNAL OF PEDIATRIC PSYCHOLOGY	4	62	58	4	1
1300	ARCHIVES OF CLINICAL NEUROPSYCHOLOGY	4	34	33	1	0.25
1301	CIN-COMPUTERS INFORMATICS NURSING	4	8	8	0	0
1302	PLANT BIOTECHNOLOGY JOURNAL	4	58	54	4	1
1303	SOUTH AFRICAN JOURNAL OF COMMUNICATION DISORDERS	4	5	5	0	0
1304	FRONTIERS OF MEDICINE	4	45	44	1	0.25
1305	JOURNAL OF VASCULAR SURGERY	4	29	26	3	0.75
1306	JOURNAL OF OBSTETRICS AND GYNECOLOGY OF INDIA	4	3	3	0	0
1307	BIOTECHNOLOGY AND APPLIED BIOCHEMISTRY	4	2	2	0	0
1308	CELL DEATH DISCOVERY	4	80	80	0	0
1309	SAUDI PHARMACEUTICAL JOURNAL	4	14	14	0	0
1310	ANALYTICAL METHODS	4	7	7	0	0
1311	INDIAN JOURNAL OF PHARMACOLOGY	4	5	5	0	0
1312	JOURNAL OF COMPUTATIONAL BIOLOGY	4	10	10	0	0
1313	FRONTIERS IN HUMAN NEUROSCIENCE	4	34	33	1	0.25
1314	INTERNATIONAL JOURNAL OF BIOMEDICINE	4	3	0	3	0.75
1315	TOXICOLOGY LETTERS	4	45	45	0	0
1316	CANADIAN JOURNAL OF CARDIOLOGY	4	117	110	7	1.75
1317	ANNALS OF DERMATOLOGY	4	6	6	0	0
1318	ANNALES DE DERMATOLOGIE ET DE VENEREOLOGIE	4	2	2	0	0
1319	BIOMEDICAL AND BIOTECHNOLOGY RESEARCH JOURNAL	4	8	5	3	0.75
1320	CLINICAL EPIDEMIOLOGY	4	33	32	1	0.25
1321	JOURNAL OF INVESTIGATIONAL ALLERGOLOGY AND CLINICAL IMMUNOLOGY	4	5	5	0	0
1322	BIOCHEMISTRY AND BIOPHYSICS REPORTS	4	15	15	0	0
1323	JCR-JOURNAL OF CLINICAL RHEUMATOLOGY	4	1	1	0	0
1324	PRIMARY CARE	4	2	2	0	0
1325	JGH OPEN	4	9	9	0	0
1326	INTERNATIONAL JOURNAL OF PEDIATRIC OTORHINOLARYNGOLOGY	4	23	18	5	1.25
1327	INVESTIGATIVE OPHTHALMOLOGY & VISUAL SCIENCE	4	39	36	3	0.75
1328	EPIDEMIOLOGIA E SERVICOS DE SAUDE	4	11	11	0	0
1329	AMERICAN JOURNAL OF OBSTETRICS & GYNECOLOGY MFM	4	7	7	0	0
1330	IRANIAN JOURNAL OF NURSING AND MIDWIFERY RESEARCH	4	8	8	0	0
1331	BRITISH JOURNAL OF NUTRITION	4	22	22	0	0
1332	DRUGS IN R&D	4	18	17	1	0.25
1333	PEDIATRIC NEPHROLOGY	4	17	15	2	0.5
1334	EXPERIMENTAL AND MOLECULAR PATHOLOGY	4	13	13	0	0
1335	INTERNATIONAL JOURNAL OF HEALTH PROMOTION AND EDUCATION	4	5	4	1	0.25
1336	CLINICAL NEUROLOGY AND NEUROSURGERY	4	25	25	0	0
1337	ANNALS OF INDIAN ACADEMY OF NEUROLOGY	4	5	5	0	0
1338	METABOLIC BRAIN DISEASE	4	29	29	0	0
1339	JOURNAL OF CLINICAL APHERESIS	4	22	21	1	0.25
1340	POPULATION HEALTH METRICS	4	26	26	0	0
1341	INDIAN JOURNAL OF MEDICAL AND PAEDIATRIC ONCOLOGY	4	4	4	0	0
1342	HLA	4	24	21	3	0.75
1343	JOURNAL OF MIGRATION AND HEALTH	4	9	9	0	0
1344	GLOBAL PEDIATRIC HEALTH	4	10	10	0	0
1345	CLINICAL RESPIRATORY JOURNAL	4	19	18	1	0.25
1346	JOURNAL OF CLINICAL PSYCHOLOGY IN MEDICAL SETTINGS	4	61	60	1	0.25
1347	ORAL ONCOLOGY	4	43	39	4	1
1348	AMERICAN JOURNAL OF PHYSIOLOGY-LUNG CELLULAR AND MOLECULAR PHYSIOLOGY	4	33	30	3	0.75
1349	PLACENTA	4	13	12	1	0.25
1350	JOURNAL OF HEALTH ECONOMICS AND OUTCOMES RESEARCH	4	21	20	1	0.25
1351	EUROPEAN JOURNAL OF INFLAMMATION	4	6	6	0	0
1352	JOURNAL FOR IMMUNOTHERAPY OF CANCER	4	115	107	8	2
1353	POLYCYCLIC AROMATIC COMPOUNDS	4	7	4	3	0.75
1354	EUROPEAN HEART JOURNAL-CASE REPORTS	4	1	1	0	0
1355	JOURNAL OF MAGNETIC RESONANCE IMAGING	4	36	34	2	0.5
1356	CARDIOVASCULAR DIAGNOSIS AND THERAPY	4	12	12	0	0
1357	JOURNAL OF CLINICAL PATHOLOGY	4	3	2	1	0.25
1358	MATHEMATICAL MEDICINE AND BIOLOGY-A JOURNAL OF THE IMA	4	8	8	0	0
1359	THERAPEUTIC ADVANCES IN DRUG SAFETY	4	19	19	0	0
1360	SOUTH AFRICAN JOURNAL OF SCIENCE	4	12	12	0	0
1361	JOURNAL OF NEUROLOGY	4	182	181	1	0.25
1362	JOURNAL OF ADDICTIONS NURSING	4	19	19	0	0
1363	JOURNAL OF PATIENT-REPORTED OUTCOMES	4	10	9	1	0.25
1364	BRAZILIAN JOURNAL OF OTORHINOLARYNGOLOGY	4	7	7	0	0
1365	APPLIED MATHEMATICS LETTERS	4	103	98	5	1.25
1366	SWISS MEDICAL WEEKLY	4	63	62	1	0.25
1367	INTERNATIONAL JOURNAL OF CONTROL AUTOMATION AND SYSTEMS	4	23	21	2	0.5
1368	EXPERIMENTAL CELL RESEARCH	4	17	17	0	0
1369	SOCIAL STUDIES OF SCIENCE	4	10	8	2	0.5
1370	DIAGNOSTIC CYTOPATHOLOGY	4	6	4	2	0.5
1371	STROKE	4	14	14	0	0
1372	FRONTIERS IN BEHAVIORAL NEUROSCIENCE	4	53	50	3	0.75
1373	INFLAMMATION RESEARCH	4	36	36	0	0
1374	PEDIATRIC EMERGENCY CARE	4	6	6	0	0
1375	JOURNAL OF GERONTOLOGICAL SOCIAL WORK	4	43	42	1	0.25
1376	SSM-QUALITATIVE RESEARCH IN HEALTH	4	1	1	0	0
1377	INTERNATIONAL JOURNAL OF HYPERTENSION	4	51	51	0	0
1378	JOURNAL OF EVALUATION IN CLINICAL PRACTICE	4	13	12	1	0.25
1379	NANOMATERIALS	4	59	54	5	1.25
1380	EXPERT REVIEW OF GASTROENTEROLOGY & HEPATOLOGY	4	38	38	0	0
1381	BRITISH JOURNAL OF HOSPITAL MEDICINE	4	0	0	0	0
1382	AMERICAN JOURNAL OF HEALTH BEHAVIOR	4	28	28	0	0
1383	MUNDO DA SAUDE	4	1	1	0	0
1384	WORLD DEVELOPMENT	4	57	55	2	0.5
1385	PATHOBIOLOGY	4	20	20	0	0
1386	HEPATOLOGY COMMUNICATIONS	4	52	52	0	0
1387	ARCHIVES OF MEDICAL SCIENCE	4	14	10	4	1
1388	JOURNAL OF THE AMERICAN BOARD OF FAMILY MEDICINE	4	52	46	6	1.5
1389	MEDICAL DECISION MAKING	4	115	114	1	0.25
1390	BMC COMPLEMENTARY MEDICINE AND THERAPIES	4	6	6	0	0
1391	NEUROPSYCHOLOGY	4	10	8	2	0.5
1392	ACTA NEUROLOGICA BELGICA	4	2	1	1	0.25
1393	REDOX BIOLOGY	4	98	95	3	0.75
1394	ACADEMIC EMERGENCY MEDICINE	4	29	27	2	0.5
1395	ARCHIV EUROMEDICA	4	0	0	0	0
1396	ANNALS OF THE RHEUMATIC DISEASES	4	75	72	3	0.75
1397	JOURNAL OF HOSPITAL INFECTION	4	13	10	3	0.75
1398	CANADIAN JOURNAL OF HUMAN SEXUALITY	4	11	8	3	0.75
1399	INFECTION CONTROL AND HOSPITAL EPIDEMIOLOGY	4	10	10	0	0
1400	CLINICAL KIDNEY JOURNAL	4	60	58	2	0.5
1401	JOURNAL OF KRISHNA INSTITUTE OF MEDICAL SCIENCES UNIVERSITY	4	1	0	1	0.25
1402	INDO AMERICAN JOURNAL OF PHARMACEUTICAL SCIENCES	4	0	0	0	0
1403	CLINICAL THERAPEUTICS	4	19	19	0	0
1404	JOURNAL OF HERBAL MEDICINE	4	28	27	1	0.25
1405	BMJ SEXUAL & REPRODUCTIVE HEALTH	4	21	20	1	0.25
1406	JOURNAL OF BIOLOGICAL REGULATORS AND HOMEOSTATIC AGENTS	4	30	26	4	1
1407	JOURNAL OF CARDIOVASCULAR MEDICINE	4	18	18	0	0
1408	JOURNAL OF INORGANIC BIOCHEMISTRY	4	37	37	0	0
1409	JOURNAL OF GAY & LESBIAN MENTAL HEALTH	4	6	6	0	0
1410	JOURNAL OF EMERGENCY NURSING	4	16	11	5	1.25
1411	ORAL SURGERY ORAL MEDICINE ORAL PATHOLOGY ORAL RADIOLOGY	4	27	27	0	0
1412	JOURNAL OF PEDIATRIC HEMATOLOGY ONCOLOGY	4	10	10	0	0
1413	WESTERN JOURNAL OF NURSING RESEARCH	4	12	11	1	0.25
1414	ANNALS OF THE ROYAL COLLEGE OF SURGEONS OF ENGLAND	4	2	2	0	0
1415	EVALUATION & THE HEALTH PROFESSIONS	4	12	12	0	0
1416	ARCHIVES OF BIOCHEMISTRY AND BIOPHYSICS	4	19	18	1	0.25
1417	MICROCHIMICA ACTA	4	29	23	6	1.5
1418	SAUDI MEDICAL JOURNAL	4	10	10	0	0
1419	TRANSFUSION MEDICINE AND HEMOTHERAPY	4	126	120	6	1.5
1420	RETINA-THE JOURNAL OF RETINAL AND VITREOUS DISEASES	4	20	20	0	0
1421	COST EFFECTIVENESS AND RESOURCE ALLOCATION	4	10	10	0	0
1422	HAUTARZT	4	9	8	1	0.25
1423	ANAIS DA ACADEMIA BRASILEIRA DE CIENCIAS	4	11	11	0	0
1424	GYNECOLOGIC ONCOLOGY REPORTS	4	18	15	3	0.75
1425	SALUD PUBLICA DE MEXICO	4	16	14	2	0.5
1426	DIABETES & METABOLIC SYNDROME-CLINICAL RESEARCH & REVIEWS	4	18	16	2	0.5
1427	EUROPEAN JOURNAL OF MEDICAL RESEARCH	4	34	34	0	0
1428	NEPHROLOGIE & THERAPEUTIQUE	4	5	5	0	0
1429	CELLULAR MICROBIOLOGY	4	99	99	0	0
1430	PHYTOCHEMISTRY	4	80	73	7	1.75
1431	AIMS PUBLIC HEALTH	4	19	19	0	0
1432	TETRAHEDRON LETTERS	4	46	45	1	0.25
1433	CLINICA CHIMICA ACTA	4	23	23	0	0
1434	HEALTH EQUITY	4	9	9	0	0
1435	JOURNAL OF SOUTHERN AFRICAN STUDIES	4	5	5	0	0
1436	THERANOSTICS	4	95	92	3	0.75
1437	AAPS JOURNAL	4	32	32	0	0
1438	HEALTH SYSTEMS & REFORM	4	14	13	1	0.25
1439	JOURNAL OF LIPID RESEARCH	4	68	65	3	0.75
1440	SPECTROCHIMICA ACTA PART A-MOLECULAR AND BIOMOLECULAR SPECTROSCOPY	4	40	37	3	0.75
1441	PHYTOTHERAPY RESEARCH	4	31	30	1	0.25
1442	JOURNAL OF COMPUTATIONAL AND APPLIED MATHEMATICS	4	84	82	2	0.5
1443	NEPHROLOGY	4	11	10	1	0.25
1444	BMC MEDICAL EDUCATION	4	143	141	2	0.5
1445	KAOHSIUNG JOURNAL OF MEDICAL SCIENCES	4	18	18	0	0
1446	JOURNAL OF REPRODUCTIVE IMMUNOLOGY	4	23	23	0	0
1447	GACETA SANITARIA	4	7	7	0	0
1448	JOURNAL OF CLINICAL LIPIDOLOGY	4	40	40	0	0
1449	POLISH JOURNAL OF MICROBIOLOGY	4	6	6	0	0
1450	KARDIOLOGIA POLSKA	4	23	22	1	0.25
1451	ANALYTICAL BIOCHEMISTRY	4	80	76	4	1
1452	RESEARCH AND THEORY FOR NURSING PRACTICE	4	27	27	0	0
1453	JOURNAL OF SEXUAL MEDICINE	4	41	39	2	0.5
1454	BMC MUSCULOSKELETAL DISORDERS	4	45	44	1	0.25
1455	JOURNAL OF BIOPHOTONICS	4	14	14	0	0
1456	JOURNAL OF GASTROENTEROLOGY AND HEPATOLOGY	4	52	51	1	0.25
1457	INTERNATIONAL JOURNAL OF PHARMACEUTICAL SCIENCES AND RESEARCH	4	1	1	0	0
1458	IN VIVO	4	27	27	0	0
1459	JOURNAL OF HETEROCYCLIC CHEMISTRY	4	15	15	0	0
1460	HEALTH ECONOMICS REVIEW	4	7	5	2	0.5
1461	KOREAN JOURNAL OF INTERNAL MEDICINE	4	41	40	1	0.25
1462	BIOSOCIETIES	4	22	22	0	0
1463	WORK-A JOURNAL OF PREVENTION ASSESSMENT & REHABILITATION	4	13	8	5	1.25
1464	HYPERTENSION	4	121	113	8	2
1465	ADVANCED THERAPEUTICS	4	28	25	3	0.75
1466	GENETICS AND MOLECULAR BIOLOGY	4	12	12	0	0
1467	JOURNAL OF POSTGRADUATE MEDICINE	4	12	12	0	0
1468	ASIAN JOURNAL OF PSYCHIATRY	4	23	23	0	0
1469	JOURNAL OF INTERFERON AND CYTOKINE RESEARCH	4	18	18	0	0
1470	BIOMETALS	3	26	23	3	1
1471	HEALTH EDUCATION JOURNAL	3	17	16	1	0.333333
1472	AGEING RESEARCH REVIEWS	3	205	201	4	1.33333
1473	SPATIAL AND SPATIO-TEMPORAL EPIDEMIOLOGY	3	12	12	0	0
1474	SOUTH AFRICAN JOURNAL OF EDUCATION	3	5	5	0	0
1475	GUT MICROBES	3	55	53	2	0.666667
1476	PEDIATRICS IN REVIEW	3	1	0	1	0.333333
1477	NEURO-OPHTHALMOLOGY	3	2	1	1	0.333333
1478	BMC UROLOGY	3	25	20	5	1.66667
1479	DEVELOPING WORLD BIOETHICS	3	4	4	0	0
1480	DRUG METABOLISM AND DISPOSITION	3	32	32	0	0
1481	HIPERTENSION Y RIESGO VASCULAR	3	2	2	0	0
1482	EUROPEAN JOURNAL OF CLINICAL NUTRITION	3	57	55	2	0.666667
1483	DIGESTIVE AND LIVER DISEASE	3	12	12	0	0
1484	INTERNATIONAL JOURNAL OF RHEUMATIC DISEASES	3	4	4	0	0
1485	BMJ SUPPORTIVE & PALLIATIVE CARE	3	90	89	1	0.333333
1486	PSYCHIATRY RESEARCH	3	19	19	0	0
1487	COMPUTER METHODS AND PROGRAMS IN BIOMEDICINE	3	18	18	0	0
1488	RSC MEDICINAL CHEMISTRY	3	19	19	0	0
1489	AUSTRALIAN PRESCRIBER	3	3	3	0	0
1490	MATERIALS	3	12	11	1	0.333333
1491	SCIENCE OF THE TOTAL ENVIRONMENT	3	21	21	0	0
1492	ACS CATALYSIS	3	37	36	1	0.333333
1493	CELL REPORTS METHODS	3	7	7	0	0
1494	ENDOCRINE	3	6	5	1	0.333333
1495	BRATISLAVA MEDICAL JOURNAL-BRATISLAVSKE LEKARSKE LISTY	3	16	16	0	0
1496	ARCHIVES DE PEDIATRIE	3	5	5	0	0
1497	ENTROPY	3	43	40	3	1
1498	CYTOPATHOLOGY	3	2	2	0	0
1499	JOURNAL OF INNATE IMMUNITY	3	65	62	3	1
1500	JOURNAL OF HEMATOPATHOLOGY	3	2	2	0	0
1501	NEUROSCIENCES	3	4	4	0	0
1502	JOURNAL OF COMMUNITY PSYCHOLOGY	3	18	18	0	0
1503	ARCHIVES OF MICROBIOLOGY	3	1	1	0	0
1504	ACTA BIOTHEORETICA	3	7	7	0	0
1505	CELL BIOCHEMISTRY AND FUNCTION	3	25	24	1	0.333333
1506	CURRENT NEUROLOGY AND NEUROSCIENCE REPORTS	3	43	43	0	0
1507	BRITISH JOURNAL OF HEALTH PSYCHOLOGY	3	15	13	2	0.666667
1508	GENDER PLACE AND CULTURE	3	16	15	1	0.333333
1509	THROMBOSIS RESEARCH	3	5	5	0	0
1510	REVIEW OF ECONOMIC STUDIES	3	50	50	0	0
1511	NEUROPSYCHOLOGY REVIEW	3	17	16	1	0.333333
1512	CANCER CONTROL	3	19	19	0	0
1513	JOURNAL OF MATHEMATICAL ANALYSIS AND APPLICATIONS	3	115	112	3	1
1514	JOURNAL OF NURSING SCHOLARSHIP	3	7	7	0	0
1515	JOURNAL OF PRIMARY PREVENTION	3	9	8	1	0.333333
1516	JOURNAL OF COMMUNITY HOSPITAL INTERNAL MEDICINE PERSPECTIVES	3	1	1	0	0
1517	DOKLADY NATSIONALNOI AKADEMII NAUK BELARUSI	3	1	0	1	0.333333
1518	RESPIRATION	3	121	119	2	0.666667
1519	BIOSTATISTICS	3	25	23	2	0.666667
1520	CRITICAL CARE MEDICINE	3	12	11	1	0.333333
1521	HTS TEOLOGIESE STUDIES-THEOLOGICAL STUDIES	3	2	1	1	0.333333
1522	EUROPEAN JOURNAL OF OPHTHALMOLOGY	3	11	10	1	0.333333
1523	SOTSIOLOGICHESKIE ISSLEDOVANIYA	3	5	4	1	0.333333
1524	CURRENT OPINION IN ORGAN TRANSPLANTATION	3	39	37	2	0.666667
1525	JOURNAL OF HEALTH ECONOMICS	3	14	14	0	0
1526	CURRENT OPINION IN PEDIATRICS	3	29	29	0	0
1527	INTERNATIONAL JOURNAL OF LABORATORY HEMATOLOGY	3	3	3	0	0
1528	MEDICAL LETTER ON DRUGS AND THERAPEUTICS	3	3	2	1	0.333333
1529	CANCER CYTOPATHOLOGY	3	14	13	1	0.333333
1530	SOCIAL PROBLEMS	3	15	15	0	0
1531	LANCET REGIONAL HEALTH-EUROPE	3	8	8	0	0
1532	BRITISH JOURNAL OF PHARMACOLOGY	3	30	29	1	0.333333
1533	BIOETHICS	3	2	2	0	0
1534	COMPUTATIONAL METHODS FOR DIFFERENTIAL EQUATIONS	3	3	2	1	0.333333
1535	MICROBIOLOGY AND MOLECULAR BIOLOGY REVIEWS	3	14	14	0	0
1536	JOURNAL OF MOLECULAR LIQUIDS	3	33	23	10	3.33333
1537	CULTURAL DIVERSITY & ETHNIC MINORITY PSYCHOLOGY	3	17	16	1	0.333333
1538	CANADIAN JOURNAL OF EMERGENCY MEDICINE	3	3	3	0	0
1539	WEST AFRICAN JOURNAL OF RADIOLOGY	3	2	2	0	0
1540	ORAL HEALTH & PREVENTIVE DENTISTRY	3	8	8	0	0
1541	NIGERIAN JOURNAL OF BASIC AND CLINICAL SCIENCES	3	1	1	0	0
1542	JOURNAL OF BLACK STUDIES	3	23	21	2	0.666667
1543	INTERNATIONAL JOURNAL OF PREVENTIVE MEDICINE	3	4	4	0	0
1544	JOURNAL OF APPLIED MICROBIOLOGY	3	9	9	0	0
1545	HEALTH POLICY AND TECHNOLOGY	3	11	11	0	0
1546	CURRENT RESEARCH IN STRUCTURAL BIOLOGY	3	29	29	0	0
1547	AMERICAN JOURNAL OF PHYSIOLOGY-RENAL PHYSIOLOGY	3	70	69	1	0.333333
1548	CLINICAL NURSE SPECIALIST	3	2	2	0	0
1549	CARDIOVASCULAR TOXICOLOGY	3	8	7	1	0.333333
1550	QUALITATIVE THEORY OF DYNAMICAL SYSTEMS	3	5	3	2	0.666667
1551	NEPHRON	3	6	6	0	0
1552	MALAYSIAN JOURNAL OF MEDICAL SCIENCES	3	6	6	0	0
1553	STATISTICAL METHODS IN MEDICAL RESEARCH	3	14	13	1	0.333333
1554	THORACIC CANCER	3	8	8	0	0
1555	AMERICAN JOURNAL OF HEALTH PROMOTION	3	7	7	0	0
1556	JAMA DERMATOLOGY	3	44	43	1	0.333333
1557	JAMA OPHTHALMOLOGY	3	57	56	1	0.333333
1558	JOURNAL OF COMPUTER-AIDED MOLECULAR DESIGN	3	12	12	0	0
1559	BALKAN MEDICAL JOURNAL	3	4	4	0	0
1560	INTERNATIONAL JOURNAL OF SURGERY CASE REPORTS	3	0	0	0	0
1561	ACTA DERMATOVENEROLOGICA CROATICA	3	10	9	1	0.333333
1562	EUROPEAN JOURNAL OF NEUROLOGY	3	34	32	2	0.666667
1563	METHODS	3	21	16	5	1.66667
1564	PROGRESS IN CARDIOVASCULAR DISEASES	3	55	55	0	0
1565	CALCIFIED TISSUE INTERNATIONAL	3	28	27	1	0.333333
1566	ARKIVOC	3	6	5	1	0.333333
1567	HEPATOLOGY RESEARCH	3	11	7	4	1.33333
1568	CELL DISCOVERY	3	31	31	0	0
1569	EXPERT REVIEW OF PROTEOMICS	3	31	30	1	0.333333
1570	INTERNATIONAL JOURNAL OF CARDIOLOGY CARDIOVASCULAR RISK AND PREVENTION	3	3	3	0	0
1571	JOURNAL OF PAEDIATRICS AND CHILD HEALTH	3	5	5	0	0
1572	CURRENT PROTEIN & PEPTIDE SCIENCE	3	24	23	1	0.333333
1573	EVOLUTION MEDICINE AND PUBLIC HEALTH	3	6	5	1	0.333333
1574	ARCHIVOS DE MEDICINA	3	1	1	0	0
1575	ANTHROPOLOGIE ET SANTE-REVUE INTERNATIONALE FRANCOPHONE D ANTHROPOLOGIE DE LA SANTE	3	0	0	0	0
1576	PHARMACEUTICAL DEVELOPMENT AND TECHNOLOGY	3	44	44	0	0
1577	PSYCHOSOMATICS	3	26	24	2	0.666667
1578	INDIAN JOURNAL OF HEMATOLOGY AND BLOOD TRANSFUSION	3	1	1	0	0
1579	PEDIATRIC NEUROLOGY	3	23	21	2	0.666667
1580	QUANTITATIVE IMAGING IN MEDICINE AND SURGERY	3	11	11	0	0
1581	RESPIRATORY INVESTIGATION	3	25	24	1	0.333333
1582	UNIVERSA MEDICINA	3	1	1	0	0
1583	EUROPEAN JOURNAL OF VASCULAR AND ENDOVASCULAR SURGERY	3	5	4	1	0.333333
1584	FRONTIERS IN MOLECULAR NEUROSCIENCE	3	42	42	0	0
1585	JAMIA OPEN	3	10	10	0	0
1586	REVISTA BRASILEIRA DE FARMACOGNOSIA-BRAZILIAN JOURNAL OF PHARMACOGNOSY	3	69	67	2	0.666667
1587	EXPERIMENTAL BIOLOGY AND MEDICINE	3	16	16	0	0
1588	INDIAN JOURNAL OF OTOLARYNGOLOGY AND HEAD & NECK SURGERY	3	2	2	0	0
1589	HEAD AND NECK-JOURNAL FOR THE SCIENCES AND SPECIALTIES OF THE HEAD AND NECK	3	8	8	0	0
1590	ACCOUNTS OF CHEMICAL RESEARCH	3	54	54	0	0
1591	AMERICAN JOURNAL OF KIDNEY DISEASES	3	52	50	2	0.666667
1592	FARMACIA	3	17	10	7	2.33333
1593	BONE REPORTS	3	15	14	1	0.333333
1594	CHILD CARE HEALTH AND DEVELOPMENT	3	10	10	0	0
1595	JOURNAL OF ONCOLOGY	3	15	15	0	0
1596	BMC MEDICAL GENETICS	3	14	14	0	0
1597	BJU INTERNATIONAL	3	39	39	0	0
1598	CLINICAL ENDOCRINOLOGY	3	24	24	0	0
1599	PAEDIATRIC AND PERINATAL EPIDEMIOLOGY	3	15	12	3	1
1600	LOGOS	3	0	0	0	0
1601	CRITICAL REVIEWS IN BIOCHEMISTRY AND MOLECULAR BIOLOGY	3	43	43	0	0
1602	JOURNAL OF MOLECULAR RECOGNITION	3	65	62	3	1
1603	HEMATOLOGY TRANSFUSION AND CELL THERAPY	3	2	2	0	0
1604	EUROPEAN RESPIRATORY JOURNAL	3	42	41	1	0.333333
1605	GLOBAL SOCIAL WELFARE	3	4	4	0	0
1606	CHINESE JOURNAL OF STRUCTURAL CHEMISTRY	3	7	0	7	2.33333
1607	NURSE EDUCATION TODAY	3	13	12	1	0.333333
1608	COMBINATORIAL CHEMISTRY & HIGH THROUGHPUT SCREENING	3	56	56	0	0
1609	LARYNGOSCOPE	3	23	21	2	0.666667
1610	INFECTION AND IMMUNITY	3	13	13	0	0
1611	ARCHIVES OF ENDOCRINOLOGY METABOLISM	3	13	13	0	0
1612	JOURNAL OF GASTROINTESTINAL ONCOLOGY	3	18	17	1	0.333333
1613	JOURNAL OF NONLINEAR SCIENCE	3	18	15	3	1
1614	ADICCIONES	3	18	15	3	1
1615	CHEMOMETRICS AND INTELLIGENT LABORATORY SYSTEMS	3	25	24	1	0.333333
1616	HEPATOLOGY INTERNATIONAL	3	53	53	0	0
1617	CHEST	3	16	15	1	0.333333
1618	INTERNATIONAL JOURNAL OF COMMUNICATION	3	15	14	1	0.333333
1619	INTERNATIONAL JOURNAL OF HEALTH SCIENCES-IJHS	3	28	27	1	0.333333
1620	CULTURA DE LOS CUIDADOS	3	0	0	0	0
1621	CELL DEATH AND DIFFERENTIATION	3	33	32	1	0.333333
1622	BRITISH JOURNAL OF GENERAL PRACTICE	3	6	6	0	0
1623	ANNALS OF LABORATORY MEDICINE	3	6	5	1	0.333333
1624	JOURNAL OF PHARMACY AND PHARMACOLOGY	3	42	42	0	0
1625	GERONTOLOGY AND GERIATRIC MEDICINE	3	13	13	0	0
1626	ANTIOXIDANTS	3	15	11	4	1.33333
1627	JOURNAL OF DIETARY SUPPLEMENTS	3	9	6	3	1
1628	TRANSBOUNDARY AND EMERGING DISEASES	3	40	40	0	0
1629	CLINICAL AND APPLIED THROMBOSIS-HEMOSTASIS	3	2	2	0	0
1630	MICROBIAL DRUG RESISTANCE	3	9	9	0	0
1631	INTERNATIONAL JOURNAL OF BIOSTATISTICS	3	6	6	0	0
1632	INTERNATIONAL REVIEWS OF IMMUNOLOGY	3	14	12	2	0.666667
1633	MEDICINA DE FAMILIA-SEMERGEN	3	3	2	1	0.333333
1634	JMIR SERIOUS GAMES	3	55	50	5	1.66667
1635	BULLETIN DU CANCER	3	7	6	1	0.333333
1636	PEDIATRIC ANNALS	3	9	7	2	0.666667
1637	MECHANISMS OF AGEING AND DEVELOPMENT	3	75	74	1	0.333333
1638	ANNALS OF MEDICAL AND HEALTH SCIENCES RESEARCH	3	2	2	0	0
1639	JOURNAL OF CHEMICAL TECHNOLOGY AND BIOTECHNOLOGY	3	5	4	1	0.333333
1640	ARCHIVES OF PEDIATRIC INFECTIOUS DISEASES	3	7	6	1	0.333333
1641	INTERNATIONAL JOURNAL OF LIFE SCIENCE AND PHARMA RESEARCH	3	0	0	0	0
1642	JAMA NEUROLOGY	3	79	79	0	0
1643	HEALTH SERVICES RESEARCH	3	34	34	0	0
1644	POSTEPY DERMATOLOGII I ALERGOLOGII	3	10	9	1	0.333333
1645	ONCOLOGY RESEARCH AND TREATMENT	3	37	34	3	1
1646	ACTA CRYSTALLOGRAPHICA SECTION D-STRUCTURAL BIOLOGY	3	15	15	0	0
1647	BIOINFORMATION	3	1	1	0	0
1648	EUROPEAN JOURNAL OF CULTURAL STUDIES	3	8	8	0	0
1649	JCPSP-JOURNAL OF THE COLLEGE OF PHYSICIANS AND SURGEONS PAKISTAN	3	0	0	0	0
1650	JP JOURNAL OF BIOSTATISTICS	3	1	1	0	0
1651	IRISH JOURNAL OF MEDICAL SCIENCE	3	8	8	0	0
1652	INDIAN JOURNAL OF NEPHROLOGY	3	0	0	0	0
1653	BIOSCIENCE JOURNAL	3	0	0	0	0
1654	REVISTA DE CIENCIAS SOCIALES-COSTA RICA	3	0	0	0	0
1655	DERMATOLOGIC THERAPY	3	9	9	0	0
1656	AFRICAN JOURNAL OF EMERGENCY MEDICINE	3	0	0	0	0
1657	SOFT COMPUTING	3	11	10	1	0.333333
1658	NEW ARMENIAN MEDICAL JOURNAL	3	1	1	0	0
1659	SOUTH AFRICAN JOURNAL OF CHILD HEALTH	3	3	3	0	0
1660	REVISTA IBEROAMERICANA DE MICOLOGIA	3	4	4	0	0
1661	POSTEPY HIGIENY I MEDYCYNY DOSWIADCZALNEJ	3	2	2	0	0
1662	DIABETES METABOLIC SYNDROME AND OBESITY-TARGETS AND THERAPY	3	19	18	1	0.333333
1663	CURRENT PROBLEMS IN CANCER: CASE REPORTS	3	0	0	0	0
1664	PEDIATRIC EXERCISE SCIENCE	3	23	21	2	0.666667
1665	HPB	3	1	1	0	0
1666	PEDIATRIC RADIOLOGY	3	26	21	5	1.66667
1667	AMERICAN JOURNAL OF PHARMACEUTICAL EDUCATION	3	23	22	1	0.333333
1668	NANOSCALE RESEARCH LETTERS	3	39	39	0	0
1669	JOURNAL OF STRENGTH AND CONDITIONING RESEARCH	3	41	39	2	0.666667
1670	JOURNAL OF ALLERGY AND CLINICAL IMMUNOLOGY	3	43	41	2	0.666667
1671	CLINICAL RADIOLOGY	3	18	18	0	0
1672	REVISTA ARGENTINA DE MICROBIOLOGIA	3	16	16	0	0
1673	MEMORY STUDIES	3	10	8	2	0.666667
1674	ANNALS OF GLOBAL HEALTH	3	31	31	0	0
1675	GASTROENTEROLOGY	3	1	1	0	0
1676	BIOLOGICAL CHEMISTRY	3	59	58	1	0.333333
1677	SALUD MENTAL	3	11	11	0	0
1678	APPLIED HEALTH ECONOMICS AND HEALTH POLICY	3	21	21	0	0
1679	BIOMEDICAL SIGNAL PROCESSING AND CONTROL	3	20	18	2	0.666667
1680	JOURNAL OF CARDIAC SURGERY	3	7	7	0	0
1681	INTERNATIONAL OPHTHALMOLOGY	3	13	12	1	0.333333
1682	ACTA BIOCHIMICA ET BIOPHYSICA SINICA	3	13	13	0	0
1683	RENAL REPLACEMENT THERAPY	3	1	1	0	0
1684	REPRODUCTIVE HEALTH MATTERS	3	18	18	0	0
1685	JOURNAL OF PEDIATRIC NURSING-NURSING CARE OF CHILDREN & FAMILIES	3	20	20	0	0
1686	SCRUTINY2-ISSUES IN ENGLISH STUDIES IN SOUTHERN AFRICA	3	1	0	1	0.333333
1687	EXPLORE-THE JOURNAL OF SCIENCE AND HEALING	3	18	18	0	0
1688	PARASITOLOGY INTERNATIONAL	3	13	13	0	0
1689	CLINICAL NURSING RESEARCH	3	1	1	0	0
1690	GENETICS AND MOLECULAR RESEARCH	3	7	6	1	0.333333
1691	EPIDEMIOLOGIA & PREVENZIONE	3	5	5	0	0
1692	JOURNAL OF IMAB	3	0	0	0	0
1693	BMC NUTRITION	3	19	18	1	0.333333
1694	NEW SCIENTIST	3	0	0	0	0
1695	JOURNAL OF HOSPICE & PALLIATIVE NURSING	3	19	19	0	0
1696	PHARMACEUTICAL BIOLOGY	3	32	32	0	0
1697	PLATELETS	3	8	7	1	0.333333
1698	WIENER KLINISCHE WOCHENSCHRIFT	3	1	1	0	0
1699	MED	3	1	1	0	0
1700	BIOMOLECULAR NMR ASSIGNMENTS	3	3	3	0	0
1701	BIOMEDICAL JOURNAL	3	41	39	2	0.666667
1702	JOURNAL OF THE AMERICAN DENTAL ASSOCIATION	3	81	77	4	1.33333
1703	ANTIBODIES	3	13	12	1	0.333333
1704	APPLIED CLINICAL INFORMATICS	3	33	28	5	1.66667
1705	ANNALS OF EMERGENCY MEDICINE	3	27	24	3	1
1706	JOURNAL OF THE CHINESE MEDICAL ASSOCIATION	3	4	2	2	0.666667
1707	EUROPEAN JOURNAL OF CLINICAL INVESTIGATION	3	14	14	0	0
1708	CASE REPORTS IN OPHTHALMOLOGY	3	10	10	0	0
1709	TEXAS HEART INSTITUTE JOURNAL	3	12	12	0	0
1710	CIRCULATION-CARDIOVASCULAR IMAGING	3	135	131	4	1.33333
1711	HEALTH POLICY	3	10	10	0	0
1712	REVISTA BRASILEIRA DE MEDICINA DO ESPORTE	3	5	5	0	0
1713	BULLETIN OF THE KOREAN CHEMICAL SOCIETY	3	5	5	0	0
1714	LUNG	3	35	35	0	0
1715	ANNALS OF KING EDWARD MEDICAL UNIVERSITY LAHORE PAKISTAN	3	0	0	0	0
1716	PROGRESS IN NEURO-PSYCHOPHARMACOLOGY & BIOLOGICAL PSYCHIATRY	3	17	17	0	0
1717	CLINICAL AND EXPERIMENTAL MEDICINE	3	1	1	0	0
1718	JOURNAL OF BIOMOLECULAR NMR	3	34	32	2	0.666667
1719	ADVANCES IN VIROLOGY	3	6	6	0	0
1720	SUSTAINABILITY	3	21	19	2	0.666667
1721	FRONTIERS IN DIGITAL HEALTH	3	11	11	0	0
1722	EXPERT OPINION ON DRUG DISCOVERY	3	31	30	1	0.333333
1723	TRANSLATIONAL ANDROLOGY AND UROLOGY	3	16	16	0	0
1724	NORTHERN CLINICS OF ISTANBUL	3	0	0	0	0
1725	EMERGENCY MEDICINE CLINICS OF NORTH AMERICA	3	6	5	1	0.333333
1726	SEXUAL MEDICINE	3	13	12	1	0.333333
1727	POSTGRADUATE MEDICAL JOURNAL	3	2	2	0	0
1728	TZU CHI MEDICAL JOURNAL	3	3	3	0	0
1729	PURINERGIC SIGNALLING	3	53	48	5	1.66667
1730	ZEITSCHRIFT FUR SEXUALFORSCHUNG	3	8	2	6	2
1731	INTERNATIONAL ARCHIVES OF ALLERGY AND IMMUNOLOGY	3	24	23	1	0.333333
1732	EUROPEAN JOURNAL OF PSYCHOLOGICAL ASSESSMENT	3	3	3	0	0
1733	DRUG HEALTHCARE AND PATIENT SAFETY	3	10	10	0	0
1734	MOLECULAR BRAIN	3	28	28	0	0
1735	SEXUALITIES	3	7	7	0	0
1736	PUBLIC HEALTH REVIEWS	3	0	0	0	0
1737	US PHARMACIST	3	0	0	0	0
1738	HUMAN PATHOLOGY	3	13	13	0	0
1739	JOURNAL OF INTERNATIONAL ORAL HEALTH	3	4	4	0	0
1740	INTERNATIONAL JOURNAL OF NONLINEAR SCIENCES AND NUMERICAL SIMULATION	3	14	13	1	0.333333
1741	CLINICAL NUTRITION ESPEN	3	20	20	0	0
1742	JOURNAL OF MIDWIFERY & WOMENS HEALTH	3	10	8	2	0.666667
1743	CURRENT PROTEOMICS	3	4	4	0	0
1744	MINI-REVIEWS IN MEDICINAL CHEMISTRY	3	58	58	0	0
1745	NEURAL REGENERATION RESEARCH	3	4	4	0	0
1746	CHILD ABUSE & NEGLECT	3	69	60	9	3
1747	BMC OPHTHALMOLOGY	3	25	24	1	0.333333
1748	JOURNAL OF OBSTETRICS AND GYNAECOLOGY CANADA	3	4	3	1	0.333333
1749	HEALTH	3	38	34	4	1.33333
1750	JOURNAL OF CUTANEOUS MEDICINE AND SURGERY	3	5	5	0	0
1751	DIABETES-METABOLISM RESEARCH AND REVIEWS	3	59	57	2	0.666667
1752	ANNALS OF ONCOLOGY	3	177	174	3	1
1753	IMMUNOLOGICAL INVESTIGATIONS	3	47	43	4	1.33333
1754	AMERICAN JOURNAL OF INFECTION CONTROL	3	22	21	1	0.333333
1755	CTS-CLINICAL AND TRANSLATIONAL SCIENCE	3	20	19	1	0.333333
1756	DERMATOLOGICA SINICA	3	6	3	3	1
1757	RISK MANAGEMENT AND HEALTHCARE POLICY	3	3	3	0	0
1758	BMC EMERGENCY MEDICINE	3	12	12	0	0
1759	RUSSIAN JOURNAL OF NUMERICAL ANALYSIS AND MATHEMATICAL MODELLING	3	4	2	2	0.666667
1760	PLASTIC AND RECONSTRUCTIVE SURGERY	3	6	4	2	0.666667
1761	BEST PRACTICE & RESEARCH CLINICAL OBSTETRICS & GYNAECOLOGY	3	51	49	2	0.666667
1762	AD ALTA-JOURNAL OF INTERDISCIPLINARY RESEARCH	3	0	0	0	0
1763	PROCESS BIOCHEMISTRY	3	23	22	1	0.333333
1764	CURRENT WOMENS HEALTH REVIEWS	3	3	3	0	0
1765	PULMONARY CIRCULATION	3	10	10	0	0
1766	PSYCHOTHERAPY	3	30	27	3	1
1767	BIOLOGY OPEN	3	21	21	0	0
1768	PAEDIATRICA INDONESIANA	3	0	0	0	0
1769	NEUROPATHOLOGY	3	14	13	1	0.333333
1770	REVISTA DE CHIMIE	3	10	1	9	3
1771	HUMAN RESOURCES FOR HEALTH	3	44	37	7	2.33333
1772	DIFFERENTIAL EQUATIONS AND DYNAMICAL SYSTEMS	3	3	3	0	0
1773	BIOLOGICALS	3	19	19	0	0
1774	INTERNATIONAL JOURNAL OF APPLIED AND BASIC MEDICAL RESEARCH	3	1	1	0	0
1775	BIOLOGY OF BLOOD AND MARROW TRANSPLANTATION	3	58	55	3	1
1776	POPULATION STUDIES-A JOURNAL OF DEMOGRAPHY	3	17	15	2	0.666667
1777	DERMATOPATHOLOGY	3	26	26	0	0
1778	JOURNAL OF HEALTH POPULATION AND NUTRITION	3	52	52	0	0
1779	PEDIATRIC DERMATOLOGY	3	1	1	0	0
1780	JOURNAL OF INDIAN ASSOCIATION OF PUBLIC HEALTH DENTISTRY	3	4	4	0	0
1781	JOURNAL OF TELEMEDICINE AND TELECARE	3	44	44	0	0
1782	ANTIMICROBIAL RESISTANCE AND INFECTION CONTROL	3	31	31	0	0
1783	ENGINEERING LETTERS	3	4	1	3	1
1784	JOURNAL OF COMPARATIVE EFFECTIVENESS RESEARCH	3	5	4	1	0.333333
1785	CURRENT THERAPEUTIC RESEARCH-CLINICAL AND EXPERIMENTAL	3	5	5	0	0
1786	MALAYSIAN JOURNAL OF PATHOLOGY	3	9	9	0	0
1787	ROMANIAN JOURNAL OF LEGAL MEDICINE	3	7	6	1	0.333333
1788	JOURNAL OF PHOTOCHEMISTRY AND PHOTOBIOLOGY B-BIOLOGY	3	26	25	1	0.333333
1789	COMPARATIVE IMMUNOLOGY MICROBIOLOGY AND INFECTIOUS DISEASES	3	18	18	0	0
1790	SUBSTANCE ABUSE-RESEARCH AND TREATMENT	3	3	3	0	0
1791	JOURNAL OF LATINX PSYCHOLOGY	3	7	6	1	0.333333
1792	INTERNATIONAL JOURNAL OF MEDICINAL MUSHROOMS	3	11	8	3	1
1793	PEDIATRIC PULMONOLOGY	3	29	27	2	0.666667
1794	ALCOHOL	3	9	9	0	0
1795	FITOTERAPIA	3	42	39	3	1
1796	MEDICAL-SURGICAL JOURNAL-REVISTA MEDICO-CHIRURGICALA	3	0	0	0	0
1797	CARDIOLOGY CLINICS	3	23	23	0	0
1798	JOURNAL OF CHROMATOGRAPHY A	3	141	127	14	4.66667
1799	VOLUNTAS	3	19	15	4	1.33333
1800	BLOOD	3	52	48	4	1.33333
1801	MEDICAL PERSPECTIVES-MEDICNI PERSPEKTIVI	3	0	0	0	0
1802	AMERICAN JOURNAL OF EVALUATION	3	15	15	0	0
1803	FAMILY PRACTICE	3	21	21	0	0
1804	VACCINE: X	3	2	2	0	0
1805	FAMILY & COMMUNITY HEALTH	3	5	5	0	0
1806	JOURNAL OF SOCIAL MARKETING	3	15	13	2	0.666667
1807	METABOLOMICS	3	12	11	1	0.333333
1808	AMERICAN JOURNAL OF NURSING	3	1	1	0	0
1809	HUMAN GENE THERAPY METHODS	3	6	6	0	0
1810	EUROPEAN JOURNAL OF PSYCHOTRAUMATOLOGY	3	47	47	0	0
1811	FLUIDS AND BARRIERS OF THE CNS	3	32	31	1	0.333333
1812	JOURNAL OF FOOT & ANKLE SURGERY	3	8	5	3	1
1813	DNA AND CELL BIOLOGY	3	12	11	1	0.333333
1814	HEALTH PSYCHOLOGY AND BEHAVIORAL MEDICINE	3	0	0	0	0
1815	JOURNAL OF HUMAN RIGHTS AND SOCIAL WORK	3	8	8	0	0
1816	JOURNAL OF APPLIED STATISTICS	3	4	4	0	0
1817	BIOPHYSICAL CHEMISTRY	3	11	11	0	0
1818	CHINESE JOURNAL OF ORGANIC CHEMISTRY	3	2	2	0	0
1819	JOURNAL OF HUMAN HYPERTENSION	3	95	93	2	0.666667
1820	CURRENT OPINION IN CARDIOLOGY	3	16	16	0	0
1821	PHARMACOECONOMICS-OPEN	3	10	9	1	0.333333
1822	JOURNAL OF CELLULAR BIOCHEMISTRY	3	23	22	1	0.333333
1823	INDIAN JOURNAL OF PSYCHIATRY	3	4	3	1	0.333333
1824	FRONTIERS IN COMMUNICATION	3	8	8	0	0
1825	FRONTIERS IN NEUROANATOMY	3	52	52	0	0
1826	DISABILITY AND REHABILITATION	3	73	70	3	1
1827	CLINICAL OBSTETRICS AND GYNECOLOGY	3	19	19	0	0
1828	INTERNATIONAL JOURNAL OF RADIATION ONCOLOGY BIOLOGY PHYSICS	3	60	58	2	0.666667
1829	CLINICAL BIOCHEMISTRY	3	19	19	0	0
1830	ASIA PACIFIC JOURNAL OF ANTHROPOLOGY	3	9	6	3	1
1831	EGYPTIAN JOURNAL OF CHEST DISEASES AND TUBERCULOSIS	3	0	0	0	0
1832	JOURNAL OF ARTHROPLASTY	3	38	34	4	1.33333
1833	DEVELOPMENT POLICY REVIEW	3	31	30	1	0.333333
1834	NEUROLOGY-CLINICAL PRACTICE	3	16	15	1	0.333333
1835	PROCEEDINGS OF THE ROYAL SOCIETY B-BIOLOGICAL SCIENCES	3	12	12	0	0
1836	JAPAN JOURNAL OF NURSING SCIENCE	3	9	9	0	0
1837	JBMR PLUS	3	13	12	1	0.333333
1838	ACTA CHIMICA SLOVENICA	3	14	12	2	0.666667
1839	ACS SYNTHETIC BIOLOGY	3	48	45	3	1
1840	ADVANCEMENTS IN LIFE SCIENCES	3	5	4	1	0.333333
1841	BIOCHEMISTRY-MOSCOW	3	20	20	0	0
1842	SEXUALITY & CULTURE-AN INTERDISCIPLINARY JOURNAL	3	5	5	0	0
1843	COMPUTATION	3	0	0	0	0
1844	THORACIC AND CARDIOVASCULAR SURGEON	3	26	15	11	3.66667
1845	ACS APPLIED BIO MATERIALS	3	5	5	0	0
1846	AFRICAN STUDIES	3	5	5	0	0
1847	AMERICAN JOURNAL OF CLINICAL ONCOLOGY-CANCER CLINICAL TRIALS	3	47	46	1	0.333333
1848	AMERICAN HEART JOURNAL	3	34	32	2	0.666667
1849	TURKISH JOURNAL OF GASTROENTEROLOGY	3	0	0	0	0
1850	MEDECINE ET SANTE TROPICALES	3	11	11	0	0
1851	RADICAL HISTORY REVIEW	3	2	2	0	0
1852	FUTURE JOURNAL OF PHARMACEUTICAL SCIENCES	3	20	19	1	0.333333
1853	AMERICAN JOURNAL OF HEMATOLOGY	3	77	77	0	0
1854	TRANSLATIONAL RESEARCH	3	19	19	0	0
1855	EXPERT OPINION ON BIOLOGICAL THERAPY	3	41	41	0	0
1856	JNCI-JOURNAL OF THE NATIONAL CANCER INSTITUTE	3	62	61	1	0.333333
1857	OPEN BIOLOGY	3	27	26	1	0.333333
1858	SURGICAL INFECTIONS	3	9	9	0	0
1859	CURRENT PSYCHOLOGY	3	2	2	0	0
1860	JOURNAL OF COMMUNITY & APPLIED SOCIAL PSYCHOLOGY	3	21	21	0	0
1861	JOURNAL OF PEDIATRIC HEALTH CARE	3	14	14	0	0
1862	RESPIROLOGY	3	67	63	4	1.33333
1863	SA JOURNAL OF RADIOLOGY	3	0	0	0	0
1864	JOURNAL OF HAPPINESS STUDIES	3	11	11	0	0
1865	JOURNAL OF DEVELOPMENT ECONOMICS	3	10	8	2	0.666667
1866	DIGITAL HEALTH	3	8	8	0	0
1867	JOURNAL OF PHARMACY AND BIOALLIED SCIENCES	3	5	5	0	0
1868	INTERNATIONAL JOURNAL OF SURGICAL PATHOLOGY	3	4	4	0	0
1869	MEDICINAL RESEARCH REVIEWS	3	71	70	1	0.333333
1870	CARBOHYDRATE POLYMERS	3	63	58	5	1.66667
1871	RELIGIONS	2	6	6	0	0
1872	HISPANIC HEALTH CARE INTERNATIONAL	2	3	3	0	0
1873	INFECTIOUS DISEASES AND CLINICAL MICROBIOLOGY	2	0	0	0	0
1874	EUROPEAN JOURNAL OF EPIDEMIOLOGY	2	5	3	2	1
1875	CELL STRESS & CHAPERONES	2	26	25	1	0.5
1876	CURRENT TREATMENT OPTIONS IN NEUROLOGY	2	49	49	0	0
1877	TRANSFUSION CLINIQUE ET BIOLOGIQUE	2	16	16	0	0
1878	PHARMACOLOGY BIOCHEMISTRY AND BEHAVIOR	2	56	54	2	1
1879	JOURNAL OF PUBLIC HEALTH POLICY	2	11	11	0	0
1880	DERMATOLOGY REPORTS	2	0	0	0	0
1881	SOCIAL WORK IN MENTAL HEALTH	2	0	0	0	0
1882	JOURNAL OF MUSCULOSKELETAL & NEURONAL INTERACTIONS	2	4	4	0	0
1883	GAZZETTA MEDICA ITALIANA ARCHIVIO PER LE SCIENZE MEDICHE	2	0	0	0	0
1884	DERMATOLOGIC CLINICS	2	5	5	0	0
1885	IBRO NEUROSCIENCE REPORTS	2	10	10	0	0
1886	ANNALS OF NEUROLOGY	2	49	49	0	0
1887	DARU-JOURNAL OF PHARMACEUTICAL SCIENCES	2	1	1	0	0
1888	JOURNAL FOR THE THEORY OF SOCIAL BEHAVIOUR	2	0	0	0	0
1889	BMC GENOMICS	2	10	10	0	0
1890	INTERNATIONAL JOURNAL OF QUALITATIVE METHODS	2	3	2	1	0.5
1891	RUSSIAN JOURNAL OF BIOORGANIC CHEMISTRY	2	9	8	1	0.5
1892	JOURNAL OF DIABETOLOGY	2	12	12	0	0
1893	PHARMACY & PHARMACOLOGY-FARMATSIYA I FARMAKOLOGIYA	2	0	0	0	0
1894	INTERNATIONAL JOURNAL OF MEDICAL RESEARCH & HEALTH SCIENCES	2	4	4	0	0
1895	EXPERT OPINION ON EMERGING DRUGS	2	34	34	0	0
1896	MEDICAL CLINICS OF NORTH AMERICA	2	12	12	0	0
1897	ANNALS OF THORACIC MEDICINE	2	2	2	0	0
1898	AMERICAN JOURNAL OF ORTHOPSYCHIATRY	2	0	0	0	0
1899	BRITISH JOURNAL OF NEUROSURGERY	2	9	8	1	0.5
1900	BRAIN COMMUNICATIONS	2	2	2	0	0
1901	EPIDEMIOLOGIC REVIEWS	2	41	39	2	1
1902	AMERICAN LITERATURE	2	0	0	0	0
1903	CELLULAR AND MOLECULAR BIOLOGY	2	9	9	0	0
1904	AMERICAN JOURNAL OF CHINESE MEDICINE	2	18	14	4	2
1905	JCO ONCOLOGY PRACTICE	2	2	2	0	0
1906	JOURNAL OF PHARMACY & PHARMACOGNOSY RESEARCH	2	9	4	5	2.5
1907	JOURNAL OF DENTISTRY INDONESIA	2	0	0	0	0
1908	AMERICAN JOURNAL OF CLINICAL NUTRITION	2	19	18	1	0.5
1909	SEXUALITY AND DISABILITY	2	18	17	1	0.5
1910	SYNTHESIS-STUTTGART	2	14	14	0	0
1911	JOURNAL OF HEMATOLOGY	2	1	1	0	0
1912	INTERNATIONAL JOURNAL FOR THE ADVANCEMENT OF COUNSELLING	2	1	1	0	0
1913	WORLD JOURNAL OF EMERGENCY MEDICINE	2	11	11	0	0
1914	GERIATRICS	2	0	0	0	0
1915	INORGANIC CHEMISTRY	2	19	18	1	0.5
1916	GLYCOBIOLOGY	2	8	8	0	0
1917	MOLECULAR PHYSICS	2	1	0	1	0.5
1918	JOURNAL OF NEURORADIOLOGY	2	15	13	2	1
1919	EUROPEAN JOURNAL OF NUCLEAR MEDICINE AND MOLECULAR IMAGING	2	28	28	0	0
1920	NEUROTHERAPEUTICS	2	14	13	1	0.5
1921	ANDROLOGIA	2	19	19	0	0
1922	ACS CHEMICAL NEUROSCIENCE	2	5	5	0	0
1923	ENDOCRINOLOGY AND METABOLISM CLINICS OF NORTH AMERICA	2	12	12	0	0
1924	JOURNALS OF GERONTOLOGY SERIES B-PSYCHOLOGICAL SCIENCES AND SOCIAL SCIENCES	2	2	1	1	0.5
1925	INTERNATIONAL SOCIOLOGY	2	23	22	1	0.5
1926	JOURNAL OF CRITICAL CARE	2	5	5	0	0
1927	CURRENT ORGANIC CHEMISTRY	2	6	6	0	0
1928	SINGAPORE MEDICAL JOURNAL	2	12	12	0	0
1929	TURKISH JOURNAL OF PHYSICAL MEDICINE AND REHABILITATION	2	6	6	0	0
1930	ILAR JOURNAL	2	32	31	1	0.5
1931	YALE JOURNAL OF BIOLOGY AND MEDICINE	2	11	11	0	0
[truncated: 2,319 more rows]
